# Supplementary material for: Clr-f expression regulates kidney immune and metabolic homeostasis
Source: Sci Rep. 2022 Mar 22;12:4834. doi: 10.1038/s41598-022-08547-9 (PMC8940912; doi:10.1038/s41598-022-08547-9)
Supplement: Supplementary file 2 — Dataset S1. [file 41598_2022_8547_MOESM2_ESM.xlsx]

## Sheet: CKD Datasets - StudyDescript 
Group	Comparison			Tissue	Study	Study Description	PMID
0	Clrf-KO	vs.	WT Kidney	Whole Kidney		Clr-f KO vs WT 13 week old mice
1	CKD	vs.	Healthy Kidney	Whole Kidney	Nakagawa, PLoS One, 2015	Nakagawa CKD Kidney; Over-expression in Discovery Set Group: Chronic Kidney Disease vs. Normal Kidney	PMID: 26317775
2	DN	vs.	Healthy Kidney	TubInt	ERCB, Not yet published, 2018	ERCB Nephrotic Syndrome TubInt;Over-expression in Group: Diabetic Nephropathy vs. Healthy Living Donor
3	DN	vs.	Healthy Kidney	Glom	Ju, Genome Res, 2013	Ju CKD Glom;Over-expression in Group: Diabetic Nephropathy vs. Healthy Living Donor	PMID: 23950145
4	DN	vs.	Healthy Kidney	TubInt	Schmid, Diabetes, 2006	Schmid Diabetes TubInt; Over-expression in Group: Diabetic Nephropathy vs. Control	PMID: 17065335
5	IgAN	vs.	Healthy Kidney	Blood	Cox, Nephro Dial Transplant, 2015	Cox IgAN Blood; Over-expression in Group: IgA Nephropathy vs. Healthy Living Donor (17 donor set)	PMID: 25770168
6	LN	vs.	Healthy Kidney	Glom	ERCB, Not yet published, 2018	ERCB Lupus Glom;Over-expression in Group: Lupus Nephritis vs. Healthy Living Donor
7	LN	vs.	Healthy Kidney	TubInt	ERCB, Not yet published, 2018	ERCB Lupus TubInt;Over-expression in Group: Lupus Nephritis vs. Healthy Living Donor
8	LN	vs.	Healthy Kidney	Glom	Berthier, J Immunol, 2012	Berthier Lupus Glom;Over-expression in Group: Lupus Nephritis vs. Healthy Living Donor	PMID: 22723521
9	LN	vs.	Healthy Kidney	TubInt	Berthier, J Immunol, 2012	Berthier Lupus TubInt;Over-expression in Group: Lupus Nephritis vs. Healthy Living Donor	PMID: 22723521
10	DN	vs.	Healthy Kidney	TubInt	Woroniecka, Diabetes, 2011	Woroniecka Diabetes TubInt; Over-expression in Group: Diabetic Nephropathy vs. Healthy Living Donor	PMID: 21752957
11	DN	vs.	Healthy Kidney	TubInt	Ju, Sci Transl Med, 2015	Ju CKD TubInt;Over-expression in Group: Diabetic Nephropathy vs. Healthy Living Donor	PMID: 26631632
12	DN	vs.	Healthy Kidney	Glom	Woroniecka, Diabetes, 2011	Woroniecka Diabetes Glom;Over-expression in Group: Diabetic Nephropathy vs. Healthy Living Donor	PMID: 21752957
13	IgAN	vs.	Healthy Kidney	Glom	Reich, PloS One, 2010	Reich IgAN Glom; Over-expression in Group: IgA Nephropathy vs. Healthy Living Donor	PMID: 20976140
14	IgAN	vs.	Healthy Kidney	Blood	Cox, Nephro Dial Transplant, 2015	Cox IgAN Blood; Over-expression in Group: IgA Nephropathy vs. Healthy Living Donor (20 donor set)	PMID: 25770168
15	IgAN	vs.	Healthy Kidney	Glom	Ju, Genome Res, 2013	Ju CKD Glom; Over-expression in Group: IgA Nephropathy vs. Healthy Living Donor	PMID: 23950145

## Sheet: CKD Datasets - Expression
IDENTIFIERS			Kidney Disease Datasets (Log2FoldChange in Expression)
MOUSE ENSG ID	HUMAN ENSG ID	0: Clr-fKO	1: CKD-Kidney	2: DN-Tub	3: DN-Glom	4: DN-Tub	5: IgAN-Blood	6: LN-Glom	7: LN-Tub	8: LN-Glom	9: LN-Tub	10: DN-Tub	11: DN-Tub	12: DN-Glom	13: IgAN-Glom	14: IgAN-Blood	15: IgAN-Glom
ENSMUSG00000000001	ENSG00000065135	-2.14036	2.42382	1.2775	1.00368	1.43097	-1.25538	1.09253	-1.01142	1.24251	1.31554	1.54976	1.28285	-1.08508	1.03519	-1.22909	1.05033
ENSMUSG00000000028	ENSG00000093009	0.607149	2.31314	2.79468	1.0501	-1.03557	1.01286	3.1132	3.53756	-1.03711	-1.09532	-1.13629	1.02207	1.10052	-1.00555	-1.15497	1.02713
ENSMUSG00000000058	ENSG00000105971	-2.01541	2.19239	2.08074	1.43558	1.3092	1.00114	1.42885	1.5635	1.48581	1.5144	2.15491	1.3577	-1.03166	1.17049	-1.88089	1.15474
ENSMUSG00000000085	ENSG00000010803	1.13648	-1.55858	1.11553	-1.12036	-1.11981	1.04672	-1.23024	-1.01408	-1.10017	1.03021	1.00533	1.00383	1.2772	-1.11185	1.17558	-1.11887
ENSMUSG00000000088	ENSG00000178741	1.26228	2.31388	-1.11641	-1.00043	-1.21203	-1.04512	1.26254	-1.20457	1.04804	-1.07831	-1.31814	-1.19187	-1.0842	-1.02917	-1.11739	-1.02936
ENSMUSG00000000093	ENSG00000121068	0.646963	-1.12429	-1.31905	1.06904	-1.01661	-1.00692	-1.18049	-1.59674	1.00172	-1.10029	-1.14489	-1.22572	1.64594	1.08946	-1.90978	1.04367
ENSMUSG00000000120	ENSG00000064300	1.12735	-4.10567	2.59495	1.18772	1.03674	-1.02212	-1.02823	1.80513	1.08738	-1.12055	-1.16935	-1.01391	1.10801	1.03121	1.34785	1.16539
ENSMUSG00000000127	ENSG00000151422	-0.851182	1.38569	1.47257	-1.00494	-1.0838	1.04825	1.21151	1.46234	-1.08494	1.09399	1.13761	-1.08103	1.02541	1.01221	-1.24438	-1.01916
ENSMUSG00000000131	ENSG00000169180	0.778753	1.84115	1.18571	1.04376	1.22067	1.04479	1.20468	-1.02215	1.11271	1.05938	1.02543	1.09865	1.16064	1.13227	-1.18226	1.06321
ENSMUSG00000000134	ENSG00000068323	1.72295	1.57064	1.22229	-1.13245	-1.04386	1.03914	-1.44474	-1.10729	-1.23775	-1.12718	-1.07674	1.00023	-1.09854	-1.10373	-1.37909	-1.02786
ENSMUSG00000000149	ENSG00000146535	1.15423	1.60978	1.16148	1.08319	1.06687	-1.09607	1.14243	-1.01573	1.22229	-1.04624	-1.42342	1.03297	-1.57169	1.08137	-1.12887	1.15892
ENSMUSG00000000168	ENSG00000150768	-0.680974	1.94957	-1.25	-1.33034	1.06573	-1.02738	-1.05379	-1.3913	-1.08848	-1.10433	1.01985	-1.2523	-1.0323	-1.15207	-1.65251	-1.27427
ENSMUSG00000000171	ENSG00000204370	0.672285	1.54988	-1.29601	-1.25156	1.03921	-1.04159	1.12428	-1.26478	1.03643	-1.05582	1.0497	-1.18988	-1.2237	-1.15012	-1.08915	-1.13371
ENSMUSG00000000194	ENSG00000148358	0.670023	1.36193	1.09093	1.06455	1.19687	-1.02594	1.02287	-1.1921	1.26548	1.06787	1.17463	1.00529	1.00355	1.0769	-1.6115	1.14582
ENSMUSG00000000253	ENSG00000137198	1.6071	-1.4609	-1.10051	1.2249	-1.21867	-1.02515	2.87261	1.12325	2.01244	1.18724	-1.04194	-1.27102	-1.14056	1.16225	1.1411	1.02684
ENSMUSG00000000266	ENSG00000080561	-1.79124	1.43621	-1.04891	-1.03928	-1.04209	-1.01926	-1.33805	-1.19111	1.03774	-1.01382	-1.17803	-1.00444	-1.07071	-1.05827	1.32318	1.02594
ENSMUSG00000000275	ENSG00000121060	-0.791548	1.71224	1.25441	-1.07424	-1.09017	1.03245	2.49058	1.85208	-1.06726	-1.0811	-1.15704	1.04231	1.1021	-1.04456	1.56829	-1.02206
ENSMUSG00000000276	ENSG00000153933	-1.06027	3.14987	-1.23107	-1.04421	-1.00819	1.01985	-1.02245	1.48817	-1.00472	-1.01911	-1.03147	-1.01869	-1.03301	-1.0061	-1.17572	-1.01081
ENSMUSG00000000290	ENSG00000160255	0.6648	1.34318	2.50621	3.41479	1.41196	-1.02826	4.62851	2.30942	6.65504	1.90232	3.62756	1.75439	2.51174	3.63374	-1.12302	3.0563
ENSMUSG00000000301	ENSG00000133027	2.17014	1.11193	-2.11765	-1.08655	-1.17877	1.00351	-1.14602	-1.05144	-1.0742	-1.31356	-1.53597	-1.44896	-1.25272	-1.03521	1.98736	-1.10337
ENSMUSG00000000318	ENSG00000132514	0.930886	1.46613	10.9969	1.86136	1.25274	1.23754	2.43628	2.50702	1.62152	1.15689	1.92109	1.56896	2.06877	1.62666	-1.38949	1.49777
ENSMUSG00000000340	ENSG00000137992	-1.73435	1.48527	1.01382	-1.0746	1.27033	1.18006	1.1712	-1.16279	1.05255	1.17275	1.06121	-1.02073	1.13027	1.11146	1.0005	-1.04441
ENSMUSG00000000355	ENSG00000232119	-2.00912	1.66866	1.07923	1.26263	1.03391	-1.05356	1.40682	1.21152	1.17784	1.22732	1.46455	1.22714	-1.36064	1.12305	1.25019	1.2095
ENSMUSG00000000374	ENSG00000160218	0.884609	1.80571	-1.07717	-1.43015	1.05893	-1.02742	-1.29066	-1.17888	1.09631	1.17411	1.15821	-1.01239	1.0184	1.00857	-1.83665	-1.18622
ENSMUSG00000000384	ENSG00000136270	1.39771	1.3804	-1.02959	1.05465	1.03423	1.11733	1.08486	-1.12012	-1.03658	-1.04109	-1.12359	-1.10199	1.33729	1.01403	-1.30853	-1.02477
ENSMUSG00000000386	ENSG00000157601	-1.10281	2.30928	1.41519	1.27636	-1.13918	1.06919	12.4418	14.908	9.38121	8.71581	2.02544	1.43911	-1.13587	2.01783	-1.00908	1.58578
ENSMUSG00000000420	ENSG00000141429	-1.37241	1.90502	1.5049	1.39492	1.55661	1.04144	1.4167	1.25469	1.59327	1.5516	2.19318	1.4603	1.51515	1.25763	-1.21097	1.23569
ENSMUSG00000000439	ENSG00000075975	0.648563	1.61355	-1.06981	-1.20599	1.00844	-1.07311	-1.14764	-1.04627	1.00604	1.11607	1.11576	1.026	-1.3904	-1.00139	-1.22236	-1.05836
ENSMUSG00000000440	ENSG00000132170	1.14986	1.04979	1.18956	1.20486	-1.014	1.07848	1.80676	-1.06794	2.56205	1.09513	1.21295	1.01733	1.05789	1.56084	1.08774	1.47292
ENSMUSG00000000489	ENSG00000100311	1.22577	1.36946	1.62956	1.15752	1.04171	1.0092	1.43077	-2.45635	1.2167	-1.10329	-1.06192	-1.02837	1.32982	1.18261	-1.55226	1.14878
ENSMUSG00000000530	ENSG00000139567	1.25194	1.55131	1.56223	1.03711	1.05687	1.11375	1.35166	1.66881	1.34492	-1.06499	-1.21235	-1.06309	-1.04204	1.54546	1.05667	1.19248
ENSMUSG00000000555	ENSG00000161638	1.23979	1.0416	1.90329	1.22809	1.04796	1.23496	1.68722	1.15766	1.09025	-1.06429	-1.07038	1.05414	-1.04513	1.4708	1.07448	1.24546
ENSMUSG00000000567	ENSG00000125398	1.01915	4.16018	1.31488	1.56038	-1.19722	-1.03388	-1.09821	-1.62101	-1.43619	-1.33449	2.84528	1.36105	2.3552	-1.77471	-1.26156	1.01998
ENSMUSG00000000568	ENSG00000138668	-1.04976	1.63906	-1.1439	-1.07422	1.30837	1.03773	1.02641	-1.00104	1.2861	1.10355	1.33646	1.01726	1.02082	1.34534	-1.43516	-1.01761
ENSMUSG00000000581	ENSG00000197223	-1.71709	1.7128	-1.06254	-1.3808	-1.07313	-1.00364	1.08916	-1.03523	1.24054	1.1364	1.12062	-1.12611	-1.55536	-1.06006	-1.04866	-1.09468
ENSMUSG00000000594	ENSG00000196743	1.58684	1.7306	1.40449	1.19128	1.13663	1.19669	1.19908	1.28743	1.31067	1.2477	1.31622	1.16065	1.23678	1.06446	-1.27891	1.10488
ENSMUSG00000000600	ENSG00000001631	-2.13654	1.14154	-1.11767	-1.08691	1.10473	1.08621	1.11156	-1.02371	1.21971	1.51708	1.84078	1.03919	1.13061	1.00006	-1.21512	-1.03681
ENSMUSG00000000605	ENSG00000073464	-0.895189	1.97395	1.34395	-1.24586	1.13091	-1.04735	-1.65489	1.06622	-1.06696	1.20836	-1.03584	-1.00106	1.03445	1.49896	-1.03573	-1.11422
ENSMUSG00000000628	ENSG00000159399	1.96126	1.73894	1.32411	1.45788	1.24441	1.00842	1.09986	1.63418	1.10647	-1.01735	1.11824	-1.01509	-1.15008	1.06956	-1.77675	1.37606
ENSMUSG00000000673	ENSG00000162882	2.25907	1.27546	-2.17781	-1.30913	-1.24782	-1.02889	-1.15718	-1.43831	-1.3389	-1.35944	-1.86674	-1.25166	-1.10052	-1.1041	-1.50264	-1.19481
ENSMUSG00000000682	ENSG00000169442	0.954508	-1.85907	15.1001	3.76141	1.49502	1.13409	3.51545	6.71688	2.47936	1.66778	1.49265	2.72411	2.06356	1.94073	1.78633	3.21667
ENSMUSG00000000690	ENSG00000108511	1.18948	1.35885	1.8776	1.54524	1.30093	1.0204	1.20125	1.27702	1.53665	1.3754	1.1593	1.22872	1.12058	1.62744	1.35434	1.49301
ENSMUSG00000000708	ENSG00000114166	-1.44863	1.35437	-1.23516	-1.51391	-1.26097	1.06138	-1.19017	-1.27516	-1.31189	1.06305	-1.12324	-1.21847	-2.22997	-1.28804	-1.77752	-1.26472
ENSMUSG00000000738	ENSG00000197912	0.873612	-1.28543	-1.22279	1.04633	1.02412	1.3928	1.02216	-1.0216	1.07671	1.10862	1.79044	-1.09575	1.3973	1.19669	-1.23064	1.05984
ENSMUSG00000000740	ENSG00000167526	1.41664	1.62048	1.10946	1.24637	1.34452	-1.00463	-1.05368	1.00684	1.06913	1.04551	1.48328	1.03749	1.31504	1.23454	-1.06914	1.1046
ENSMUSG00000000743	ENSG00000131165	1.97862	1.34291	1.40177	1.04823	-1.03461	1.02128	1.03204	-1.01021	-1.16441	-1.08735	1.14662	-1.0093	1.34108	1.08925	1.32337	1.08951
ENSMUSG00000000753	ENSG00000132386	2.07075	-1.67231	1.38031	2.22908	1.08113	1.04213	1.83353	1.67085	1.45606	1.7332	2.78908	1.77829	2.65491	1.35272	-1.01034	1.15631
ENSMUSG00000000759	ENSG00000126216	-0.867099	1.63906	-2.47535	-1.19487	1.04311	1.0544	-1.02813	-1.76045	1.08785	-1.15183	-1.16441	-1.45376	-1.05183	-1.09832	-1.28568	-1.15731
ENSMUSG00000000776	ENSG00000168495	0.589809	1.27423	-1.44011	1.17237	-1.11461	1.05119	-1.07505	-1.21265	1.05577	-1.07593	1.04374	-1.09761	1.14044	-1.01865	-1.64025	1.11318
ENSMUSG00000000782	ENSG00000081059	0.971945	1.50678	2.06682	1.052	1.43475	1.03337	1.19842	1.40732	1.15037	1.09436	1.32072	1.03871	1.36557	1.05017	-1.00543	1.00224
ENSMUSG00000000787	ENSG00000215301	-1.75464	1.8247	-2.04865	-1.24649	1.03686	1.01078	-1.47931	-1.9291	-1.02942	1.0366	1.14527	-1.1209	1.19092	-1.11832	-1.55311	-1.1219
ENSMUSG00000000804	ENSG00000129204	-1.72863	1.52879	-1.1653	-1.04383	1.25831	-1.03342	1.78804	1.33859	1.07838	1.04056	1.02076	1.04878	-1.08151	1.08294	1.06467	1.01003
ENSMUSG00000000838	ENSG00000102081	-1.82603	1.79595	-1.06907	-1.28973	1.06097	1.05954	1.195	-1.1027	1.06352	1.08074	1.22657	1.0116	1.14811	-1.10687	-1.55086	-1.2244
ENSMUSG00000000876	ENSG00000101417	1.10971	2.33659	1.42327	-1.05499	-1.10164	1.08746	-1.38456	1.03901	1.11623	-1.02931	-1.48796	-1.0537	-1.163	1.04434	-1.01382	1.02224
ENSMUSG00000000881	ENSG00000082458	-1.22023	1.25349	1.69531	1.00632	1.1705	1.0196	1.53952	1.31084	1.04544	1.13837	1.33689	1.0599	1.4243	1.06625	-1.09751	-1.02504
ENSMUSG00000000916	ENSG00000130305	1.45741	-3.28692	1.01249	1.04788	-1.04314	1.12834	1.08649	1.02353	-1.24699	1.1345	1.36682	1.15744	1.08075	1.16851	1.13515	1.19351
ENSMUSG00000000957	ENSG00000157227	0.588865	-2.63288	2.16765	-1.12111	1.19884	-1.00725	1.78891	1.62031	-1.0212	-1.10257	-1.18964	-1.02456	1.16931	1.07637	-1.3035	-1.06577
ENSMUSG00000000958	ENSG00000155465	0.816126	-2.79518	-2.02646	-2.19112	-1.54388	1.02355	1.10669	-1.85811	-1.40153	-1.31139	-1.55521	-1.67769	1.04655	-1.59845	1.11616	-1.47176
ENSMUSG00000000959	ENSG00000155463	1.23183	-1.56546	-1.29742	1.00254	-1.10268	1.15352	1.11244	-1.13461	-1.13684	-1.01341	1.10978	-1.15279	1.06609	1.15536	-1.04536	-1.03902
ENSMUSG00000001025	ENSG00000197956	1.75194	2.13225	2.31255	1.06826	1.68283	1.07198	-1.20707	1.35051	-1.64462	1.48791	1.45347	1.38359	-1.32605	1.00668	1.33069	1.12424
ENSMUSG00000001029	ENSG00000108622	1.43475	2.07213	1.54911	1.77458	1.09256	-1.02423	1.6286	1.53917	2.2309	1.96938	1.98064	1.31683	-1.17389	2.29618	1.15417	1.75211
ENSMUSG00000001034	ENSG00000166484	0.754413	1.50999	1.07946	-1.08346	1.04386	1.04755	-1.05702	-1.01364	-1.06607	-1.041	-1.15748	1.01452	-1.26816	-1.14773	1.06333	-1.06901
ENSMUSG00000001039	ENSG00000108641	1.88861	1.14345	1.15418	-1.15508	-1.03087	1.05125	-1.43415	-1.00851	-1.09826	-1.0439	1.07213	-1.11689	-1.0481	1.00127	-1.0157	-1.02475
ENSMUSG00000001053	ENSG00000145911	2.07362	2.73947	1.11748	1.01107	1.07036	-1.01155	3.0847	-1.36709	1.01577	-1.05643	-1.21604	-1.01018	1.01655	1.0389	1.07005	1.01688
ENSMUSG00000001054	ENSG00000145916	1.44669	1.35827	-1.00845	-1.03769	-1.2159	1.02948	-1.18549	-1.02093	-1.02659	1.00251	-1.04882	-1.05839	-1.02786	1.04295	-1.07606	1.05188
ENSMUSG00000001056	ENSG00000145912	1.93439	1.12014	1.03638	1.28282	1.00506	1.01235	1.01218	1.00803	1.01678	1.04212	1.13501	-1.003	1.31272	1.08879	1.18708	1.15243
ENSMUSG00000001082	ENSG00000109736	1.13175	-1.40528	1.51095	1.29132	-1.00268	1.27038	1.05981	1.33235	-1.12749	1.22548	1.4237	1.30203	1.23224	1.29817	1.21585	1.28
ENSMUSG00000001095	ENSG00000007216	0.977982	1.28526	-2.36638	-1.49108	-1.11592	-1.00286	-1.28564	-1.63901	-1.30815	-1.25234	-1.09139	-1.4609	1.22172	-1.15542	1.82833	-1.40831
ENSMUSG00000001100	ENSG00000004142	1.52251	1.61734	-1.08749	-1.05513	-1.1575	-1.06713	1.10312	-1.12819	1.02561	-1.01575	-1.06213	-1.14399	1.45219	-1.10833	1.05928	-1.07134
ENSMUSG00000001105	ENSG00000109083	-0.696176	1.328	1.25699	1.27946	1.04401	-1.12661	1.3219	1.09737	1.00059	1.19075	1.02161	1.09367	1.23846	1.03293	-1.04023	1.18704
ENSMUSG00000001119	ENSG00000142156	1.2032	-1.07496	-1.76558	1.05669	1.0325	1.02885	1.36738	-1.28244	1.48515	-1.00104	-1.00351	-1.09961	1.0718	1.22497	-1.7846	1.01966
ENSMUSG00000001134	ENSG00000126756	0.899371	1.14366	-1.00888	1.23953	-1.11746	-1.02488	1.17544	-1.02977	1.14101	1.05309	-1.16221	-1.06368	1.15946	1.08408	1.23584	1.13383
ENSMUSG00000001138	ENSG00000168763	0.663575	1.09019	1.15325	-1.05212	-1.10612	1.05497	-1.23845	-1.18229	-1.04686	1.06644	1.08995	-1.01388	1.04063	1.03146	1.1538	1.02941
ENSMUSG00000001143	ENSG00000114988	1.34257	1.00594	1.10108	1.01228	1.07941	1.02409	1.24113	1.01202	-1.08304	1.13838	-1.28732	1.08594	-1.14964	-1.02325	1.46989	-1.00374
ENSMUSG00000001173	ENSG00000122126	-1.18613	1.64958	-1.0868	-1.22192	-1.02885	1.03639	-1.0747	-1.0204	-1.09345	1.01571	1.07803	-1.0332	-1.51669	-1.02648	-1.15376	-1.1154
ENSMUSG00000001211	ENSG00000160216	1.21605	1.3979	-1.254	-1.1894	-1.07773	1.01769	-1.36924	-1.3576	-1.05165	-1.16697	-1.70251	-1.1035	-1.14123	-1.18395	-1.08753	-1.16566
ENSMUSG00000001240	ENSG00000131477	1.19622	1.36014	1.47697	-1.04826	1.05555	1.03827	1.31009	1.20295	1.19311	-1.03509	-1.26618	1.04597	-1.30602	2.03203	-1.15658	1.19491
ENSMUSG00000001247	ENSG00000105699	1.45646	1.25927	1.28202	1.12346	1.01704	1.02241	-1.26703	-1.09546	-1.13999	1.01803	1.12917	1.14664	1.1816	-1.09255	-1.12226	-1.00049
ENSMUSG00000001249	ENSG00000105707	2.12643	-1.12799	-1.23434	-1.77951	-1.57668	1.00668	-1.08025	-1.16997	-1.35065	1.04951	-1.91402	-1.32194	1.07025	-1.7984	-1.15003	-1.78862
ENSMUSG00000001270	ENSG00000166165	1.95294	1.64906	-1.235	-1.25432	-1.16551	-1.03755	-1.28679	-1.44627	-1.61961	1.00201	-1.09849	-1.07095	-1.1508	-1.27052	-1.08891	-1.1033
ENSMUSG00000001280	ENSG00000185591	-1.08732	1.67	1.0981	-1.09468	1.03142	1.26642	1.04527	1.08374	1.01205	-1.08116	-1.18639	1.06993	-1.08716	-1.00943	1.32682	-1.07475
ENSMUSG00000001281	ENSG00000139626	1.39517	2.00393	1.47072	1.16105	1.07546	-1.19635	1.44799	1.18001	1.21644	-1.11869	1.09864	1.1141	1.73185	1.16805	1.31596	-1.04511
ENSMUSG00000001288	ENSG00000172819	1.25219	1.15075	2.41543	-1.1271	-1.01626	1.03649	1.35166	1.84921	1.05343	-1.02317	-1.03383	-1.09377	1.06857	1.07335	-1.70663	-1.03469
ENSMUSG00000001289	ENSG00000123349	1.5258	1.47922	1.15174	1.42979	1.16755	-1.00043	1.19321	1.13167	-1.22549	1.02464	1.15894	-1.0024	1.44943	1.09956	1.51103	1.0972
ENSMUSG00000001313	ENSG00000108830	2.53656	1.10226	1.66651	-1.06767	1.06378	1.01205	-1.1749	1.20269	-1.0409	-1.03215	-1.06328	-1.02923	1.03072	-1.00051	-1.21706	-1.04621
ENSMUSG00000001348	ENSG00000102575	2.08302	1.2236	-1.16943	-1.21588	-1.34031	1.16673	2.0018	-1.15255	1.21688	1.10359	-1.84377	-1.25732	1.4343	-1.14401	1.2007	-1.04891
ENSMUSG00000001349	ENSG00000130176	1.31583	-3.51877	-1.30852	1.11827	-1.26312	-1.04425	-1.05861	1.56907	-1.07565	-1.11582	1.02695	-1.03429	1.42399	1.00832	-1.26412	-1.01459
ENSMUSG00000001403	ENSG00000175063	1.05439	4.44897	5.54819	1.5026	1.00367	1.04201	7.25431	5.19205	1.23968	1.07577	1.06578	1.36226	1.2615	1.23254	-1.26833	1.29816
ENSMUSG00000001415	ENSG00000198952	1.08432	1.50558	1.48185	1.15364	-1.08092	1.09886	-1.07696	-1.03963	-1.17699	1.02962	-1.16616	1.01864	1.19978	1.08972	1.05316	1.16141
ENSMUSG00000001419	ENSG00000116604	1.14792	2.32734	-1.24848	-1.04806	-1.10165	1.10297	-1.28871	-1.47791	1.05757	-1.08953	-1.33739	-1.15523	1.10342	1.06435	1.63945	1.00149
ENSMUSG00000001424	ENSG00000197157	1.16128	1.68068	-1.01134	1.14176	1.10254	1.12433	-1.0175	-1.04876	1.00413	1.0174	1.03904	1.15473	1.06014	1.04185	1.57953	1.07053
ENSMUSG00000001435	ENSG00000182871	1.15326	1.53403	1.028	1.07615	1.20803	1.00083	-1.18175	1.0525	-1.14895	1.33586	1.1966	1.13452	1.09414	1.08833	-1.08261	-1.02548
ENSMUSG00000001436	ENSG00000173638	1.68089	1.57008	1.08306	-1.10077	1.00172	1.12658	1.02673	1.25259	1.00559	1.03165	-1.05916	-1.02661	1.43404	1.03859	-1.67535	-1.04234
ENSMUSG00000001440	ENSG00000108424	-0.839213	1.91855	1.14411	-1.03674	1.13545	1.06498	-1.04764	-1.14735	1.32315	1.23379	1.60574	1.0581	-1.37284	1.21417	-1.07899	1.04249
ENSMUSG00000001472	ENSG00000141002	0.867383	1.16378	-1.01102	1.0848	-1.07256	1.18108	-1.09793	-1.09692	1.08153	1.12116	1.36523	-1.02182	1.00556	1.11412	-1.09107	1.12901
ENSMUSG00000001473	ENSG00000176014	0.67601	1.37074	1.57312	1.63382	1.09059	-1.0072	-1.03881	-1.03787	1.32435	1.09204	1.87746	1.43738	-1.67296	1.17075	1.20493	1.42156
ENSMUSG00000001482	ENSG00000140995	1.85127	1.64417	1.0321	1.28268	-1.40293	1.23388	-1.17459	1.00961	1.18944	-1.14171	1.04685	-1.05787	1.18288	1.12786	2.7044	1.13972
ENSMUSG00000001506	ENSG00000108821	0.757811	1.07814	5.78781	2.30066	1.07528	-1.05346	8.28924	3.38373	1.22954	1.4177	2.00792	1.48617	1.72657	2.05919	-1.70767	1.64129
ENSMUSG00000001507	ENSG00000005884	1.49374	1.22332	1.56024	-1.09428	1.13223	1.01513	-1.40756	1.25202	-1.23355	1.02743	1.15852	1.04993	-2.5174	-1.10326	-1.2719	-1.02096
ENSMUSG00000001518	ENSG00000111203	1.08107	1.15777	-1.01641	-1.15582	1.13776	-1.00186	-1.262	1.21933	1.09437	1.02053	1.03478	-1.01076	-1.01078	1.00556	-1.18627	-1.07559
ENSMUSG00000001520	ENSG00000053702	0.932979	-1.68685	-1.73231	-1.14701	-1.05937	1.01982	1.03782	1.07659	1.09579	-1.10973	1.02857	-1.23912	-3.59648	1.0723	1.0951	1.14843
ENSMUSG00000001521	ENSG00000078246	0.90917	-1.39657	1.05686	1.05561	-1.16757	1.02257	1.13041	-1.04171	1.08381	1.23268	-1.0341	1.08617	1.1219	1.12755	1.13341	1.06815
ENSMUSG00000001542	ENSG00000118985	-1.30417	1.37819	-4.04352	-1.45538	-1.01125	-1.17948	-1.07208	-1.71346	-1.05368	-1.09263	-1.15122	-1.68347	1.12735	-1.10556	-1.48807	-1.33392
ENSMUSG00000001552	ENSG00000173801	1.39228	1.37179	1.19349	-1.03781	-1.02475	1.05973	-1.37462	-1.1934	-1.56737	-1.05272	1.18693	-1.01894	-1.32488	-1.12306	-1.04871	-1.03576
ENSMUSG00000001555	ENSG00000141756	1.49074	-4.30478	1.69948	1.0915	-1.08047	-1.00822	1.47126	1.69045	1.02606	-1.05816	-1.17157	1.0004	1.14851	1.10121	1.24627	1.07704
ENSMUSG00000001583	ENSG00000174292	0.940527	-1.10196	1.17181	-1.16185	1.10216	1.00739	-1.73904	-1.20674	-1.01126	-1.10344	-1.30182	-1.05819	1.08624	-1.03185	-1.18857	-1.09721
ENSMUSG00000001588	ENSG00000072818	0.798827	-1.01518	2.06401	1.02071	-1.02821	1.13582	-1.04195	2.86218	1.05189	-1.30523	1.33822	-1.03928	1.61939	1.02495	1.17163	1.01399
ENSMUSG00000001627	ENSG00000006652	-1.15956	1.03506	-1.96255	1.08008	1.00229	-1.01288	1.04993	-1.54729	1.02059	-1.21568	-1.10061	-1.18974	-1.28711	-1.31707	-1.34136	-1.01083
ENSMUSG00000001630	ENSG00000211455	-1.59928	2.24591	1.01284	1.13538	1.22227	1.0731	1.37263	-1.05911	1.42206	1.14492	1.52149	1.17625	-1.13251	1.24607	-2.04376	1.16219
ENSMUSG00000001632	ENSG00000156983	0.814895	-1.27743	-1.01233	1.07403	-1.07969	1.09306	-1.11258	-1.19974	1.16976	-1.03456	-1.22556	1.00104	-1.10886	1.06911	-1.26803	1.08321
ENSMUSG00000001687	ENSG00000122042	-0.668951	1.65712	-1.38898	-1.48524	1.08434	-1.20952	-1.07064	-1.29157	-1.04148	-1.03101	-1.2025	-1.19275	-1.53205	-1.07706	-1.32855	-1.28209
ENSMUSG00000001729	ENSG00000142208	1.48955	-2.5481	1.03163	-1.03549	-1.06735	1.13304	-1.10406	-1.0034	-1.1026	1.06077	1.166	-1.10093	1.03462	1.16201	-1.28182	1.02088
ENSMUSG00000001739	ENSG00000106404	1.0885	-1.27502	-1.31645	-1.07769	-1.07773	1.05485	1.15938	1.07161	-1.0459	-1.21521	-1.22548	-1.11852	1.26528	-1.10368	-1.10779	-1.10209
ENSMUSG00000001741	ENSG00000172349	0.782915	2.81022	3.16578	1.12461	1.05867	1.16297	1.58872	2.94806	1.44473	-1.02671	1.34497	1.09613	1.46711	1.26797	-1.02662	1.1672
ENSMUSG00000001750	ENSG00000110719	0.861644	-1.03739	1.62363	1.81699	-1.00442	1.17045	1.59408	2.14291	1.29487	1.08059	1.70099	1.30419	1.03123	1.7939	1.15216	1.78248
ENSMUSG00000001751	ENSG00000108784	1.97856	1.05865	-1.24238	-1.01974	-1.04721	1.10666	-1.29068	-1.60221	1.03244	-1.08789	-1.40823	-1.28062	1.13221	1.02031	-1.15509	-1.05248
ENSMUSG00000001755	ENSG00000068120	1.808	-1.23859	-1.21059	1.02694	-1.16569	1.13878	1.05262	-1.21199	-1.37533	-1.09436	-1.21525	-1.13887	1.11707	1.08412	-1.0544	1.00757
ENSMUSG00000001761	ENSG00000128602	1.13589	1.75306	-1.15543	-1.47981	1.10169	1.03825	-1.2029	-1.06266	-1.25911	-1.18865	-1.19965	-1.08648	1.18216	-1.05031	1.29434	-1.25569
ENSMUSG00000001767	ENSG00000101343	-1.64551	1.96631	1.27503	-1.05019	1.22119	1.03178	1.13022	1.04741	1.08843	1.34587	1.49834	1.25889	-1.21646	1.05459	-1.14173	1.11684
ENSMUSG00000001768	ENSG00000132669	-1.51576	2.55622	1.25195	1.19042	1.02827	1.06343	1.55179	-1.0076	1.77939	1.30082	1.26524	1.1549	1.06967	1.82811	-1.70554	1.41044
ENSMUSG00000001773	ENSG00000086205	-1.61556	-1.45311	-1.10244	-1.29638	-1.01669	1.05394	1.46109	-1.01699	-1.07183	-1.07532	-1.0853	-1.55862	1.50729	-1.11505	-1.30613	-1.49463
ENSMUSG00000001774	ENSG00000110172	-1.43655	1.32344	-1.80626	1.51853	1.02814	-1.0101	1.70936	1.00131	1.68137	1.02492	1.00937	1.23057	1.17486	-1.05054	-1.18702	1.38741
ENSMUSG00000001786	ENSG00000100225	0.836085	1.40959	-1.42885	-1.17882	-1.02891	1.01221	-1.02508	-1.26986	-1.06903	-1.16888	-1.05718	-1.2501	-1.00226	-1.09875	-1.00918	-1.08684
ENSMUSG00000001794	ENSG00000126247	2.01601	1.19099	-1.0567	1.08297	-1.06469	1.16228	-1.13413	-1.33592	-1.58438	1.00771	1.33888	-1.01433	-1.48241	1.06931	1.12109	1.05786
ENSMUSG00000001802	ENSG00000130881	1.60234	1.58102	2.21426	1.00684	1.06963	1.23466	-1.66332	1.23241	-1.0449	1.0904	-1.11571	1.11084	-1.08374	1.26768	1.58113	1.10963
ENSMUSG00000001827	ENSG00000110195	2.06303	2.38039	-1.53626	-1.07966	1.20676	1.01598	1.04632	-1.15753	1.45989	-1.00207	-1.18841	-1.24513	1.30369	-1.00819	-2.45478	-1.43697
ENSMUSG00000001829	ENSG00000162129	1.12225	1.23712	-1.26475	-1.09127	-1.38735	1.02817	-1.03689	-1.32274	-1.03196	-1.16302	-1.21503	-1.1772	1.2792	-1.02796	1.37201	-1.05913
ENSMUSG00000001844	ENSG00000136247	1.68034	1.78948	-1.15708	-1.1618	1.00049	1.03932	-1.00345	-1.03392	-1.10306	1.08551	1.29794	-1.10331	1.02433	-1.22046	1.38503	-1.12088
ENSMUSG00000001855	ENSG00000126883	0.93119	-1.2189	-1.08043	1.15679	1.06982	1.10539	-1.05485	1.11211	1.40341	1.10682	1.39115	1.1197	1.20687	1.16396	-1.01346	1.13395
ENSMUSG00000001891	ENSG00000169764	-1.48732	1.90399	-1.19212	-1.13894	-1.12897	1.01947	1.04097	-1.22741	-1.28247	-1.05818	1.68944	-1.11167	-1.33592	-1.12989	-1.25311	-1.12376
ENSMUSG00000001909	ENSG00000104907	1.80285	-1.038	-1.04968	1.27882	1.02865	1.22064	1.12091	1.05937	-1.08787	1.03382	1.18796	1.07805	1.1302	1.23131	-1.08119	1.1712
ENSMUSG00000001911	ENSG00000008441	1.13293	1.14929	1.29719	1.01755	-1.05188	-1.04992	1.10259	1.06003	-1.01987	1.01597	-1.07703	1.01356	1.21833	-1.08553	1.68897	-1.01732
ENSMUSG00000001918	ENSG00000105281	0.851197	-3.16864	-1.43214	-1.31551	-1.18928	1.24872	-1.66346	-1.59278	-1.47715	-1.167	-1.07806	-1.26396	1.04202	-1.12798	1.15471	-1.26802
ENSMUSG00000001924	ENSG00000130985	1.41077	-1.33011	-1.30521	-1.09111	-1.05538	1.21157	-1.29906	-1.30844	-1.39376	1.11068	1.29298	-1.04305	-1.24747	-1.1699	1.02677	-1.05456
ENSMUSG00000001930	ENSG00000110799	1.77242	1.75052	3.62161	1.27025	2.64747	-1.08005	1.15214	1.59257	1.41415	1.18205	2.58173	1.41337	1.9373	1.06497	1.15801	-1.03815
ENSMUSG00000001948	ENSG00000064199	0.803787	1.6578	1.40138	1.10612	-1.14182	-1.09268	1.22781	1.13898	-1.09595	1.15316	1.00722	1.20419	1.0239	-1.05606	1.15368	1.03304
ENSMUSG00000001964	ENSG00000102119	1.70476	-2.77691	-1.03086	1.04974	1.02687	-1.07644	-1.12535	-1.24421	-1.21697	-1.26308	-1.52962	-1.16846	-1.06762	-1.14539	-1.12924	1.013
ENSMUSG00000001986	ENSG00000125675	-1.85528	1.24941	-1.86391	-1.12365	-1.00793	-1.02208	1.16096	-1.34501	1.04487	-1.02336	-1.09942	-1.06704	1.13793	-1.03497	-1.80364	-1.06478
ENSMUSG00000001998	ENSG00000081014	-1.62722	1.6281	-1.02053	1.04083	-1.00304	-1.07581	1.1694	-1.13543	1.00714	-1.03789	-1.06915	-1.01418	-1.02904	-1.0228	-1.05889	1.01705
ENSMUSG00000001999	ENSG00000106605	0.621142	2.09759	1.10722	-1.06834	1.0438	1.03069	-1.12822	1.06984	1.26005	1.27397	1.57108	1.05192	-1.10905	1.07677	-2.32031	1.0297
ENSMUSG00000002010	ENSG00000067829	0.904558	1.03458	-1.48003	-1.0131	-1.14473	1.19299	-1.17632	-1.33235	-1.02862	-1.05548	1.10496	-1.17795	1.0234	1.02212	-1.153	1.0271
ENSMUSG00000002014	ENSG00000180879	2.26512	1.63697	1.19741	1.34683	1.19878	1.15063	1.28512	1.19136	-1.00449	1.34193	1.33411	1.16846	1.20269	1.1723	1.20559	1.18472
ENSMUSG00000002015	ENSG00000185825	1.0924	1.73141	-1.17315	1.19617	1.10155	1.11498	1.12004	-1.10697	-1.03862	1.13862	1.36479	1.0559	1.0159	1.18729	-1.08599	1.20012
ENSMUSG00000002017	ENSG00000119812	-1.11319	1.81127	1.41609	-1.08219	1.00827	-1.03867	-1.02106	1.20255	-1.1341	1.45757	1.40467	1.27589	-2.30424	-1.01661	-1.23047	1.09911
ENSMUSG00000002020	ENSG00000119681	1.39454	1.13319	-1.29505	1.2473	1.01434	-1.02816	1.70363	-1.00845	1.03065	-1.13943	-1.08031	1.01951	1.14217	-1.02918	1.53256	1.06589
ENSMUSG00000002031	ENSG00000118096	1.24709	-1.56565	1.02109	-1.01231	-1.00139	1.02462	1.00784	-1.16725	-1.0318	-1.05749	-1.01856	-1.10042	1.05004	-1.0076	1.00243	1.0119
ENSMUSG00000002043	ENSG00000007255	2.28089	-1.26382	-1.24136	-1.12505	-1.22876	1.00529	-1.37379	-1.24062	-1.51052	-1.07279	-1.31014	-1.2419	1.12228	-1.22212	2.12533	-1.25128
ENSMUSG00000002058	ENSG00000109103	2.08767	-1.84224	1.27708	-1.35207	-1.00547	1.04718	-1.5882	1.18491	-1.33111	-1.07927	-1.12784	-1.05804	-1.17083	-1.15576	-1.19472	-1.17222
ENSMUSG00000002064	ENSG00000132581	1.50374	1.74287	1.15024	1.14664	1.03421	-1.05165	1.32196	1.02572	1.3863	1.0855	-1.00535	-1.01987	-1.27161	1.10695	1.05327	1.19676
ENSMUSG00000002068	ENSG00000105173	1.26462	1.54068	-1.09273	1.08973	-1.15475	1.04454	1.66006	1.59874	1.10736	-1.05759	1.28265	1.01895	1.19385	1.08336	1.18875	1.08176
ENSMUSG00000002102	ENSG00000165916	1.41138	-1.298	1.00053	1.18416	-1.05093	1.03709	-1.07553	-1.20028	-1.25951	1.02543	1.50817	-1.00196	-1.11212	1.15879	1.17342	1.22779
ENSMUSG00000002108	ENSG00000025434	2.14821	1.15412	-1.10482	1.20469	-1.13699	1.08694	1.70169	-1.12053	1.11165	-1.04651	1.01544	-1.19233	1.34056	1.25205	1.65545	1.24898
ENSMUSG00000002109	ENSG00000134574	-0.754678	1.83016	1.14437	1.56851	1.12569	1.04902	1.29979	1.12623	1.15753	1.15307	1.24914	1.26696	1.12274	1.29726	1.10526	1.21786
ENSMUSG00000002111	ENSG00000066336	1.34505	2.35857	4.6895	1.06424	-1.08719	-1.07663	4.38173	2.40996	1.03446	-1.09968	-1.23588	1.00286	1.05345	1.19419	1.15761	1.10512
ENSMUSG00000002129	ENSG00000099995	1.14789	1.85516	-1.06881	-1.00384	-1.00472	1.07698	-1.13228	-1.19203	-1.1362	-1.12923	1.22403	-1.00815	1.27327	-1.09276	-1.15114	-1.02435
ENSMUSG00000002205	ENSG00000105053	1.7239	-1.48704	1.22779	1.03156	-1.2101	1.24925	1.36548	1.1969	1.06345	1.22524	1.00229	1.00476	1.28031	1.07706	1.05953	1.08444
ENSMUSG00000002222	ENSG00000153561	-1.52708	1.76205	-1.51444	-1.04688	1.14106	-1.0071	1.82342	1.02677	1.29504	1.16822	1.20363	-1.01009	1.03142	1.07244	-1.24555	1.01728
ENSMUSG00000002249	ENSG00000007866	1.10288	1.41027	-1.14604	-1.05433	1.00358	1.05048	-1.10023	-1.15502	-1.1478	-1.04922	-1.25335	-1.10705	-1.56858	-1.00665	1.05536	1.04281
ENSMUSG00000002250	ENSG00000112033	1.30595	1.31045	1.24299	-1.02543	1.06343	1.04071	-1.32785	-1.0025	1.02886	1.01451	1.00947	1.05947	1.04177	-1.02133	-1.05299	-1.00405
ENSMUSG00000002265	ENSG00000198300	-1.6752	1.04628	-1.38671	-1.06796	1.07806	1.00402	-1.7962	-1.68809	-1.04293	1.03358	-1.01961	-1.06411	-1.08712	-1.07171	-2.1626	-1.10776
ENSMUSG00000002274	ENSG00000103260	2.09418	1.3264	1.14679	1.08567	-1.3167	-1.00905	1.36772	-1.10941	1.09198	-1.07148	-1.53634	-1.19857	1.26221	1.11565	-1.11387	1.07251
ENSMUSG00000002279	ENSG00000103227	1.76987	1.10369	-1.1513	-1.07621	-1.11734	1.08306	-1.15773	-1.26015	-1.14721	-1.06675	-1.3817	-1.10903	-1.00732	-1.0509	-1.5174	-1.07386
ENSMUSG00000002297	ENSG00000006634	-1.48523	2.39379	-1.0295	1.05297	1.02885	1.01055	1.31728	1.12652	1.12243	-1.01247	1.41603	1.06131	-1.00241	-1.19393	-1.01454	-1.01382
ENSMUSG00000002308	ENSG00000167775	2.33138	1.53377	1.12647	1.20587	-1.12332	1.02867	1.20793	-1.10247	-1.23786	-1.12571	-1.44662	-1.12849	1.00013	1.03068	1.25539	1.01674
ENSMUSG00000002319	ENSG00000196497	1.49608	1.44026	1.19288	1.24165	-1.37784	1.01974	2.14142	-1.10563	-1.0988	1.08343	1.10774	-1.03053	1.58045	-1.01657	-1.12905	1.01372
ENSMUSG00000002320	ENSG00000100926	0.851408	1.45913	1.02793	1.09629	1.0479	1.05486	1.05854	-1.11026	-1.02208	1.16203	1.47642	1.13784	-1.25439	1.10419	-1.37983	1.07868
ENSMUSG00000002326	ENSG00000100938	-0.800795	1.7819	-1.22472	-1.01815	-1.08347	-1.00105	-1.01843	-1.15484	1.03149	1.02054	1.22013	-1.17335	-1.03446	1.00006	1.17778	1.04658
ENSMUSG00000002332	ENSG00000157379	1.37403	-1.20198	-1.31952	1.0667	-1.04845	1.02689	1.03587	-1.27797	1.05407	-1.18786	-1.01281	-1.19449	-1.09081	-1.00618	1.08432	-1.03479
ENSMUSG00000002342	ENSG00000064545	1.43288	-1.23987	-1.17904	1.03125	-1.0761	1.01735	-1.16431	-1.27248	-1.15045	-1.01265	-1.19672	-1.06186	1.13682	1.06616	-1.19066	1.01289
ENSMUSG00000002343	ENSG00000105676	2.28778	1.51736	1.58422	1.0483	-1.04842	1.08066	1.06439	1.01681	-1.06065	-1.1988	-1.32481	-1.01472	1.08111	1.02225	1.34389	1.06458
ENSMUSG00000002372	ENSG00000031823	1.35564	2.1463	1.20912	-1.07154	1.04555	1.16427	-1.17602	1.08755	-1.00495	1.04641	1.00216	1.00567	-1.02255	1.22074	-1.99124	1.006
ENSMUSG00000002393	ENSG00000160113	1.85835	-1.26374	1.07852	-1.05209	-1.01847	1.20105	-1.29341	-1.09129	-1.08127	-1.06378	-1.58961	-1.06428	1.08758	1.04406	1.03036	-1.04504
ENSMUSG00000002395	ENSG00000053501	2.22209	1.18039	-1.28323	1.16872	-1.20847	1.13978	-1.06504	-1.20039	1.10232	-1.04628	1.05281	-1.06222	1.12798	1.11364	-1.17708	1.17962
ENSMUSG00000002396	ENSG00000099330	1.56957	-1.05202	-1.26474	-1.17575	-1.23921	1.21336	1.20897	-1.3129	-1.16065	-1.23903	-1.5928	-1.31523	-1.17783	-1.07124	-1.14071	-1.07765
ENSMUSG00000002413	ENSG00000157764	-1.48562	1.44368	-1.23498	-1.00276	-1.10659	1.00228	-1.16086	-1.215	-1.03741	-1.03621	-1.27968	-1.04387	1.12625	-1.07646	-1.34624	-1.01897
ENSMUSG00000002416	ENSG00000090266	0.824143	1.63278	1.08318	1.03077	1.07359	-1.0048	1.12328	1.03372	1.08489	-1.00297	-1.31538	-1.02169	-1.08062	-1.01676	1.38319	1.04229
ENSMUSG00000002428	ENSG00000071794	-2.45667	2.0752	-1.11429	-1.1906	1.3215	1.05217	1.01496	1.01966	-1.03211	1.32791	1.27684	1.11183	-1.52565	-1.01429	-1.61289	-1.18124
ENSMUSG00000002477	ENSG00000167088	-0.874901	1.72432	1.17649	1.02779	1.12745	-1.05917	-1.06724	1.03726	1.2091	1.24789	1.57206	1.06368	-1.17331	1.04924	-2.5144	1.03831
ENSMUSG00000002504	ENSG00000065054	1.32727	2.77186	1.33924	-1.20602	-1.01158	-1.06793	1.04164	1.04572	1.12829	-1.01485	-1.04383	-1.0999	1.04494	1.50434	1.40792	1.03976
ENSMUSG00000002578	ENSG00000123411	0.757627	1.6655	1.47978	-1.21632	1.00607	1.00731	-1.14473	-1.19652	-1.07798	-1.12704	-1.27059	-1.01671	-1.11419	1.00506	1.36691	-1.08066
ENSMUSG00000002603	ENSG00000105329	2.20353	1.03123	1.6854	1.18136	1.00872	-1.02635	1.52924	1.09148	-1.01447	1.01252	1.02935	1.08913	1.08341	1.22924	-1.23868	1.16973
ENSMUSG00000002625	ENSG00000011243	-0.721427	-1.59812	-1.30627	1.0206	-1.07283	1.49943	-1.0909	1.2326	-1.01941	1.0146	1.2092	-1.06275	1.18108	1.03646	-1.11202	1.01446
ENSMUSG00000002660	ENSG00000125656	1.7742	1.8622	-1.25234	1.08687	-1.29088	1.08598	-1.0662	-1.22617	-1.19284	-1.08527	-1.10932	-1.26756	1.09954	1.01793	-1.02342	1.04944
ENSMUSG00000002679	ENSG00000133997	-1.55968	1.4748	1.16992	1.11848	1.00207	1.06328	1.1523	1.20821	1.51444	1.41931	1.32423	1.09394	1.12747	1.18141	-1.266	1.11865
ENSMUSG00000002699	ENSG00000043462	-0.703839	1.40714	3.10844	1.48753	1.0992	-1.04826	2.73406	3.24526	2.47629	1.17765	3.0283	1.30288	1.36411	1.8553	-1.35977	1.53125
ENSMUSG00000002718	ENSG00000124207	-1.29665	1.60188	1.03478	1.1265	1.16207	1.12654	1.29443	1.04252	1.26736	1.34458	1.35878	1.16302	1.07882	1.21917	-1.48605	1.12375
ENSMUSG00000002731	ENSG00000180228	-0.722088	1.60551	-1.24205	-1.14207	-1.17975	-1.14425	1.12088	-1.07932	-1.1126	1.03519	1.88122	-1.19401	-1.21704	-1.1726	-1.36839	-1.07289
ENSMUSG00000002741	ENSG00000106636	0.766352	1.01655	1.15618	1.10501	1.00761	-1.00534	-1.04014	-1.03249	1.19832	-1.0069	1.18267	-1.07435	1.2203	1.09008	1.32128	1.11295
ENSMUSG00000002763	ENSG00000124587	1.65354	-1.85051	1.18521	1.2726	-1.34666	-1.02242	-1.19322	-1.21825	-1.09286	1.08368	1.3593	-1.0458	1.42669	1.03702	1.04152	1.22694
ENSMUSG00000002767	ENSG00000112651	1.55085	1.51809	-1.28662	-1.04272	-1.33047	1.05252	1.03443	-1.11639	-1.18305	-1.0967	-1.39646	-1.28933	1.13904	-1.05102	-1.31119	-1.14515
ENSMUSG00000002768	ENSG00000124733	2.0995	1.34833	1.21335	1.04459	-1.19143	1.06023	1.01885	1.07062	1.24482	1.07621	-1.38236	-1.06729	-1.12089	1.07159	1.32082	1.05731
ENSMUSG00000002778	ENSG00000105438	1.57737	1.69573	1.05238	-1.04902	1.28405	1.07712	1.01745	-1.05067	1.00753	1.12862	-1.0022	-1.02376	1.24235	1.05981	1.13721	1.00979
ENSMUSG00000002797	ENSG00000006625	-0.715	1.70958	-1.01387	-1.14157	1.11256	-1.01234	1.08457	1.03906	1.03307	1.0647	1.09935	-1.05967	-1.09989	-1.02336	-1.05683	-1.05418
ENSMUSG00000002799	ENSG00000184916	0.736982	-1.54291	1.47103	1.57453	1.02798	1.01157	1.75183	1.82939	1.59294	-1.0024	1.04366	1.10024	-1.2893	2.04362	-1.26389	1.42037
ENSMUSG00000002812	ENSG00000177731	1.15772	-1.15584	1.05702	1.22346	-1.01605	1.17278	1.09386	-1.13478	1.06921	1.07546	2.11151	1.10106	1.14179	1.18047	1.05157	1.19733
ENSMUSG00000002825	ENSG00000213339	1.0719	-2.29684	-1.27948	1.05287	1.04558	1.08846	-1.1254	-1.05032	-1.11314	1.0226	1.08074	-1.17027	1.50973	1.06504	1.22553	1.01732
ENSMUSG00000002844	ENSG00000144843	1.48924	1.91633	1.56053	-1.06495	1.0488	1.00295	1.2885	1.45548	-1.01329	-1.07383	-1.255	1.02515	-1.06198	-1.01969	-1.25213	-1.00756
ENSMUSG00000002847	ENSG00000144837	0.857572	2.46929	1.81337	1.21582	-1.50083	-1.09881	2.41222	1.8213	2.5862	1.89721	1.33466	1.04673	-1.06359	2.384	-1.1849	1.38672
ENSMUSG00000002871	ENSG00000163870	0.98092	-1.08184	1.04996	-1.17733	-1.22939	1.18761	-1.18636	1.01089	-1.33081	1.02547	-1.00724	-1.09701	-1.06829	1.11193	1.05599	-1.03417
ENSMUSG00000002881	ENSG00000138386	-1.53899	1.23383	-1.40464	1.00086	1.32664	-1.0235	-1.20528	-1.60841	-1.02022	-1.01429	1.21196	-1.00662	-1.06214	-1.04506	-1.25714	-1.00607
ENSMUSG00000002944	ENSG00000135218	-1.44525	-2.09174	7.17552	3.81106	1.04813	-1.07299	16.0903	2.0672	4.58888	1.21506	2.20042	1.31853	1.86553	2.16573	1.0486	2.83131
ENSMUSG00000002948	ENSG00000076984	0.80599	1.90772	1.20403	-1.08832	1.01067	1.15882	-1.3595	-1.07028	1.02406	-1.10921	-1.10337	-1.08989	1.18639	1.04694	-1.28531	-1.05314
ENSMUSG00000002963	ENSG00000039650	1.78275	1.25589	1.02387	1.05879	-1.54818	1.07902	1.02997	1.15718	-1.05918	1.01555	1.1725	-1.02399	1.03535	1.0801	1.11064	1.0626
ENSMUSG00000002968	ENSG00000104973	1.4198	-1.30718	1.10869	-1.05533	-1.05849	1.0416	-1.63988	-1.11115	-1.04684	-1.01326	-1.05523	-1.07618	1.01833	-1.01742	-1.35295	-1.08471
ENSMUSG00000002980	ENSG00000187244	2.03266	2.19644	-1.0797	-1.46295	1.00607	1.0156	-1.88963	-1.0457	-1.21481	-1.01277	-1.49944	-1.14223	-1.38111	-1.25055	-1.31741	-1.28946
ENSMUSG00000002981	ENSG00000104853	1.74823	-1.53814	-1.21689	-1.13981	-1.12582	1.07621	-1.2182	-1.67823	-1.13617	-1.33676	-1.42652	-1.27912	-1.03589	-1.24168	-1.11959	-1.07787
ENSMUSG00000002983	ENSG00000104856	1.88241	3.01191	1.77121	1.31897	-1.17275	-1.07474	1.01535	-1.17606	1.05656	-1.10437	-1.1144	-1.00652	1.17162	1.04092	-1.14515	1.24193
ENSMUSG00000002984	ENSG00000130204	1.09577	-1.00715	1.02286	-1.02641	-1.01865	1.06578	-1.03808	-1.19436	-1.033	-1.12114	-1.44719	-1.0982	1.08174	1.11875	-1.04701	1.07011
ENSMUSG00000002985	ENSG00000130203	1.22917	-1.39733	-1.59765	-1.8195	-1.20517	-1.00052	1.16213	-1.32981	1.03381	-1.03605	-1.17859	-1.37393	1.27268	1.01369	-1.79341	-1.47508
ENSMUSG00000002996	ENSG00000105856	-1.20118	2.20003	-1.05272	-1.07155	-1.0155	1.08859	1.02247	-1.09789	1.02706	1.16447	1.13227	1.02918	1.03685	1.07125	-1.08775	-1.03081
ENSMUSG00000003031	ENSG00000111276	-1.38131	1.65426	1.16103	-1.5095	1.52724	1.02747	-1.31535	1.1759	-1.04047	1.55344	1.95064	1.16532	-2.04503	-1.02849	-1.52249	-1.12949
ENSMUSG00000003037	ENSG00000167461	0.694396	1.51377	1.14633	1.1057	1.15847	-1.00473	1.24749	1.05978	-1.08869	1.35996	1.48995	1.0728	1.0311	1.14615	-1.07995	1.18058
ENSMUSG00000003051	ENSG00000163435	1.63263	1.18155	1.86756	1.68542	-1.19086	1.06682	-1.34465	-1.56572	-1.07779	-1.14068	1.34576	1.2797	1.5648	-1.30244	-1.64586	1.10172
ENSMUSG00000003068	ENSG00000118046	0.937555	1.49254	1.05205	-1.11362	1.07785	1.17391	-1.01903	1.04068	-1.13474	-1.02564	-1.05747	-1.04645	1.24243	1.10154	-1.31129	-1.0162
ENSMUSG00000003099	ENSG00000011485	1.08363	-2.05427	1.09703	-1.14888	-1.05767	-1.00399	-1.06861	-1.01344	-1.11598	-1.16349	-1.25861	-1.12326	1.10678	-1.03631	1.05514	-1.02241
ENSMUSG00000003123	ENSG00000079435	1.40316	-1.34253	1.35143	-1.0571	1.11372	-1.02352	-1.26909	-1.03933	1.01491	-1.06563	-1.18888	-1.11403	-1.05271	1.08703	1.19401	-1.03232
ENSMUSG00000003131	ENSG00000168092	-0.638509	2.14191	1.11191	1.00257	-1.0166	1.00529	-1.01697	-1.13949	1.03453	-1.12243	-1.17392	-1.10456	-1.08485	-1.1303	1.64975	-1.02293
ENSMUSG00000003166	ENSG00000070413	1.11423	2.12812	1.22814	-1.13055	1.07386	1.19596	-1.2791	1.04201	-1.04671	1.18811	1.18042	1.08183	-1.00729	1.01529	-1.14721	-1.07551
ENSMUSG00000003184	ENSG00000126456	1.43857	-1.97131	1.10202	1.11917	-1.15494	1.17581	1.25119	-1.00717	-1.04958	-1.04592	1.10999	-1.05272	-1.07804	1.07002	-1.08145	1.09332
ENSMUSG00000003200	ENSG00000141985	1.39813	1.39361	1.11577	1.20539	-1.20291	1.03105	1.10215	-1.16747	-1.0053	-1.18505	-1.31636	-1.06113	1.0566	1.11538	-1.09778	1.12555
ENSMUSG00000003226	ENSG00000153201	-2.57257	1.83447	-1.50326	-1.21541	1.3501	-1.06884	-1.1151	-1.42031	1.11314	1.33635	1.47687	-1.094	-1.21708	-1.09985	-2.44478	-1.14389
ENSMUSG00000003227	ENSG00000135960	-0.879989	1.0188	-1.36653	-1.09311	1.09244	-1.02768	-1.3736	-1.29391	-1.10386	-1.04916	-1.00673	1.12654	1.12275	-1.0714	1.12085	-1.0844
ENSMUSG00000003233	ENSG00000161202	0.605232	-1.22782	-1.17165	1.01678	-1.01714	-1.14841	-1.02538	1.0129	1.05343	1.00182	1.67294	-1.08523	1.06725	-1.02511	-1.11961	-1.04832
ENSMUSG00000003234	ENSG00000161204	0.824455	-1.14227	-1.20619	-1.09806	-1.07848	1.12749	-1.07633	-1.21163	-1.08348	-1.0829	1.18222	-1.09518	1.35274	1.05549	1.15608	1.00302
ENSMUSG00000003235	ENSG00000145191	1.65132	-1.4198	-1.06832	1.21492	-1.07464	1.23449	1.0794	-1.01619	-1.20562	-1.01725	-1.13951	1.00328	-1.15376	1.14502	-1.07322	1.15434
ENSMUSG00000003269	ENSG00000105443	1.56847	-1.34643	1.03292	1.18218	-1.14191	1.17071	-1.00958	-1.00828	1.21071	1.01712	1.24835	-1.12483	-1.29725	1.19986	1.37192	1.1741
ENSMUSG00000003279	ENSG00000170579	0.839375	3.70283	9.41705	-1.07119	1.05722	1.04221	-1.13155	7.03536	-1.00222	1.00746	1.2223	1.02658	1.24692	1.02086	-2.20092	-1.05247
ENSMUSG00000003282	ENSG00000181690	-1.77839	-1.16155	-1.10649	1.1267	1.10371	-1.00395	1.41879	1.65979	1.14243	1.13698	1.09273	1.06959	-1.702	1.14671	-1.26031	1.14826
ENSMUSG00000003283	ENSG00000101336	0.823806	-1.44352	6.58806	3.52996	-1.05383	1.22374	3.43224	3.03171	6.26846	1.37554	1.68062	1.4303	1.37167	3.72873	1.07643	3.59724
ENSMUSG00000003299	ENSG00000105364	1.92902	1.04061	1.00701	1.10796	-1.27952	1.1495	-1.27787	-1.2144	-1.34595	-1.14397	-1.00998	-1.1914	1.13916	-1.06362	1.29827	1.00765
ENSMUSG00000003308	ENSG00000079999	0.769472	-1.12687	1.20673	1.12713	-1.21075	1.1136	-1.11023	-1.24199	-1.14467	1.05716	1.01149	1.00544	1.09557	1.11374	-1.10176	1.20603
ENSMUSG00000003309	ENSG00000129354	1.28949	-1.30755	1.00125	-1.34523	1.0947	1.00329	-1.10574	-1.13355	-1.61176	-1.18352	-1.01459	-1.15228	1.9653	-1.37083	1.0225	-1.32123
ENSMUSG00000003316	ENSG00000090863	0.767747	1.86516	-1.2763	-1.07491	-1.09573	1.09007	1.02628	-1.37426	1.31252	1.17767	1.12328	-1.16819	1.54541	1.03537	-1.0791	-1.03031
ENSMUSG00000003344	ENSG00000133243	2.00722	1.04082	1.04745	-1.21396	-1.09603	1.07532	-1.19412	-1.13915	-1.30105	-1.10211	-1.10668	-1.09138	1.16567	-1.09454	1.06824	-1.18538
ENSMUSG00000003345	ENSG00000133275	1.55137	1.60581	1.1295	1.04704	-1.12673	1.08727	-1.03306	1.00313	1.16815	1.07594	-1.08273	-1.01834	-1.01766	1.19871	1.11458	1.10724
ENSMUSG00000003352	ENSG00000167535	1.1345	1.59776	1.9549	1.21071	-1.00256	1.07909	1.25367	1.51117	1.17529	1.05297	1.63166	1.0795	-1.20932	1.16702	-1.52215	1.17445
ENSMUSG00000003355	ENSG00000134285	1.7677	1.56896	1.31362	1.91296	1.21905	-1.00316	1.65212	1.47759	1.79483	1.34914	2.89921	1.52094	1.82769	1.62415	-1.04723	1.52736
ENSMUSG00000003363	ENSG00000105223	1.74382	3.91632	1.01317	1.11541	-1.11898	1.12203	-1.28402	-1.06849	-1.27632	1.02334	1.36536	-1.0992	-1.37551	1.00983	-1.51569	1.03958
ENSMUSG00000003378	ENSG00000105737	1.12981	1.04805	1.0791	-1.20288	1.00712	-1.00001	-1.46947	1.06631	-1.03784	-1.04426	-1.09059	-1.09534	1.1584	-1.00328	-1.46567	-1.09912
ENSMUSG00000003380	ENSG00000105404	2.31529	1.94357	-1.09411	1.00877	-1.36064	1.12568	-1.20334	-1.19249	-1.11731	-1.00066	1.08218	-1.18901	-1.25665	1.07361	1.03744	1.09386
ENSMUSG00000003382	ENSG00000117036	-1.03852	1.29143	-1.03173	-1.20848	-1.04178	-1.43704	-1.24398	-1.22792	-1.00472	-1.01574	-1.10805	-1.06669	1.0824	-1.05084	-1.4516	-1.1335
ENSMUSG00000003402	ENSG00000130175	1.31512	1.04002	-1.11395	-1.02442	1.04338	1.11321	-1.12775	-1.10355	-1.1831	-1.0169	-1.14971	-1.10422	-1.05088	1.02521	-1.29784	-1.05484
ENSMUSG00000003411	ENSG00000169213	2.1347	3.39322	-1.00162	1.0429	1.01173	1.03316	2.29854	-1.74185	1.02492	-1.02638	-1.07771	-1.00137	1.089	1.02359	-2.13112	1.02333
ENSMUSG00000003420	ENSG00000104870	1.78996	1.91514	-1.17815	1.02409	-1.16021	1.09963	1.28904	-1.26677	1.21278	1.09866	1.28571	-1.27744	1.62198	1.05563	1.51369	1.02796
ENSMUSG00000003421	ENSG00000142546	1.55002	-1.04377	1.19928	1.44058	-1.26594	-1.03169	-1.06984	-1.01714	-1.18645	1.13942	1.10983	1.02927	1.22349	1.25766	1.21247	1.44516
ENSMUSG00000003423	ENSG00000104872	2.12301	-1.37276	-1.08888	-1.00237	-1.2694	1.12627	1.04399	-1.07751	-1.26891	1.03009	1.06395	-1.0969	1.14911	1.0293	1.10098	-1.00511
ENSMUSG00000003429	ENSG00000142534	1.63106	1.81082	1.11858	1.06628	1.22095	1.03122	1.05254	1.04602	1.10517	1.08985	1.30882	1.06943	1.25188	1.06054	1.05492	1.03094
ENSMUSG00000003452	ENSG00000151746	-2.15748	1.14289	1.89682	-1.07921	1.01101	1.02884	1.12763	1.7207	1.01155	1.03737	1.61601	1.10213	1.00429	-1.02107	1.30509	-1.0616
ENSMUSG00000003458	ENSG00000162736	1.2113	2.127	-1.06647	-1.05954	-1.04108	1.14281	-1.02438	-1.01352	-1.28072	1.10014	1.14593	-1.01834	-1.35238	-1.02056	-1.13691	-1.03484
ENSMUSG00000003464	ENSG00000162735	1.27973	1.599	1.15616	-1.29921	-1.09513	1.00738	1.03236	1.0112	-1.29933	-1.05291	-1.06377	-1.23444	-1.0469	-1.09335	-1.09271	-1.14014
ENSMUSG00000003469	ENSG00000168490	1.52695	-3.26539	-7.21328	-1.97426	-1.07433	-1.01708	-2.57641	-2.25184	-2.41738	-1.2216	-1.45533	-1.42854	-2.07529	-1.50441	1.04623	-1.36679
ENSMUSG00000003500	ENSG00000106348	1.43006	1.60661	1.74863	1.12915	1.055	1.07723	-1.24739	1.47397	-1.18204	-1.02413	-1.02623	1.38919	-1.1509	1.11788	1.22347	1.19804
ENSMUSG00000003528	ENSG00000100075	1.92769	-1.10357	-1.43657	-1.22902	-1.07396	1.1191	-1.4706	-1.26992	-1.41041	-1.05147	-1.10057	-1.3027	1.06	-1.16173	1.00213	-1.19093
ENSMUSG00000003545	ENSG00000125740	5.27542	-2.24278	-12.882	-3.60331	-1.52397	1.09712	-15.811	-56.1075	-5.58539	-4.20705	-4.70204	-2.67878	-3.79806	-9.50789	-1.2468	-3.58566
ENSMUSG00000003549	ENSG00000012061	1.97771	1.20075	1.10769	1.24995	-1.25973	1.09142	1.0414	-1.10354	1.00804	1.03282	-1.08831	-1.08378	1.1024	1.14325	-1.01051	1.15121
ENSMUSG00000003573	ENSG00000051128	0.897468	2.55258	1.55472	1.54338	-1.44048	1.14862	1.92263	1.34766	1.71808	1.34307	1.5032	1.12282	2.17082	1.81207	-1.06091	1.37579
ENSMUSG00000003575	ENSG00000105662	1.13514	2.16969	-1.00518	-1.14389	-1.09657	1.01435	-1.51152	1.06623	-1.17208	-1.24576	-1.36369	-1.08465	-1.03923	-1.0908	-1.22995	-1.10208
ENSMUSG00000003604	ENSG00000169857	0.692802	1.54968	1.0062	1.40144	-1.10833	-1.02696	1.3311	-1.04882	1.14598	-1.00069	1.02653	-1.05898	-1.02005	1.22069	1.47448	1.28613
ENSMUSG00000003617	ENSG00000047457	-1.32222	2.45598	3.11097	1.54887	1.44537	1.01396	3.14421	3.04429	1.17273	1.06926	1.14767	1.4818	1.21591	-1.06272	-1.64192	1.03792
ENSMUSG00000003623	ENSG00000005469	-1.4173	3.1913	1.1595	-1.05625	1.18123	1.07553	1.00481	1.06457	-1.0493	1.13256	1.0003	1.07096	-1.00497	-1.02494	-1.0558	-1.04924
ENSMUSG00000003662	ENSG00000144021	0.664267	1.88789	-1.1693	-1.04303	1.04847	1.19547	-1.08201	-1.19026	1.33861	1.15222	-1.01651	-1.13418	1.22323	1.05041	1.08694	-1.00927
ENSMUSG00000003680	ENSG00000162227	1.63543	-1.06579	-1.19309	-1.06835	1.02207	1.35656	1.31244	-1.18206	-1.07102	-1.02886	-1.11543	-1.06959	1.0316	1.02701	-1.49224	-1.04679
ENSMUSG00000003721	ENSG00000125629	-1.13354	1.8127	-1.04283	-1.08993	1.04182	1.00955	1.20939	-1.12553	-1.01845	1.19175	1.59553	1.10838	-1.30394	-1.12391	-1.55345	-1.11338
ENSMUSG00000003752	ENSG00000086544	1.07303	1.24188	-1.04142	-1.18002	-1.12715	1.06443	-1.3629	-1.80064	-1.01469	-1.22136	-1.70333	-1.23126	-1.08667	-1.07026	1.04585	-1.13914
ENSMUSG00000003778	ENSG00000112983	-1.42637	1.14898	1.08794	1.03722	1.10607	1.08848	1.00951	1.20993	1.13286	1.40564	1.03962	1.08783	1.08986	1.09819	-1.07713	1.06967
ENSMUSG00000003808	ENSG00000179115	1.49006	-1.01977	-1.09969	1.34812	-1.14227	1.27898	1.11461	-1.18795	-1.0681	1.06064	-1.20797	1.00522	1.05132	1.15409	1.04339	1.21886
ENSMUSG00000003810	ENSG00000086015	1.12617	-1.38757	-1.19717	-1.0884	-1.13029	-1.00349	1.07942	-1.24496	-1.06459	-1.10553	-1.1637	-1.1296	1.06253	-1.01806	-1.27666	-1.0811
ENSMUSG00000003813	ENSG00000179262	1.37534	-1.5008	-1.04421	-1.1255	-1.19811	-1.08502	-1.07787	-1.18911	1.02046	-1.17615	-1.03212	-1.25903	1.08522	-1.02285	-1.14927	-1.07248
ENSMUSG00000003814	ENSG00000179218	1.29087	2.58206	1.35522	-1.06668	1.10551	-1.0429	1.11497	1.07025	1.06358	1.16308	1.32583	1.06451	1.86831	1.25913	-1.23753	-1.11155
ENSMUSG00000003847	ENSG00000102908	-1.61307	1.17785	-1.08571	-1.01588	-1.04624	1.10543	1.02366	1.15412	1.07438	1.19793	1.59942	-1.03227	1.47952	-1.03896	1.0772	1.00006
ENSMUSG00000003863	ENSG00000177380	1.22343	-1.20668	1.33475	1.13153	1.03437	1.00207	1.08485	-1.01282	1.00395	-1.19124	-1.43241	-1.07516	-1.00866	1.0731	1.24063	1.16442
ENSMUSG00000003865	ENSG00000104812	0.914993	-1.05285	-1.1954	-1.13807	-1.22567	1.02345	-1.17895	-1.26538	-1.18554	-1.09	1.05064	-1.27606	1.4851	-1.05751	-1.28323	-1.0853
ENSMUSG00000003868	ENSG00000183207	1.16622	-1.10369	-1.01482	1.17349	-1.13309	1.01845	-1.11204	-1.07688	-1.4753	1.0113	-1.10276	-1.02586	-1.08504	1.14388	1.03309	1.09374
ENSMUSG00000003873	ENSG00000087088	1.93709	1.26786	1.69655	1.44035	1.17136	1.12999	2.01007	1.46308	1.40945	1.41924	1.15017	1.24638	1.20491	1.35985	1.00717	1.27674
ENSMUSG00000003923	ENSG00000108064	-1.51906	2.24846	-1.09088	-1.048	1.02993	1.12758	1.02947	-1.0633	1.20992	1.24336	1.17481	1.02973	1.33905	-1.06713	-1.14053	1.00891
ENSMUSG00000003955	ENSG00000114023	-0.630197	1.86411	-1.15811	-1.01557	1.01897	1.03171	-1.19481	-1.0721	-1.07779	-1.07973	-1.2984	-1.12168	1.07903	-1.10419	-1.07869	-1.15329
ENSMUSG00000003970	ENSG00000161016	1.5467	1.37769	-1.00131	1.21797	1.16011	1.00634	-1.08833	-1.07764	-1.37996	1.0205	1.74625	1.05176	1.45283	1.13215	1.13566	1.11595
ENSMUSG00000003992	ENSG00000145687	0.664454	1.01325	1.3383	-1.07038	1.0422	1.08338	1.00293	1.41269	1.06881	1.26223	1.60669	1.04595	-1.69968	1.04075	-1.33318	-1.00356
ENSMUSG00000004032	ENSG00000134202	1.25573	1.60233	-1.34346	-1.11779	-1.13747	-1.0388	-1.08822	-1.32346	-1.05304	1.1413	-1.24719	-1.45736	1.1437	-1.01317	-1.0246	-1.03781
ENSMUSG00000004040	ENSG00000168610	0.616973	1.16014	1.22754	1.03178	-1.21909	-1.02671	1.04002	-1.03247	1.12442	1.18371	1.41941	1.02558	1.31971	1.23488	-1.14624	1.06437
ENSMUSG00000004054	ENSG00000173327	1.78848	1.68874	1.12573	1.18313	-1.29769	1.02533	1.00759	-1.14783	1.16276	-1.02445	-1.26065	-1.03575	1.01248	1.31096	1.23239	1.21146
ENSMUSG00000004056	ENSG00000105221	2.13022	1.32453	-1.17215	-1.19839	1.17215	1.02194	-1.35596	-1.16793	-1.00176	1.00831	-1.12964	-1.08046	1.04662	1.05356	-1.12676	-1.07444
ENSMUSG00000004100	ENSG00000130810	1.34346	1.02486	1.19814	1.1483	1.02194	1.18407	1.0007	-1.08204	1.00348	-1.17521	-1.22666	-1.05631	1.15181	1.04323	-1.06474	1.0907
ENSMUSG00000004151	ENSG00000006468	-1.16169	2.38063	2.16001	1.03415	1.08862	1.00359	1.74543	1.58525	1.18293	1.20875	2.78727	1.12788	1.57728	1.01174	-1.33479	-1.01494
ENSMUSG00000004207	ENSG00000197746	1.30626	-1.54986	-1.16261	-1.13735	1.24211	1.10512	-1.20814	-1.15473	1.1189	1.11085	2.50739	1.01672	1.49172	-1.06729	-1.22043	-1.01631
ENSMUSG00000004231	ENSG00000075891	0.985981	3.31232	-1.3546	-1.05842	-1.03116	1.1151	1.02771	1.34523	-1.06679	1.16008	1.04601	-1.02845	1.16749	-1.05292	-1.58106	-1.07542
ENSMUSG00000004263	ENSG00000111676	1.76131	2.1463	1.10124	-1.13878	1.01074	1.00122	-1.36824	-1.14342	-1.03956	-1.01643	-1.10092	-1.02498	1.1845	-1.00017	-1.28584	-1.07369
ENSMUSG00000004264	ENSG00000215021	1.52034	1.27154	1.13266	1.10118	-1.04176	1.02557	1.06266	1.0203	-1.1797	1.00722	1.12933	-1.0935	1.21309	1.09688	1.23583	1.01448
ENSMUSG00000004266	ENSG00000111679	0.899294	-1.2245	1.47447	1.67723	1.01266	1.16373	1.71764	1.3242	1.83506	1.04932	1.21967	1.19393	1.40771	1.71353	1.03415	1.59793
ENSMUSG00000004270	ENSG00000111684	1.21015	-1.40239	1.23702	-1.03905	-1.19645	1.02862	-1.05833	1.10567	1.11424	1.2135	1.128	1.06419	1.42202	1.07672	1.13274	1.036
ENSMUSG00000004285	ENSG00000128524	1.81186	1.84319	1.00233	-1.08525	-1.10037	1.01109	1.10055	-1.07029	1.14755	-1.10658	-1.18922	-1.12975	1.10076	-1.05755	1.19265	-1.04995
ENSMUSG00000004317	ENSG00000171365	-0.93191	1.96299	-1.26512	-1.18095	-1.08901	1.09566	1.46346	-1.24655	-1.1209	1.13482	-1.4828	-1.33749	-1.0028	-1.20871	1.15172	-1.31399
ENSMUSG00000004319	ENSG00000109572	-1.43382	2.15705	1.14423	1.00973	1.12259	1.00906	-1.07329	1.04779	1.03029	1.32128	1.32451	1.25609	-1.29676	-1.05708	-1.60593	1.03186
ENSMUSG00000004328	ENSG00000124440	1.1193	1.46335	1.19874	-1.20763	1.16618	-1.00249	1.14723	1.7398	-1.03022	-1.13375	-1.21727	-1.09464	1.02606	1.05561	-1.49024	-1.10774
ENSMUSG00000004364	ENSG00000036257	-1.54032	2.01455	1.0521	-1.12271	1.03411	-1.03837	-1.0312	-1.26747	1.05171	1.18117	1.24539	-1.02253	-1.40125	-1.04141	-1.76861	-1.06761
ENSMUSG00000004393	ENSG00000136271	1.71772	-1.57574	-1.22656	1.05955	-1.08204	1.1516	1.03855	-1.1728	1.00148	-1.03375	1.0129	-1.1355	1.2037	1.03959	-1.3883	1.02546
ENSMUSG00000004473	ENSG00000105472	2.1074	-1.46183	1.39421	1.24465	-1.07513	-1.29449	1.16971	1.06427	1.23818	1.05553	-1.18577	1.01977	1.18114	1.14987	-1.52737	1.20677
ENSMUSG00000004530	ENSG00000110880	0.587197	2.00883	1.23596	2.05772	-1.08122	-1.00461	1.43574	-1.1101	2.25748	1.18441	1.35314	1.16466	1.51963	1.10563	-1.08787	1.47191
ENSMUSG00000004535	ENSG00000106052	-1.9491	1.67565	1.0703	-1.1082	-1.07236	1.02023	-1.08364	-1.1705	1.0457	1.07539	1.22122	1.02307	-1.52256	-1.02904	-1.45666	-1.02765
ENSMUSG00000004565	ENSG00000032444	0.826483	1.14956	1.07729	1.01247	-1.11903	1.16205	1.06525	-1.15801	-1.07185	-1.07297	-1.4386	-1.12869	-1.03221	1.23724	-1.06633	1.12546
ENSMUSG00000004567	ENSG00000090674	0.976026	-1.27594	1.14392	1.30247	-1.17831	1.11366	1.43911	-1.0904	1.15462	1.04688	-1.22678	-1.07387	1.3366	1.21964	1.04759	1.26588
ENSMUSG00000004568	ENSG00000104880	0.607155	1.71783	1.15052	-1.31996	-1.00623	1.09679	-1.49889	-1.10803	-1.20256	1.1387	1.02051	1.09518	-1.53539	-1.0618	-1.0639	-1.13341
ENSMUSG00000004591	ENSG00000065243	-1.90127	3.17665	-1.0807	-1.12412	1.14737	-1.04612	1.0009	-1.10526	1.45456	1.18387	1.52284	-1.0414	1.00732	-1.00991	-1.08447	-1.08364
ENSMUSG00000004610	ENSG00000105379	1.89775	1.19189	-1.38431	-1.20795	-1.10336	1.18478	-1.19962	-1.24771	-1.51838	-1.07141	-1.7368	-1.14421	-1.10954	-1.06335	-1.23655	-1.15035
ENSMUSG00000004612	ENSG00000105374	2.4508	1.73182	13.1703	1.87356	1.2007	-1.27141	1.12797	4.9977	1.92738	1.17414	1.22295	1.29135	1.03865	1.64271	1.03687	1.71632
ENSMUSG00000004626	ENSG00000076944	1.05394	-1.37068	1.05971	1.00189	-1.17118	-1.13655	1.01739	-1.07608	-1.37997	-1.05722	-1.19809	-1.02447	1.07691	-1.13094	-1.09512	-1.03928
ENSMUSG00000004637	ENSG00000186153	1.27289	2.02544	-1.19248	-1.31728	-1.02348	1.13127	-1.47692	-1.2464	-1.30764	-1.0727	1.04936	-1.11347	-1.1321	-1.31313	-1.04202	-1.24808
ENSMUSG00000004642	ENSG00000163950	-1.2587	1.54	-1.12103	-1.36423	-1.0111	1.12051	1.13076	-1.06759	-1.08059	1.09196	1.55047	-1.07507	-1.75577	-1.07353	-1.09637	-1.24053
ENSMUSG00000004655	ENSG00000240583	1.55145	1.88392	-1.28048	-1.23221	1.19604	1.00897	1.12881	-1.27158	1.06414	-1.03028	-1.06353	-1.23262	1.0206	1.20447	1.38034	-1.02991
ENSMUSG00000004665	ENSG00000064666	1.38519	1.16788	1.3998	-1.03063	1.19643	1.45119	-1.31497	-1.02104	-1.31938	-1.07906	1.08852	1.13641	-1.05707	-1.12819	1.2235	1.00492
ENSMUSG00000004667	ENSG00000099817	1.93435	-1.06765	1.09209	1.13767	-1.0692	1.09602	-1.07049	-1.08304	-1.35899	1.12421	1.21077	1.05678	1.36092	1.12227	-1.06267	1.13874
ENSMUSG00000004698	ENSG00000048052	-1.03961	3.0748	3.5855	1.482	1.13574	-1.00135	2.06828	3.3029	1.73524	1.0462	2.40618	1.11485	1.27281	1.34884	-1.99552	1.34024
ENSMUSG00000004768	ENSG00000112210	-0.827327	1.54923	1.37699	1.18181	1.02392	1.05609	1.66322	1.26857	1.0509	1.02862	-1.09015	1.13355	1.03226	-1.03457	2.51488	1.05873
ENSMUSG00000004771	ENSG00000103769	-0.853442	1.81277	1.01357	1.11315	1.4339	-1.20081	-1.15006	-1.0645	1.28367	1.28077	2.7045	1.15972	-1.53955	1.24219	-1.17603	1.13095
ENSMUSG00000004788	ENSG00000119718	1.57064	1.42264	1.02157	1.0904	-1.09432	-1.01682	-1.03639	-1.16336	1.04693	-1.01253	-1.0403	-1.04757	-1.01071	-1.02229	-1.0862	1.08539
ENSMUSG00000004791	ENSG00000119630	1.36558	1.37265	1.16345	1.67805	1.33026	-1.04257	-1.09158	1.50139	1.16691	-1.01123	-1.04185	-1.08203	1.06446	1.40933	1.10737	1.55742
ENSMUSG00000004798	ENSG00000083290	-1.17192	1.06327	1.072	-1.18886	1.07378	-1.06278	-1.04454	1.23124	-1.01507	1.047	1.10456	-1.01712	1.02793	1.02852	-1.26538	-1.11153
ENSMUSG00000004837	ENSG00000154016	1.10425	1.46422	1.25833	1.04246	1.09406	1.07173	1.3031	-1.13707	1.03304	-1.09559	-1.20819	1.01648	1.03809	1.01172	-1.49767	1.09573
ENSMUSG00000004843	ENSG00000083937	-0.852472	2.01868	-1.10913	-1.21509	-1.04727	-1.3307	1.50789	-1.17925	1.30285	1.1702	1.36905	-1.03135	-1.14478	1.22907	-2.60621	-1.08183
ENSMUSG00000004846	ENSG00000106397	1.32839	1.78683	1.21937	1.18675	-1.1796	1.11875	-1.10969	1.02081	-1.15144	1.04696	1.11081	1.03796	-1.31628	1.06563	-1.0524	1.07551
ENSMUSG00000004849	ENSG00000106367	1.78487	-1.8662	1.18668	1.00926	1.21321	-1.01463	1.38801	1.32971	1.03925	1.03356	-1.03708	-1.14155	1.14247	1.04363	-1.20623	1.00411
ENSMUSG00000004864	ENSG00000156711	1.69853	-1.42197	1.46894	1.45915	-1.01843	1.09957	1.51789	1.37481	1.17684	1.1354	1.64552	1.14244	1.65325	1.07455	1.03308	1.20956
ENSMUSG00000004880	ENSG00000143815	-0.862544	1.83518	1.06447	1.37968	1.3088	1.06043	1.63542	1.08264	1.47264	1.31496	1.38424	1.29248	1.70129	1.29462	-1.34776	1.21585
ENSMUSG00000004895	ENSG00000143294	1.35472	-1.09866	1.22577	-1.13742	-1.02468	1.21148	-1.0403	-1.10577	-1.36638	1.01626	1.3661	-1.04778	1.19669	1.10381	-1.22914	-1.06062
ENSMUSG00000004897	ENSG00000143321	1.21622	3.02552	-1.01321	-1.15105	-1.16289	1.12337	1.02607	-1.10408	1.00696	1.02999	-1.37083	-1.12112	-1.08442	-1.08142	1.06094	-1.08851
ENSMUSG00000004929	ENSG00000172009	1.51828	1.32435	-1.00603	1.01638	-1.27772	1.0887	-1.01796	-1.05378	-1.04166	-1.12373	1.08306	-1.05337	1.22477	1.11272	1.67031	1.00969
ENSMUSG00000004931	ENSG00000011132	1.67503	1.38429	-1.0276	1.13742	-1.07925	1.09261	-1.01841	-1.10826	1.42578	1.02588	1.00453	-1.05626	1.16701	1.21687	-1.04389	1.14446
ENSMUSG00000004933	ENSG00000007264	1.26452	-1.03906	6.1078	-1.08033	1.08368	1.00529	1.7556	2.56149	1.29859	-1.23288	-1.20793	1.01157	1.01554	1.3168	1.18224	1.19297
ENSMUSG00000004934	ENSG00000105229	1.52617	1.55409	1.07108	-1.04147	-1.07448	1.09629	-1.03772	-1.07439	1.09542	-1.04585	1.03343	-1.03619	1.3167	1.15726	-1.63152	-1.00964
ENSMUSG00000004936	ENSG00000169032	-0.973918	1.20692	1.03419	1.18609	1.02908	-1.1056	1.15549	-1.17942	1.43869	1.06065	1.19285	1.01368	-1.01114	1.25585	-1.35135	1.18813
ENSMUSG00000004937	ENSG00000104969	1.61967	1.73251	1.0303	1.00766	-1.1332	-1.04522	-1.22237	-1.14607	-1.30257	-1.06659	-1.33634	-1.06033	-1.12919	1.07169	-1.607	1.08268
ENSMUSG00000004947	ENSG00000091073	1.61333	1.02686	1.17599	-1.12143	1.01324	1.11313	1.06985	1.07513	-1.05426	-1.18114	-1.12012	-1.01336	1.25418	1.02159	-1.66109	-1.0356
ENSMUSG00000004980	ENSG00000122566	-1.95446	1.35094	-1.02366	1.15807	1.29146	1.11024	1.03983	-1.09716	1.376	1.18639	1.24898	1.11246	-1.5249	1.03517	-1.22277	1.10419
ENSMUSG00000005034	ENSG00000142875	-0.894213	2.54414	1.5558	-1.28148	1.442	-1.00774	1.12479	1.32381	1.146	1.53194	1.27665	1.43845	1.05518	-1.04358	-1.1465	-1.11803
ENSMUSG00000005043	ENSG00000181523	0.649102	1.10469	1.05905	-1.12699	1.0025	1.32893	-1.63997	1.09118	-1.27338	1.20719	1.24137	1.05302	-1.0359	-1.01771	-1.08583	-1.04433
ENSMUSG00000005054	ENSG00000160213	1.00638	2.07484	2.00056	1.70327	1.06281	-1.02974	1.82293	1.6839	1.21011	1.47701	1.91976	1.35979	1.07968	1.35586	1.09248	1.42281
ENSMUSG00000005057	ENSG00000160999	2.22303	-1.01316	1.36169	-1.06527	-1.04444	1.0043	-1.01786	-1.28366	1.03323	-1.05354	1.01327	1.00852	1.19863	1.11317	1.05404	1.05088
ENSMUSG00000005069	ENSG00000139197	1.06244	-2.23944	-1.09545	-1.21823	-1.00292	1.06022	-1.42762	-1.35147	-1.01169	1.00341	-1.09176	-1.16338	1.08444	-1.0705	-1.77979	-1.13585
ENSMUSG00000005103	ENSG00000071127	0.670836	1.58736	1.0469	1.15949	1.09375	1.02184	1.05725	-1.30589	1.27991	1.14308	1.33392	1.06144	1.10911	1.31412	-1.16711	1.1606
ENSMUSG00000005125	ENSG00000104419	1.06821	1.02436	-1.31268	-1.49111	1.08759	-1.04066	-1.55083	-1.33022	-1.43673	-1.10094	-1.41306	-1.17758	-1.37001	-1.26179	1.02117	-1.21849
ENSMUSG00000005142	ENSG00000104774	1.34019	2.35992	1.26644	1.97444	-1.05208	1.34333	2.42309	1.11583	1.87351	1.16176	1.3935	1.23418	1.54181	1.74892	1.15044	1.67111
ENSMUSG00000005161	ENSG00000167815	1.88719	1.334	-1.23785	1.0149	-1.14194	1.09571	-1.23405	-1.23532	-1.14131	-1.03177	-1.46544	-1.1097	1.12438	-1.00413	1.00808	-1.13657
ENSMUSG00000005198	ENSG00000181222	0.978389	2.01991	1.16553	-1.06525	1.00516	1.10838	-1.39504	-1.15233	1.03042	-1.00843	-1.04156	1.00679	1.00692	-1.0076	-1.48277	1.002
ENSMUSG00000005204	ENSG00000161956	0.878394	-2.31487	1.04462	-1.10724	1.05055	1.05071	-1.02699	-1.22207	-1.00654	1.01427	1.0553	-1.11898	1.11205	1.10611	-1.14601	-1.02185
ENSMUSG00000005251	ENSG00000183421	1.07951	1.49444	1.00329	-1.04467	-1.0812	-1.00873	-1.57383	-1.67898	-1.7539	-1.23537	-1.09683	1.11353	1.4022	-1.76997	-1.52548	-1.26227
ENSMUSG00000005320	ENSG00000160867	1.21162	-1.57924	1.0782	-1.99929	-1.2178	1.06281	-1.6232	-1.16808	-2.49814	1.00974	1.13175	-1.04989	1.16044	-1.14629	-1.28089	-1.33561
ENSMUSG00000005354	ENSG00000100348	1.76441	-1.12277	-1.02223	-1.08295	-1.04837	-1.01585	1.02137	-1.14975	-1.01952	-1.01337	-1.11023	-1.19834	1.01155	-1.03686	1.17037	-1.06633
ENSMUSG00000005362	ENSG00000113851	-1.5068	1.52541	-1.08284	-1.14942	1.04163	1.13494	1.06908	1.08666	1.08987	1.17199	1.08688	-1.0275	-1.45972	1.15701	1.14813	-1.02114
ENSMUSG00000005370	ENSG00000116062	-1.1908	2.43556	1.56987	-1.05917	1.00978	-1.10634	1.10885	1.33697	-1.02696	1.37138	1.66302	1.18501	1.11502	-1.05547	-1.23517	-1.09991
ENSMUSG00000005371	ENSG00000138081	-1.81735	1.98748	1.14607	-1.01126	1.03453	1.02212	1.04211	-1.09993	1.48203	1.35532	1.64209	1.02332	-1.00239	1.07226	-1.2043	1.03113
ENSMUSG00000005374	ENSG00000106638	0.827001	2.0447	1.05029	1.15235	1.05561	1.05372	1.24546	-1.14668	1.14757	1.15819	1.40289	1.00918	1.11059	1.02842	-1.05701	1.11889
ENSMUSG00000005410	ENSG00000100297	1.48605	1.49502	1.46412	1.33611	1.00702	1.1438	1.11946	1.2261	1.17698	1.31771	1.54444	1.1963	1.21706	1.30332	1.0227	1.27121
ENSMUSG00000005413	ENSG00000100292	1.16622	1.41199	1.33541	1.60073	-1.38285	1.11529	2.09968	-1.21716	2.18746	1.09688	1.02175	1.25217	2.41805	-1.00205	1.32007	1.54949
ENSMUSG00000005442	ENSG00000079432	1.01819	-1.04646	1.14665	1.06219	-1.16548	-1.0323	-1.15789	-1.26614	1.04833	-1.16982	-1.11877	-1.14821	1.03135	1.03188	1.35531	1.08397
ENSMUSG00000005447	ENSG00000079462	2.08802	1.73273	1.61929	1.4109	-1.2667	1.08736	1.06835	1.2138	1.21916	1.18332	1.53228	1.21053	1.50081	1.13268	1.1554	1.16939
ENSMUSG00000005469	ENSG00000072062	1.33657	1.33356	-1.1281	-1.05615	-1.0481	1.19122	1.23874	-1.14606	-1.02688	-1.06278	-1.08044	-1.06168	1.06382	-1.03858	-1.83615	-1.00868
ENSMUSG00000005470	ENSG00000105011	1.38595	1.43531	4.26821	1.06097	-1.06371	-1.03447	2.26789	2.7745	1.08783	-1.05696	-1.15067	1.03424	1.35944	1.02537	1.14475	1.06036
ENSMUSG00000005483	ENSG00000132002	1.98735	-1.37377	-2.98037	-1.44573	1.06964	-1.12935	1.14147	-1.30636	-1.55402	-1.23738	1.06234	-1.342	1.67008	-1.26059	-1.03227	-1.53543
ENSMUSG00000005514	ENSG00000127948	1.7261	-1.04485	-1.77393	-1.09427	-1.45444	1.03209	-1.05717	-1.55901	-1.04574	-1.19159	-1.15472	-1.45035	-1.00074	-1.09942	-1.02387	-1.03416
ENSMUSG00000005534	ENSG00000171105	-1.45675	-1.77773	-1.59808	-1.26846	-1.09165	-1.04145	-1.32096	-1.7617	-1.1175	-1.10612	-1.19982	-1.17576	1.18877	-1.08999	1.22803	-1.13453
ENSMUSG00000005566	ENSG00000130726	1.35455	1.15583	1.13002	1.06166	-1.14711	1.13254	-1.09208	-1.08546	-1.292	1.07875	1.37962	1.0432	1.06031	-1.02292	-1.14606	1.00846
ENSMUSG00000005575	ENSG00000130725	1.99268	-1.32793	-1.05066	-1.13021	-1.26927	1.01364	-1.18196	-1.24367	-1.52767	-1.10236	1.15814	-1.46291	1.101	-1.00773	2.2311	-1.03334
ENSMUSG00000005583	ENSG00000081189	-1.19936	1.49741	1.9063	1.56893	1.46147	1.13419	2.1888	1.37729	2.86808	1.40079	2.58025	1.16156	1.42211	2.28992	-1.19323	1.4644
ENSMUSG00000005609	ENSG00000198730	-0.81903	2.31476	-1.02399	-1.16386	1.29812	1.05627	-1.08756	-1.15392	1.23952	1.26391	1.40657	1.09476	-1.43269	-1.09468	-1.58456	-1.0765
ENSMUSG00000005610	ENSG00000110321	-1.30382	1.69222	1.17582	1.03782	1.35642	-1.01092	1.21883	-1.06941	1.19256	1.20388	1.39935	1.12281	-1.02958	1.03956	-1.37152	1.06003
ENSMUSG00000005625	ENSG00000159352	1.3877	1.56123	-1.03514	1.10916	1.0094	1.16536	1.08721	-1.12367	1.16921	1.05944	1.52288	1.00504	1.19236	1.24712	-1.09838	1.11268
ENSMUSG00000005640	ENSG00000027644	0.633693	3.26331	-2.03578	-1.09887	-1.02018	-1.02616	-1.38509	-1.21188	-1.03575	-1.17534	-1.16624	1.0081	1.01458	-1.02799	2.36409	-1.04946
ENSMUSG00000005682	ENSG00000135473	-0.811245	-2.56459	-1.43116	1.08067	-1.06683	-1.03311	1.08925	1.08311	1.0479	-1.01967	1.06765	-1.02556	1.12931	1.14284	-1.01897	1.10715
ENSMUSG00000005698	ENSG00000102974	-1.16521	1.79589	1.05706	1.0121	1.18751	1.14282	1.08386	-1.04721	1.18698	1.25221	1.42674	1.20092	-1.17897	1.19205	-1.06872	1.09077
ENSMUSG00000005699	ENSG00000102981	1.93634	1.40305	-1.15247	-1.14593	-1.29002	1.06786	-1.84951	-1.26198	-1.34877	-1.23662	-1.31908	-1.22582	1.24924	-1.29698	1.39832	-1.16256
ENSMUSG00000005718	ENSG00000090447	-0.636072	3.334	1.46129	-1.13696	1.00001	-1.05891	1.03389	1.3824	-1.11258	-1.14954	-1.49433	-1.03679	1.08696	-1.07549	1.0124	-1.10948
ENSMUSG00000005774	ENSG00000143390	-0.896572	1.36529	1.22106	1.18229	-1.00811	-1.09332	1.31392	1.17557	1.49335	1.32738	1.54363	1.08898	1.17507	1.48345	-1.25358	1.18943
ENSMUSG00000005779	ENSG00000159377	1.6728	1.68766	-1.05891	1.1289	-1.01564	1.028	1.02173	-1.13046	1.24739	1.09107	1.7667	-1.0273	1.16326	1.09063	1.22606	1.125
ENSMUSG00000005813	ENSG00000164024	-0.663732	1.61107	-1.0304	-1.23836	-1.00259	1.0399	-1.07671	-1.01486	-1.07156	1.10664	1.34683	-1.02377	-1.67526	-1.11184	1.00614	-1.12473
ENSMUSG00000005846	ENSG00000171490	-1.39057	1.41944	1.01542	1.20233	1.1436	1.23931	1.22466	-1.12019	1.39757	1.10072	1.29302	1.03117	1.03061	1.01316	-1.34258	1.08188
ENSMUSG00000005871	ENSG00000134982	-1.58158	2.16678	-1.7022	-1.27532	1.11221	-1.03993	-1.80145	1.32365	1.03561	1.09467	1.71789	1.04934	-1.02178	-1.06934	-1.51134	-1.11558
ENSMUSG00000005873	ENSG00000129625	1.61222	2.03991	-1.05607	-1.15372	1.22828	1.02705	-1.06986	-1.15194	1.12108	1.13362	1.43611	1.01124	-1.03457	1.08292	-1.13188	-1.03954
ENSMUSG00000005881	ENSG00000125991	1.90782	-1.09794	-1.00353	1.15271	1.05369	1.06036	1.0614	-1.00342	-1.03354	1.07201	1.32072	1.06115	1.10011	1.03919	-1.26955	1.07333
ENSMUSG00000005886	ENSG00000140396	-1.25192	3.67406	-1.00288	-1.15412	1.05294	1.02875	-1.00015	-1.09642	-1.01299	1.06528	-1.21239	1.03161	-1.03165	-1.02809	1.13163	-1.11294
ENSMUSG00000005893	ENSG00000177463	-1.91267	-1.11808	-1.42617	-1.17881	1.05559	-1.00578	-1.12993	1.02036	1.09234	-1.04282	-1.1631	1.07098	-1.07786	-1.04064	-1.63359	-1.1243
ENSMUSG00000005907	ENSG00000127980	-0.900027	1.60764	-1.27973	-1.17947	1.06199	-1.03931	1.20192	-1.13731	1.06989	1.03261	1.01918	-1.07469	1.02386	1.00376	1.01282	-1.1097
ENSMUSG00000005947	ENSG00000083457	0.662309	-1.16861	1.2997	1.18953	1.0628	-1.02208	1.04846	1.16682	1.06407	1.09044	1.05972	1.13414	-1.02391	1.10754	-1.06434	1.2059
ENSMUSG00000005958	ENSG00000182580	1.22435	1.28388	1.69319	-1.10526	1.0111	1.09655	1.3167	1.43496	-1.05674	-1.11277	-1.23041	-1.06568	1.35219	-1.02214	1.08683	-1.08249
ENSMUSG00000005968	ENSG00000143367	0.651181	2.08386	1.01044	1.01367	-1.39861	-1.02749	-1.33736	-1.90358	-1.46764	-1.3643	-1.24922	-1.02743	-1.14802	-1.66419	1.50508	-1.09715
ENSMUSG00000005973	ENSG00000049449	-1.2296	2.62756	1.66404	1.42653	1.36304	1.02302	1.1855	1.84173	1.18357	1.77239	2.73274	1.88818	1.11786	1.17063	1.1056	1.30521
ENSMUSG00000005980	ENSG00000213918	1.19469	-1.83196	-1.62686	-1.25619	-1.13385	1.02964	1.25396	1.04177	-1.33664	-1.27728	-1.72409	-1.26831	-1.06141	-1.25235	1.12881	-1.28224
ENSMUSG00000005981	ENSG00000126602	0.679339	-2.27519	-1.40187	1.03754	-1.15037	1.03244	-1.02467	-1.33058	-1.19169	-1.01377	-1.10436	-1.12381	1.16739	-1.06908	-1.02569	-1.0486
ENSMUSG00000006005	ENSG00000047410	-1.73009	2.18403	1.09491	-1.07353	1.11844	1.11457	-1.01728	1.0225	1.58392	1.79719	1.52815	1.10622	1.18212	1.05605	1.00475	1.00179
ENSMUSG00000006019	ENSG00000134815	1.18029	2.37336	1.20529	-1.07831	-1.16349	1.02383	-1.07578	1.16959	-1.00457	-1.02751	-1.05522	-1.0024	-1.0101	1.00056	-1.69388	-1.03286
ENSMUSG00000006021	ENSG00000118162	1.9238	-1.18219	-1.06563	1.15506	-1.05853	1.00972	-1.00516	-1.13433	1.02294	-1.13539	-1.3502	-1.11724	1.1437	1.02257	1.71921	1.0781
ENSMUSG00000006024	ENSG00000105402	1.5294	-1.16578	-1.01939	-1.12084	-1.02519	-1.07348	-1.06821	-1.02372	-1.21409	-1.1273	1.32041	-1.18785	1.08368	-1.10193	-1.22374	-1.08959
ENSMUSG00000006058	ENSG00000159210	1.39549	1.91372	1.04442	1.28915	-1.2053	1.04055	1.1002	-1.06969	-1.03051	1.11064	1.80995	-1.0645	1.7648	1.25703	1.08634	1.35823
ENSMUSG00000006095	ENSG00000105254	1.72197	-1.36917	1.4668	1.19989	-1.14349	-1.06666	-1.05713	1.0782	1.22129	1.17113	1.61808	1.03649	-1.02806	1.1369	1.25789	1.22817
ENSMUSG00000006127	ENSG00000132376	0.884088	1.70516	1.08959	-1.1356	1.0478	1.04608	-1.0327	-1.04976	1.30411	-1.11783	1.01979	-1.08088	-1.20473	1.78078	1.13897	1.15479
ENSMUSG00000006169	ENSG00000113282	-0.709411	1.73492	-1.05848	-1.10467	1.08523	-1.00101	1.10379	-1.12865	1.09528	1.11484	1.01016	-1.00978	1.23925	-1.09771	-1.64248	-1.16219
ENSMUSG00000006191	ENSG00000145996	-0.904661	5.38861	1.1565	-1.09241	1.00621	-1.05276	1.26934	1.11296	1.00039	1.00495	1.06511	-1.03599	-1.01516	-1.05496	1.25661	-1.11257
ENSMUSG00000006205	ENSG00000166033	1.07475	-1.63981	-2.22733	-1.46761	-1.26939	1.19983	-1.82024	-1.8029	-1.24044	1.11069	1.20501	-1.79167	-3.96095	-1.16507	1.13162	-1.11243
ENSMUSG00000006215	ENSG00000116809	1.93425	-1.11465	1.10856	-1.01808	-1.04491	1.00435	-1.11702	1.01347	-1.0549	1.00356	1.09813	-1.00435	-1.05352	1.15555	1.0438	1.01296
ENSMUSG00000006216	ENSG00000184908	1.31708	-2.90281	-1.95949	-1.28391	1.01737	1.02129	-1.2724	-1.42746	-1.80617	-1.17674	-1.48646	-1.4319	1.10082	-1.66573	-1.12992	-1.62606
ENSMUSG00000006235	ENSG00000187266	1.48688	1.48037	-1.33986	-1.01615	1.12468	1.01119	1.67539	1.95102	1.17779	-1.00063	1.00816	-1.06937	1.08072	1.17793	-1.27624	-1.02408
ENSMUSG00000006289	ENSG00000092094	1.00796	1.27544	-1.05405	1.39228	1.02774	1.13706	1.52518	1.28377	-1.11944	1.11032	1.20179	1.05372	1.19384	1.2492	1.02378	1.31775
ENSMUSG00000006299	ENSG00000127837	2.00376	-1.25059	-1.14548	1.06443	-1.29744	1.1318	-1.15795	-1.21907	1.07486	-1.02742	1.06679	-1.12453	1.44991	1.10412	1.03015	1.09036
ENSMUSG00000006301	ENSG00000135926	1.1879	-1.04649	1.19189	1.12428	-1.30102	-1.05751	-1.03793	-1.20847	-1.00657	1.052	1.26376	1.0152	1.42202	1.22525	1.25158	1.21261
ENSMUSG00000006344	ENSG00000099998	1.89266	-1.77178	2.02531	1.49542	1.08933	-1.02761	2.5403	1.85738	1.09286	1.02835	1.34692	1.09848	1.75397	1.16494	1.10495	1.169
ENSMUSG00000006345	ENSG00000100031	1.77599	1.14069	-1.12116	-1.41043	1.24087	1.11101	-1.05848	-1.2519	-1.01123	1.19159	-1.2338	-1.09366	1.60754	-1.00589	-1.03399	-1.41473
ENSMUSG00000006356	ENSG00000182809	1.90232	-1.15911	2.19997	-1.02993	1.16093	1.06684	-1.29426	1.15599	-2.25851	1.15455	1.27879	1.49386	-1.79899	1.20663	1.02113	1.14209
ENSMUSG00000006362	ENSG00000129993	0.76755	1.05869	2.31082	1.13026	1.05235	1.15991	1.66556	1.68049	1.15528	1.02888	1.28585	1.08887	1.19316	1.22317	1.09419	1.08633
ENSMUSG00000006369	ENSG00000077942	1.62272	1.84094	1.75795	1.20107	1.11893	1.04891	2.06463	1.64192	1.13473	1.45559	1.28597	1.08527	2.08066	1.10249	-1.94561	-1.04116
ENSMUSG00000006373	ENSG00000101856	-1.46782	1.70667	-1.41822	-1.14415	1.20609	-1.11597	1.02756	-1.21099	-1.48335	-1.02958	1.13282	-1.11875	1.43012	-1.35442	-1.39928	-1.2023
ENSMUSG00000006378	ENSG00000100116	2.03564	-1.38856	-1.30551	-1.13245	-1.16661	1.0096	-1.10604	-1.06377	-1.39572	-1.011	-1.71132	-1.1701	1.26983	-1.10351	1.20113	-1.09808
ENSMUSG00000006386	ENSG00000120156	-0.920385	2.16914	1.17015	-1.2424	1.44173	1.04794	1.29667	1.09618	1.1762	1.3388	-1.09407	-1.03839	1.02775	1.85002	-2.56653	-1.06831
ENSMUSG00000006390	ENSG00000066322	1.07043	1.15195	-1.01248	1.39255	-1.12924	-1.04826	1.15744	-1.18627	1.05655	1.07591	-1.01894	-1.03105	-1.08048	1.27659	1.21348	1.36922
ENSMUSG00000006395	ENSG00000178922	1.74125	-1.32667	-1.58462	-1.08054	-1.03458	1.031	-1.30323	-1.07103	-1.13998	-1.17086	-1.1978	-1.16376	-1.01442	-1.06142	1.01534	-1.03866
ENSMUSG00000006398	ENSG00000117399	1.56473	1.39619	1.33574	2.12676	1.02726	-1.00385	2.22575	1.74749	1.45433	1.03951	1.7383	1.01499	1.97357	1.49255	-1.02811	1.44834
ENSMUSG00000006418	ENSG00000124226	1.5302	1.85215	1.17502	-1.14939	-1.16834	1.03696	1.61821	-1.7486	-1.02437	-1.07181	1.09487	-1.05419	-1.00853	-1.16834	1.28193	-1.08116
ENSMUSG00000006442	ENSG00000116649	1.85964	1.17685	1.37116	1.37736	-1.07544	1.10016	1.21127	1.09059	1.22682	1.13798	1.21101	1.01215	1.31881	1.115	-1.01987	1.17223
ENSMUSG00000006445	ENSG00000142627	1.80877	-1.36599	1.34979	1.49089	-1.02081	-1.04503	-2.30614	-2.68115	-1.35289	-1.28158	1.11554	1.01057	-1.17955	-1.49818	-1.60916	1.14973
ENSMUSG00000006456	ENSG00000239306	1.36193	1.38327	-1.09973	-1.09868	-1.04482	1.32073	-1.15124	-1.10902	-1.5255	-1.12423	1.0166	1.00327	1.21965	-1.05964	-1.27041	1.01083
ENSMUSG00000006494	ENSG00000152256	-1.01703	1.35733	-1.04223	-1.04144	-1.01828	1.00124	-1.2989	1.29942	-1.00676	-1.06624	-1.03355	-1.05701	1.09977	-1.03737	-1.01615	-1.09863
ENSMUSG00000006498	ENSG00000011304	1.02725	-1.63938	1.05785	-1.00628	1.14115	1.22451	-1.34277	-1.3124	-1.05169	1.09092	1.25502	1.04599	-1.12211	1.07125	-1.21248	1.00891
ENSMUSG00000006517	ENSG00000167508	1.86835	-1.37686	-1.06638	-1.02393	-1.10475	-1.03146	-1.09681	-1.24813	-1.16513	-1.21056	-1.23162	-1.0278	1.05541	1.06724	2.15649	1.04974
ENSMUSG00000006519	ENSG00000051523	2.57978	2.94188	1.0031	1.47254	1.05004	1.07938	1.23568	1.07573	1.06874	1.26454	1.21013	1.19705	1.21434	1.32748	1.24043	1.34472
ENSMUSG00000006527	ENSG00000163935	-1.17403	1.90695	-1.14896	1.15785	1.08007	1.07191	1.12335	-1.24487	1.10421	-1.00587	-1.10512	1.08051	1.15884	-1.02437	1.17553	1.06993
ENSMUSG00000006575	ENSG00000108309	1.83869	1.35719	1.05515	-1.21725	1.02767	-1.03496	-1.28761	1.23216	-1.032	-1.1302	-1.06424	-1.04049	1.293	-1.05254	1.03818	-1.13363
ENSMUSG00000006585	ENSG00000167513	0.971691	3.62899	1.3872	1.01011	-1.09562	-1.01856	2.42114	1.45568	1.0512	-1.08403	-1.02682	-1.02433	1.11082	1.06864	1.20485	-1.00226
ENSMUSG00000006586	ENSG00000079102	-1.59449	1.48295	1.87335	1.04675	1.09791	1.01712	1.05442	2.29232	1.41682	1.38017	2.07559	1.13647	1.1125	1.1145	-1.38641	1.08816
ENSMUSG00000006589	ENSG00000198931	2.01963	1.70922	-1.0483	1.30689	-1.24255	-1.06766	1.00638	1.0022	-1.02501	1.17303	-1.05419	-1.1398	1.50904	1.18048	1.06046	1.19527
ENSMUSG00000006599	ENSG00000110768	-1.42559	2.18093	-1.02511	-1.19163	1.35788	1.06755	-1.01177	-1.04678	1.1255	1.40637	1.11326	1.24734	-1.15317	-1.02496	1.09235	-1.0666
ENSMUSG00000006611	ENSG00000010704	0.717737	2.54726	1.00369	-1.10869	1.15811	1.00497	1.17978	-1.08157	1.18926	1.16233	1.17839	-1.04931	1.16216	1.02605	-1.64257	-1.06559
ENSMUSG00000006641	ENSG00000138074	1.21304	1.69116	-1.0153	1.10691	1.06294	-1.14588	1.08399	1.06737	1.02528	-1.07142	-1.08713	1.00803	1.08471	-1.00342	1.38052	1.04628
ENSMUSG00000006649	ENSG00000161270	0.756483	-11.2729	-8.38022	-2.32928	-1.16306	-1.01426	-2.11211	-2.86998	-1.65301	-1.11529	-1.51802	-2.17415	-8.05789	-1.37543	1.14832	-1.31179
ENSMUSG00000006651	ENSG00000105290	1.99682	1.03969	-3.85671	-1.02014	1.00855	1.02297	-1.27725	-1.1654	-1.31315	-1.06721	-1.56013	-1.21316	-1.44758	-1.09933	1.20442	-1.08317
ENSMUSG00000006675	ENSG00000178467	1.15328	1.63454	-1.12343	1.02137	-1.16889	1.21949	-1.25306	-1.06312	-1.20748	1.07165	1.0046	-1.13429	-1.76775	-1.00562	1.01103	1.00685
ENSMUSG00000006678	ENSG00000101868	-1.58203	2.13909	1.12072	-1.14882	1.08561	1.04328	-1.06507	1.0792	-1.09004	1.09425	1.19799	1.03889	-1.26999	-1.02944	1.00455	-1.09564
ENSMUSG00000006715	ENSG00000112312	-1.05768	1.42636	-1.15614	-1.04791	1.06263	-1.04023	-1.05231	1.01815	1.09623	1.0082	-1.33408	-1.20745	-1.17276	-1.22261	1.10556	-1.04904
ENSMUSG00000006717	ENSG00000112304	-0.684119	1.15001	-1.2163	-1.10246	-1.15194	-1.08244	-1.01689	-1.19148	-1.08588	-1.20651	-1.44318	-1.35421	-1.16814	-1.20592	-1.05165	-1.15822
ENSMUSG00000006728	ENSG00000135446	1.06107	1.24354	1.17812	1.17802	1.01955	-1.04673	1.31969	1.02378	1.21041	1.2504	1.2252	1.09478	1.26479	1.08255	-1.14801	1.10659
ENSMUSG00000006732	ENSG00000037897	1.62171	1.23411	-1.64912	-1.03925	-1.1955	1.04686	1.27034	-1.61323	-1.11199	-1.27378	-2.17446	-1.40486	-1.07495	-1.20604	-1.17374	-1.09908
ENSMUSG00000006736	ENSG00000135452	1.83065	1.89068	1.15777	1.06831	-1.02019	1.08193	1.47578	1.12398	1.06494	1.14656	1.1204	-1.03462	1.07811	1.07427	-1.13136	1.09703
ENSMUSG00000006740	ENSG00000170759	-2.25625	2.44747	-1.06068	-1.25847	1.12956	-1.15163	-1.12628	-1.23899	1.32843	1.10864	1.36786	-1.03572	-1.32255	1.28009	-1.27525	-1.03525
ENSMUSG00000006782	ENSG00000173786	1.39849	1.8234	1.50836	1.06243	1.05821	-1.01258	1.55704	1.29438	1.49371	1.2162	1.15403	1.07842	1.34342	1.29292	1.05176	1.05238
ENSMUSG00000006850	ENSG00000113119	1.22871	-1.23972	-1.23571	1.14423	1.0547	1.16324	-1.30611	-1.04414	-1.171	-1.03731	1.06516	-1.00199	-1.46769	1.12072	-1.09098	1.15145
ENSMUSG00000006920	ENSG00000108799	0.626968	-1.93237	-1.09064	-1.2473	1.22171	1.0928	-1.34495	1.19072	-1.01064	1.16297	1.00949	1.02578	-1.0311	-1.01901	-1.53166	-1.10232
ENSMUSG00000006932	ENSG00000168036	-1.24887	2.08873	1.16592	-1.41997	1.22247	-1.01374	-1.03881	-1.05295	-1.22457	1.09104	1.70172	-1.02637	1.33471	-1.0863	-1.69961	-1.30549
ENSMUSG00000006941	ENSG00000114784	0.616739	1.74649	-1.12309	-1.04636	-1.038	-1.30588	-1.06179	-1.12734	-1.04012	1.00042	-1.18421	-1.04599	-1.27043	-1.22227	-1.21766	-1.06379
ENSMUSG00000006958	ENSG00000090539	0.9027	-1.57795	-1.07346	-1.10722	-1.16315	-1.07182	1.04524	1.1866	-1.00652	-1.07583	-1.24754	-1.09274	1.05989	1.03694	1.04234	-1.04231
ENSMUSG00000007097	ENSG00000018625	2.28809	-3.07087	-2.33238	1.00435	1.02765	1.01286	1.31872	1.19827	1.65904	1.01828	-1.00612	-1.03183	1.02929	1.82272	-1.31032	1.17072
ENSMUSG00000007564	ENSG00000105568	1.57244	-1.1662	1.02715	-1.06269	1.16298	-1.0272	-1.24679	-1.10685	-1.66142	-1.04309	1.60658	-1.066	1.1881	1.01897	-1.04694	-1.00934
ENSMUSG00000007570	ENSG00000112039	1.86153	1.28131	1.35812	1.00912	1.0887	1.0945	1.03629	1.26232	1.08288	-1.07944	-1.10801	1.02631	1.04056	1.12751	1.21027	1.03839
ENSMUSG00000007613	ENSG00000106799	-1.76848	1.78483	-1.5752	-1.05637	-1.02859	1.00453	1.06731	-1.10666	1.01899	-1.17558	-1.07397	-1.12766	1.10351	-1.0489	1.04442	-1.03462
ENSMUSG00000007617	ENSG00000152413	-1.68797	1.69502	-1.25953	-1.00257	-1.09691	1.05501	-2.33883	-1.68671	-1.0409	1.00784	-1.21607	-1.12951	-1.6958	-1.58387	-1.12181	-1.1481
ENSMUSG00000007659	ENSG00000171552	1.62446	1.55373	-1.13232	-1.26334	-1.00323	-1.14451	1.10792	-1.22562	-1.00379	-1.08376	-1.09618	-1.10698	1.00967	1.05134	-1.61162	-1.14005
ENSMUSG00000007739	ENSG00000115484	-1.09514	1.87336	-1.00446	1.17582	1.15558	1.06992	1.18416	-1.06693	1.20562	1.12322	1.34303	1.14921	-1.35476	1.11375	-1.05725	1.15699
ENSMUSG00000007815	ENSG00000067560	0.922	2.09834	1.1621	1.07001	1.35255	1.0003	1.15162	1.02364	1.20354	1.18063	2.34351	1.18507	-1.02078	1.10566	-1.14592	1.10879
ENSMUSG00000007837	ENSG00000126460	2.09549	1.47957	1.03203	-1.10184	-1.09074	1.02206	1.01125	-1.24305	-1.09269	-1.08421	-1.59588	-1.12441	1.17389	-1.00963	1.06668	-1.12775
ENSMUSG00000007850	ENSG00000169045	-2.46227	1.6705	-1.53451	-1.13286	1.58176	-1.00941	1.29019	1.07825	1.02335	1.06394	1.81608	-1.10171	1.6986	-1.00128	-2.41781	-1.11402
ENSMUSG00000007872	ENSG00000117318	1.62715	-1.48364	2.21871	1.23433	1.26519	1.16102	1.10377	1.53415	1.48068	1.58981	1.02919	1.41506	-2.23013	1.81538	1.29686	1.38297
ENSMUSG00000007888	ENSG00000006016	1.41005	2.15128	1.48607	1.65003	1.06002	1.06622	2.70269	1.50527	1.10488	-1.06812	-1.04851	1.03538	1.14428	1.14093	-1.64886	1.23594
ENSMUSG00000007891	ENSG00000117984	1.84775	1.07643	1.5534	-1.04657	-1.02027	1.14976	-1.23896	1.15606	-2.05577	1.15525	1.51018	1.25023	1.51477	-1.0875	-1.02219	-1.09431
ENSMUSG00000007950	ENSG00000127220	1.74712	1.13232	1.21777	-1.13006	-1.30911	1.05174	-1.10644	-1.09762	-1.12207	-1.0534	-1.20589	-1.14197	-1.00977	1.04403	-1.4651	-1.03039
ENSMUSG00000007989	ENSG00000104290	-1.57724	1.80554	1.00247	-1.01965	1.03945	1.07817	1.30544	-1.02831	1.03213	1.03797	1.11113	1.08258	1.17694	-1.06895	1.92456	-1.067
ENSMUSG00000008035	ENSG00000165175	1.21647	-1.49276	-1.0255	-1.024	-1.19765	-1.08991	-1.61151	-1.11064	-1.07551	-1.0512	-1.20892	-1.01283	-1.04717	1.00007	-1.07909	1.05379
ENSMUSG00000008036	ENSG00000042753	1.99809	1.28974	1.23584	1.45264	-1.20429	1.13881	1.42634	1.11706	1.17143	1.17266	1.38821	-1.00029	1.20397	1.31426	1.05726	1.35406
ENSMUSG00000008200	ENSG00000109920	-1.68142	-1.23493	-1.57068	1.09815	1.2047	1.05799	1.08801	1.22347	1.14857	-1.07547	1.70835	1.10718	-1.4843	1.02924	-1.3163	1.02386
ENSMUSG00000008226	ENSG00000144306	-1.47853	1.66236	-1.06149	-1.09072	-1.02566	1.02599	1.15482	-1.03614	-1.04107	1.08801	-1.26023	1.02631	-1.35354	-1.12057	1.29528	-1.06166
ENSMUSG00000008333	ENSG00000125870	-1.15877	1.77513	-1.22587	-1.05254	1.08655	-1.09894	1.13178	-1.05939	1.20263	-1.05041	1.18097	-1.04498	1.12471	-1.01475	-1.2147	-1.01233
ENSMUSG00000008348	ENSG00000150991	1.3515	2.31018	1.02122	-1.06134	1.05374	-1.05313	-1.1194	-1.49967	-1.12305	1.01992	1.34938	1.02668	-1.461	-1.0397	1.14004	-1.05659
ENSMUSG00000008393	ENSG00000153048	0.848491	1.5125	1.5965	1.23452	-1.61235	1.05408	-1.02248	1.08426	1.30428	1.12035	1.37575	1.02535	1.46354	1.07817	1.17679	1.29419
ENSMUSG00000008475	ENSG00000162704	-0.85109	2.22818	1.30561	1.13013	1.35943	1.04118	1.60562	-1.04239	1.23213	1.2969	2.05352	1.35083	-1.30111	1.17138	-1.30078	1.21851
ENSMUSG00000008575	ENSG00000147862	-1.01874	1.29676	-1.09526	-1.09227	1.01023	-1.14598	1.39242	-1.17074	1.48482	1.28823	2.34055	1.01189	1.39311	1.02942	-1.4028	-1.13941
ENSMUSG00000008601	ENSG00000132698	2.20622	-1.02321	1.30436	1.08511	1.31802	1.06337	1.23453	1.59724	-1.03433	1.31067	1.3941	1.13249	1.45743	-1.09282	-1.11875	-1.29152
ENSMUSG00000008690	ENSG00000025770	2.27092	1.31292	1.07301	1.00164	1.07253	1.01474	-1.25181	-1.1062	1.02412	-1.07158	-1.02599	-1.00378	1.02039	1.08948	-1.11444	1.05277
ENSMUSG00000008730	ENSG00000163349	-0.761709	1.94194	-1.2541	-1.15746	1.15949	1.13095	-1.33427	-1.21251	-1.01288	1.14285	1.56523	-1.03216	1.2067	-1.00158	-1.39983	-1.10401
ENSMUSG00000008734	ENSG00000167191	1.03352	1.20718	1.33231	1.31822	1.53979	1.00513	1.28064	1.0459	1.85755	1.25828	-1.02337	1.06823	-1.00993	1.83093	-1.32414	1.33631
ENSMUSG00000008763	ENSG00000198162	-1.39577	2.03548	-1.00546	-1.23088	1.11095	-1.06567	-1.08604	-1.19931	-1.02631	1.08017	1.1346	1.06706	1.0803	1.05343	-1.33217	1.00153
ENSMUSG00000008855	ENSG00000108840	1.90031	1.01937	1.39025	1.23819	-1.17477	1.05403	-1.26271	-1.1521	1.0284	1.01214	1.2801	-1.0384	-1.23238	1.31855	-1.03387	1.41623
ENSMUSG00000008859	ENSG00000006451	-1.47615	2.28894	1.13976	1.06058	-1.37742	1.01832	1.15593	1.06165	1.50358	1.08201	1.10298	1.01305	-1.30642	1.10371	-1.41184	1.03479
ENSMUSG00000008958	ENSG00000163159	1.20669	1.11207	1.14586	1.01634	-1.03938	1.21605	-1.01161	1.07299	1.08286	1.07204	-1.02559	1.00185	-1.52861	1.06645	-1.07154	1.02375
ENSMUSG00000008976	ENSG00000154727	-1.69904	1.79731	1.09015	-1.14217	-1.07553	-1.0225	1.07185	-1.00797	1.11026	1.05194	1.13535	1.1431	1.0829	1.04949	-1.62467	-1.0696
ENSMUSG00000008999	ENSG00000101144	0.902585	1.26917	-2.22396	-1.53458	1.10982	-1.00529	-2.06463	-1.43494	-1.03049	1.00325	-1.23412	-1.1698	-1.02882	-1.00253	1.01413	-1.24263
ENSMUSG00000009013	ENSG00000088986	0.741316	1.67925	1.19122	-1.02461	1.23951	1.03721	-1.15055	1.24818	1.03335	1.16143	1.386	1.20566	-1.24477	-1.0059	1.13044	1.07073
ENSMUSG00000009030	ENSG00000136940	-1.60717	2.35105	1.41436	1.103	1.05333	-1.049	1.3083	1.21667	1.34545	1.18052	1.2573	1.14693	-1.02534	1.19382	1.16207	1.15897
ENSMUSG00000009035	ENSG00000198792	1.00439	2.00286	1.41749	1.19835	-1.08308	-1.03902	1.14378	-1.12645	1.23969	1.06364	1.29388	1.12722	-1.03312	1.38228	1.25754	1.24477
ENSMUSG00000009076	ENSG00000100319	1.62735	-1.10969	1.04617	-1.04303	-1.13793	-1.02577	-1.13485	1.03446	-1.04529	-1.06298	-1.0537	-1.13128	1.04686	1.00848	-1.00312	-1.00105
ENSMUSG00000009079	ENSG00000182944	-1.20378	-1.10539	1.02882	1.02897	1.06313	1.00392	-1.12912	-1.06252	1.16051	1.17354	1.36678	1.04453	1.09344	1.19272	-1.23407	1.11476
ENSMUSG00000009090	ENSG00000100280	1.07038	-1.23008	1.05116	-1.03972	1.03245	1.20482	1.01207	-1.16349	1.11009	-1.10555	-1.12092	1.03224	1.22523	1.11183	1.24979	1.03271
ENSMUSG00000009112	ENSG00000099968	0.593773	1.64511	-1.37967	-1.52943	-1.28178	-1.13647	-1.20211	-1.44811	-1.35966	-1.06421	-1.02742	-1.2215	-1.79221	-1.35013	-1.39979	-1.3081
ENSMUSG00000009281	ENSG00000106538	1.45379	-1.68431	-1.31201	-1.60161	-2.29327	1.00861	-1.36149	-1.09924	-1.91079	-1.00562	-1.01152	-1.41256	-1.95068	-1.12195	1.00321	-1.17299
ENSMUSG00000009291	ENSG00000183255	0.945991	1.40317	1.19523	1.10357	1.18925	1.11901	1.19038	-1.01249	1.1407	1.15939	1.46129	1.18879	-1.21067	1.2772	1.06208	1.14267
ENSMUSG00000009293	ENSG00000184787	1.73678	1.41731	-1.14329	-1.27076	-1.03874	1.04912	-1.06675	-1.09162	1.10525	1.1846	1.16612	-1.08973	1.16196	1.02734	-1.11945	-1.06747
ENSMUSG00000009376	ENSG00000105976	-1.34807	2.91921	1.38468	1.16039	1.125	-1.12681	-1.14426	-1.27717	-1.08547	1.31638	1.68106	1.23501	1.56854	-1.14951	-1.0884	-1.06341
ENSMUSG00000009394	ENSG00000157152	0.808338	1.29488	-1.30371	-1.14901	-1.00356	1.00801	-1.07498	-1.37193	-1.0571	-1.11828	-1.10088	-1.04043	1.17422	-1.0358	1.18137	-1.14662
ENSMUSG00000009406	ENSG00000126767	1.38244	-1.56197	-1.27514	-1.26441	1.09914	1.01577	-1.06936	-1.34079	1.02019	-1.10913	-1.45232	-1.1342	1.00985	-1.02676	-1.05176	-1.19439
ENSMUSG00000009470	ENSG00000083312	-1.67911	1.24413	-1.00093	1.05475	1.11742	1.18986	-1.11964	-1.16022	1.19454	1.29577	1.63721	1.03599	1.06705	1.192	-1.39351	1.09923
ENSMUSG00000009535	ENSG00000101654	-1.38296	1.36984	-1.14299	-1.05125	-1.02425	1.16977	1.17159	-1.25092	1.0751	1.00336	1.09968	-1.01054	1.05762	-1.03776	-1.1787	-1.05157
ENSMUSG00000009545	ENSG00000053918	0.89778	1.86436	-1.07191	-1.16511	1.02303	1.02264	1.03069	-1.14133	1.06985	1.02763	-1.15814	-1.12907	1.2035	-1.00448	-1.45813	-1.11469
ENSMUSG00000009555	ENSG00000136807	0.682299	1.43707	-1.07537	-1.07557	-1.04869	1.00604	-1.23086	-1.14079	-1.22635	1.10821	1.11038	-1.0241	1.11781	1.05805	1.05699	1.00197
ENSMUSG00000009566	ENSG00000136877	1.06617	1.24169	1.12955	-1.01111	-1.02275	1.00761	-1.22817	-1.03933	-1.36875	-1.16525	-1.09825	-1.10381	1.19744	-1.07037	-1.25669	-1.08414
ENSMUSG00000009575	ENSG00000094916	-1.03585	1.91533	1.388	1.49039	1.11935	1.02538	-1.0062	1.28369	1.25292	1.30911	1.20027	1.05631	-1.30319	1.11199	-1.75114	1.25952
ENSMUSG00000009614	ENSG00000123453	1.86777	-1.23856	-2.17226	-1.13742	1.10313	-1.02357	-1.3084	-1.6185	-1.05012	-1.07072	-1.20107	-1.09698	1.35219	-1.05844	-1.61031	-1.118
ENSMUSG00000009621	ENSG00000160293	0.973059	2.00739	1.19557	-1.12961	-1.03209	1.00401	-1.21282	-1.12152	-1.01848	-1.11349	-1.2483	-1.10498	1.14847	-1.03899	-1.05486	-1.07509
ENSMUSG00000009681	ENSG00000186716	0.88734	1.17359	1.03144	-1.06698	-1.03695	1.13843	1.09576	-1.24398	1.18463	1.17632	1.63299	-1.11674	1.215	1.06109	-1.74128	-1.0204
ENSMUSG00000009733	ENSG00000135457	-0.608715	1.70051	1.22826	-1.01728	1.14751	1.07204	-1.01833	1.09421	-1.21601	1.1351	1.23908	1.15393	1.03977	1.12633	-1.50712	-1.00498
ENSMUSG00000009741	ENSG00000153560	-0.865264	1.86667	1.12885	-1.06267	1.31104	-1.22871	1.1312	-1.0096	1.16402	1.16222	1.38309	1.28681	-1.16526	1.0624	-1.45534	1.02386
ENSMUSG00000009828	ENSG00000112144	-0.599951	3.41497	1.09159	-1.17921	-1.03166	-1.03589	-1.13768	1.04754	1.00976	1.0903	1.23192	1.0869	-1.07313	1.01171	-1.17242	-1.07633
ENSMUSG00000009863	ENSG00000117118	2.19482	-1.22327	-1.3402	-1.21767	1.00901	-1.10134	1.05664	-1.22179	-1.07376	-1.07395	1.22348	-1.36113	1.15001	-1.04702	-1.10238	-1.1632
ENSMUSG00000009905	ENSG00000119537	-0.722978	1.89159	1.0694	-1.09931	-1.00965	1.05641	-1.06276	-1.15708	1.2521	1.16989	1.12562	-1.06059	-1.03751	1.03785	-1.21529	-1.06405
ENSMUSG00000009907	ENSG00000119541	-1.80474	2.04411	1.20469	-1.13313	1.2658	-1.06024	1.0172	-1.01836	1.21267	1.32321	1.41156	1.21049	-1.27192	1.01871	-1.11933	1.00315
ENSMUSG00000010025	ENSG00000072210	-0.633934	-1.10678	-2.13466	-1.5729	1.05965	1.11571	1.04728	-1.71424	-1.10946	-1.0438	-1.14936	-1.43725	1.30381	-1.32711	-1.29409	-1.41732
ENSMUSG00000010044	ENSG00000004838	1.13189	1.7233	3.31731	-1.15815	-1.01724	-1.01489	-1.63936	1.78188	-1.38224	-1.12596	-1.06368	1.00752	1.0611	1.02874	-1.73031	-1.07355
ENSMUSG00000010045	ENSG00000126062	1.70156	-1.39657	-1.1005	-1.15298	-1.27754	1.1883	-1.28861	-1.27079	-1.35547	-1.08727	-1.01679	-1.17561	-1.11054	-1.05153	1.46755	-1.08427
ENSMUSG00000010047	ENSG00000068001	1.58483	1.04165	1.26303	1.10161	-1.05274	1.12306	1.59033	1.13413	2.09472	1.03867	1.23563	1.01919	-1.29861	1.74638	1.23205	1.20522
ENSMUSG00000010048	ENSG00000214706	1.36341	1.02733	-1.08679	1.01813	-1.23914	-1.03371	1.29439	-1.24334	-1.00542	-1.05517	-1.1875	-1.2127	1.23213	-1.0017	1.07737	1.00407
ENSMUSG00000010054	ENSG00000114383	1.92696	1.65983	1.05708	-1.04859	1.00779	1.03843	-1.15957	-1.00773	-1.13269	-1.03001	-1.34854	-1.13593	1.53993	1.04878	1.06807	-1.00415
ENSMUSG00000010057	ENSG00000114388	1.52179	-1.15164	-1.05418	1.1168	1.06203	1.11733	-1.13175	-1.12418	-1.03411	1.0419	1.00658	-1.0512	-1.08734	1.05535	-1.01004	1.02438
ENSMUSG00000010064	ENSG00000188338	1.8122	2.28255	-1.35438	-1.27292	-1.07728	-1.01585	-1.6118	-1.69559	-1.10023	-1.36848	-1.31988	-1.25904	1.17628	-1.03988	1.29934	-1.1582
ENSMUSG00000010080	ENSG00000049283	1.69782	1.43338	1.39826	1.05027	1.05625	-1.02525	1.36996	1.20397	-1.03653	1.03973	-1.5262	1.01354	-1.32305	1.03975	-1.29362	1.04789
ENSMUSG00000010095	ENSG00000168003	1.27926	1.09736	-1.3633	-1.2404	1.0193	1.01229	-1.10032	-1.62287	1.00336	-1.12114	-1.19943	-1.20085	1.04809	-1.32209	1.24526	-1.12782
ENSMUSG00000010097	ENSG00000162231	1.21726	-3.09108	-1.65298	1.21144	-1.03131	1.19772	1.25885	1.26152	1.03151	1.12045	1.34116	1.03199	1.00036	1.22191	1.0024	1.16577
ENSMUSG00000010175	ENSG00000117707	-0.855842	-1.28487	-1.11394	-1.08062	1.00452	-1.03012	1.10632	-1.00443	-1.04255	-1.07993	-1.12045	-1.04935	-1.01408	-1.03847	1.3245	-1.07065
ENSMUSG00000010358	ENSG00000068079	1.71301	-1.15512	1.35056	1.51527	-1.3842	-1.07139	3.03431	1.82855	1.82965	2.18218	1.97872	1.13381	1.39371	1.74657	1.30446	1.72793
ENSMUSG00000010392	ENSG00000108587	-0.664529	1.12005	-1.01977	-1.05699	1.00637	1.07094	-1.06284	-1.17985	-1.01204	1.33237	1.11636	1.02284	1.09528	1.31341	-1.11118	-1.02195
ENSMUSG00000010461	ENSG00000112319	-1.33028	1.01953	1.11967	1.01383	1.04691	1.03454	2.06334	1.23399	-1.01787	-1.01103	-1.19156	-1.02621	-1.01859	-1.059	1.01243	-1.04637
ENSMUSG00000010608	ENSG00000119707	-1.66216	1.21884	-1.59069	-1.06707	1.27403	1.04544	1.03292	-1.08236	1.38416	1.16154	1.26224	1.08022	1.05061	1.00762	-1.79192	-1.03065
ENSMUSG00000010609	ENSG00000143801	1.53972	1.89706	1.21205	-1.14079	-1.02075	1.05148	-1.00491	1.07896	1.41367	1.20727	1.21334	-1.03687	1.11404	1.62188	-1.45312	1.10087
ENSMUSG00000010660	ENSG00000187091	1.06782	1.36196	1.19056	-1.10974	1.05061	1.05196	-1.216	-1.015	-1.2804	-1.08912	-1.14169	-1.01121	1.03154	1.0887	-1.48977	-1.01117
ENSMUSG00000010830	ENSG00000100196	1.13222	1.52746	2.65941	1.69529	1.52359	1.03712	1.54917	1.94298	1.35129	1.39695	2.61696	1.23151	-1.39716	1.30357	-1.05816	1.40418
ENSMUSG00000010914	ENSG00000110435	-0.585293	1.78691	-1.08336	-1.16498	-1.16343	-1.03684	1.07217	-1.06614	1.25358	1.25936	-1.11156	-1.0578	-1.60737	-1.17597	-1.03618	-1.05918
ENSMUSG00000010936	ENSG00000103043	1.13479	1.95666	1.0386	-1.14097	1.01232	1.09933	1.00148	-1.08343	-1.02636	-1.06981	-1.0338	-1.0914	1.02899	-1.00142	-1.3751	-1.13143
ENSMUSG00000011179	ENSG00000115758	0.886231	1.61416	1.0972	-1.22522	1.08019	-1.2932	-1.48863	-1.20712	-1.31915	1.09596	1.09862	1.05339	-1.42308	-1.38363	1.14671	-1.0538
ENSMUSG00000011254	ENSG00000113272	-0.622354	1.68083	1.59332	1.44571	1.16812	1.01533	1.26734	1.06667	1.45439	1.16991	1.30902	1.20402	1.31569	1.10375	1.23881	1.25397
ENSMUSG00000011658	ENSG00000010361	1.16481	-1.08381	-1.24574	-1.10671	-1.37317	1.0392	-1.07387	-1.34475	-1.06979	-1.19412	-1.61949	-1.32446	1.08946	-1.00338	1.67636	-1.06035
ENSMUSG00000011831	ENSG00000067208	-2.25988	1.56447	1.03688	-1.17828	1.0785	1.16809	-1.20604	-1.13877	1.04102	1.0092	1.40822	-1.01557	1.06016	-1.01946	-1.60433	-1.11202
ENSMUSG00000011837	ENSG00000104976	1.90951	2.51106	1.06028	1.03519	-1.16428	1.20176	-1.11478	-1.14147	-1.00497	-1.20405	-1.71457	-1.08999	-1.11124	1.0792	-1.00149	1.02104
ENSMUSG00000011877	ENSG00000108262	1.44906	1.24746	1.17616	-1.10629	-1.03951	1.10097	1.03549	-1.03974	-1.03322	-1.16756	-1.26636	1.04044	1.1902	1.08882	1.13509	1.04954
ENSMUSG00000011884	ENSG00000139433	1.28771	1.12543	1.18847	1.0141	-1.02252	-1.02168	1.03966	1.02331	1.06432	1.13358	-1.18479	-1.07489	-1.08702	1.0976	2.23973	1.08581
ENSMUSG00000011958	ENSG00000140299	-1.30201	1.42559	-1.24661	-1.24581	1.06976	-1.28392	1.00494	1.18728	1.06336	1.15034	1.22407	1.02982	-1.96263	1.0236	-1.42573	-1.07646
ENSMUSG00000012114	ENSG00000099917	0.753632	-1.52682	1.07411	1.03855	-1.19675	1.16354	-1.13546	-1.0156	1.05495	-1.03238	1.38384	1.01472	1.01483	1.07679	1.19581	1.06076
ENSMUSG00000012117	ENSG00000117682	1.35225	1.3887	-1.0137	-1.02765	-1.07291	1.13156	-1.07072	-1.17466	-1.15198	-1.00435	-1.24513	-1.07983	1.18056	1.03083	1.08807	1.01518
ENSMUSG00000012296	ENSG00000137221	1.07634	-1.90061	-1.07073	1.00283	-1.07285	1.26445	-1.15585	-1.08679	1.06233	-1.21504	-1.1499	-1.06408	1.09159	1.05318	-1.29214	1.03777
ENSMUSG00000012350	ENSG00000135373	-1.20342	1.59297	2.62349	-1.05207	1.25588	-1.02444	2.1399	2.30054	-1.04763	1.16767	1.21255	1.17135	1.23244	-1.07418	-1.8735	-1.05806
ENSMUSG00000012483	ENSG00000106399	-0.858871	1.67225	-1.25676	-1.07985	-1.1278	-1.24182	1.07211	-1.08987	-1.00588	-1.17193	-1.70114	-1.26203	-1.37132	-1.11307	-1.04999	-1.07218
ENSMUSG00000012535	ENSG00000064419	-1.02593	-1.70854	1.17108	-1.17026	1.11828	1.32804	-1.22291	-1.09308	-1.06674	1.18515	1.58018	1.08564	-1.02187	1.04335	-1.40455	-1.02475
ENSMUSG00000012848	ENSG00000083845	1.72144	1.00249	1.15437	1.60537	1.09706	-1.11503	-1.0762	-1.01578	-1.49467	-1.00176	1.74497	1.06374	1.95183	1.07888	1.3471	1.10975
ENSMUSG00000013150	ENSG00000141098	0.980444	1.04387	-1.43565	1.02652	-1.08001	1.08217	-1.19843	-1.06067	1.10405	-1.15231	-1.08017	-1.13783	1.025	1.12828	-1.32873	1.08577
ENSMUSG00000013160	ENSG00000159720	1.91302	1.35057	1.01255	1.02289	-1.13664	1.15941	1.05527	-1.23255	-1.36094	-1.07544	1.06803	-1.16011	1.19707	1.02215	1.16451	1.15141
ENSMUSG00000013593	ENSG00000158864	1.228	-1.05889	-1.18917	1.0476	-1.12578	1.17362	1.03659	-1.18663	1.13503	1.01734	-1.17549	-1.10507	-1.02123	-1.02828	1.01345	1.03073
ENSMUSG00000013629	ENSG00000084774	0.837912	-1.05677	1.18279	1.09723	-1.10482	1.08773	-1.07697	1.41899	-1.00707	1.08294	1.36712	1.0113	1.12849	-1.0033	-1.12737	-1.05979
ENSMUSG00000013663	ENSG00000171862	-1.71609	1.57469	1.51159	1.3233	1.29445	-1.24027	1.55346	1.18109	1.78299	1.35651	1.50966	1.37336	1.63514	1.19065	-2.9965	1.25909
ENSMUSG00000013833	ENSG00000175221	1.33087	1.60813	1.03671	-1.12769	1.02423	1.33713	-1.30786	-1.15712	-1.67342	1.18745	1.13675	-1.04853	1.21618	1.04609	-1.38069	-1.0527
ENSMUSG00000013846	ENSG00000008513	0.59275	1.27702	-1.34833	-1.07985	-1.32312	1.0372	-1.09811	-1.59969	-1.28124	1.11382	-1.59274	-1.25313	-1.55385	1.30048	-1.02738	1.09723
ENSMUSG00000013878	ENSG00000120925	-2.05252	2.04516	-1.03774	-1.09071	-1.16863	-1.0012	-1.02298	1.05669	1.04033	1.1579	1.08252	-1.04854	-1.02219	-1.1162	1.27834	-1.06556
ENSMUSG00000013921	ENSG00000105270	1.78263	1.81024	-1.07735	-1.33425	-1.04513	1.06408	-1.24849	1.30821	-1.19225	-1.11287	-1.14327	-1.17453	-3.1157	-1.14468	1.01267	-1.12172
ENSMUSG00000013997	ENSG00000158793	0.70681	-1.75933	-1.32352	1.02285	-1.10974	1.09503	1.02744	-1.1848	-1.07239	-1.05841	-1.19863	-1.14672	1.04392	1.08759	1.03456	1.08062
ENSMUSG00000014158	ENSG00000111199	1.55301	-1.32767	-1.6399	-1.28975	1.01335	-1.00326	-1.24773	-1.49537	-1.18449	-1.04825	-1.26824	-1.13423	1.11657	-1.12176	2.61984	-1.22302
ENSMUSG00000014164	ENSG00000146021	-0.71807	-1.18813	-2.09355	-1.54801	-1.19049	1.0132	-1.44378	-1.52464	-1.36126	-1.21857	-1.62827	-1.49599	-2.28168	-1.07226	-1.54783	-1.30255
ENSMUSG00000014195	ENSG00000168259	-0.969442	-1.54064	-1.10068	1.14627	1.04346	-1.04879	1.19705	-1.14711	-1.11111	1.14581	1.04697	-1.04803	-1.25195	1.0896	-1.07732	1.10069
ENSMUSG00000014226	ENSG00000116161	-1.53655	1.46896	-1.08553	-1.05975	1.07764	-1.0046	1.43987	-1.13996	1.39135	1.24775	1.03508	-1.01988	1.16269	1.14743	-1.33069	-1.01123
ENSMUSG00000014232	ENSG00000103351	-0.895496	2.27786	1.11799	-1.1358	-1.03067	1.08575	-1.11311	1.2711	-1.0111	1.30822	1.18876	1.06385	1.02811	1.00206	1.44527	-1.06093
ENSMUSG00000014245	ENSG00000108474	0.768259	-2.38989	-1.40633	-1.02975	1.03309	1.02892	1.06312	1.15497	1.05339	-1.1188	-1.28757	-1.13811	-1.02662	1.0689	-1.21896	-1.0608
ENSMUSG00000014294	ENSG00000131495	0.644372	1.21607	-1.00844	1.02537	-1.06893	1.00956	-1.10554	-1.05751	1.11066	-1.07125	-1.94242	-1.22377	1.11741	1.03003	1.04756	-1.00403
ENSMUSG00000014313	ENSG00000164919	-0.835005	1.53651	-1.13028	-1.04796	1.03475	-1.23767	1.05739	-1.04034	1.08123	1.04358	-1.45342	-1.05308	-1.39558	-1.06237	1.03811	-1.0525
ENSMUSG00000014349	ENSG00000159202	0.898416	2.29763	1.28035	1.02872	-1.09158	-1.02749	1.06066	-1.07055	-1.56772	1.07037	1.26804	1.02368	1.06582	1.10419	1.00282	1.057
ENSMUSG00000014361	ENSG00000153208	-1.00575	1.81445	-1.4346	1.22551	1.04262	1.36536	2.82868	-1.19108	2.18354	-1.12413	-1.02796	-1.13912	-1.05256	1.14117	-1.04066	1.1704
ENSMUSG00000014418	ENSG00000110756	-0.74902	1.1929	-1.13498	-1.69773	1.06881	1.06871	-1.36899	-1.10949	-1.5266	1.09499	1.22553	-1.02149	-3.59749	-1.40696	-1.37469	-1.3774
ENSMUSG00000014496	ENSG00000206560	-1.59728	1.74389	-1.23417	-1.33253	1.00903	1.05639	-1.12249	-1.11522	-1.37009	1.13355	-1.05621	-1.05226	-2.40215	-1.10654	1.09758	-1.17006
ENSMUSG00000014504	ENSG00000153037	-1.43105	2.07885	1.10986	1.23904	-1.14377	-1.02841	1.07109	-1.03897	1.24692	1.07194	1.20249	1.05573	-1.27308	1.06732	-1.10168	1.1252
ENSMUSG00000014554	ENSG00000114956	0.616816	1.16763	-1.02267	1.10099	-1.15935	1.09259	1.12613	-1.01307	1.04315	1.12705	-1.03924	-1.00792	-1.32298	1.03626	1.06706	1.08944
ENSMUSG00000014599	ENSG00000184371	0.947725	1.53393	2.07222	-1.10672	-1.00181	1.01887	1.69991	1.43877	1.34434	-1.08177	-1.04331	-1.04677	1.27866	1.3329	-1.33635	-1.06181
ENSMUSG00000014606	ENSG00000108528	1.26922	-1.28471	-1.16459	-1.07982	-1.23505	1.09162	-1.10145	-1.27863	-1.13235	-1.03104	1.20842	-1.3632	1.49771	-1.03297	-1.13239	-1.0552
ENSMUSG00000014609	ENSG00000108556	-1.23453	1.41657	-1.04997	-1.12425	1.05038	1.00121	-1.24662	-1.34315	-1.00404	-1.13616	-1.25676	-1.06871	1.02127	-1.08932	1.05538	-1.06972
ENSMUSG00000014704	ENSG00000105996	-0.876758	-1.14901	1.02419	1.04947	1.02022	1.04504	-1.38428	2.38389	-1.02431	-1.0267	-1.1265	1.03311	-1.15632	-1.00742	1.11759	-1.01482
ENSMUSG00000014748	ENSG00000144043	1.51345	1.0336	-1.14045	-1.0819	-1.04352	1.14037	-1.19486	-1.27682	-1.0129	-1.09881	-1.5387	-1.0734	1.0418	1.06211	-1.37865	-1.0109
ENSMUSG00000014767	ENSG00000112592	-0.599113	1.28423	1.00833	-1.09265	1.08473	1.0823	1.06613	1.1289	-1.12276	1.12948	1.19277	1.18472	-1.04257	1.0589	-1.21027	1.02791
ENSMUSG00000014776	ENSG00000140939	1.29152	1.48726	-1.55349	-1.45399	-1.27623	1.07995	-1.4634	-1.20795	-1.29839	-1.17515	-1.03474	-1.29185	-1.30477	1.02333	1.18188	-1.26133
ENSMUSG00000014791	ENSG00000102890	1.07567	-1.04595	-1.01494	-1.01299	-1.0439	1.04839	-1.50063	-1.2398	-1.15692	-1.08128	-1.03882	-1.19842	1.45015	-1.07238	-1.3501	-1.16764
ENSMUSG00000014846	ENSG00000159713	1.96701	-3.13773	-2.87542	-1.67021	-1.11329	1.02301	-1.78554	-2.19068	-1.58167	-1.03016	-1.56853	-1.64464	-6.9989	-1.20358	1.36792	-1.11505
ENSMUSG00000014850	ENSG00000113318	-1.97546	1.19792	-1.29975	-1.13039	1.06079	1.10258	1.02853	-1.2065	1.03893	1.11282	1.01826	-1.09768	-1.08215	-1.09103	1.10215	-1.10516
ENSMUSG00000014856	ENSG00000168701	2.0564	2.06194	1.01098	1.16811	-1.13902	1.02076	1.16413	-1.03028	1.2098	1.08244	-1.0755	-1.10439	1.39577	1.10642	1.08318	1.19018
ENSMUSG00000014859	ENSG00000205250	0.912596	1.19875	1.05941	-1.14885	1.20882	1.00509	1.08841	1.01748	-1.15715	-1.13247	-1.16052	-1.01827	1.32614	-1.04181	1.02984	-1.08381
ENSMUSG00000014905	ENSG00000128590	-0.935483	1.58047	-1.70507	-1.21476	-1.06414	-1.25777	-1.07222	-1.46753	1.00767	-1.06704	1.09207	-1.30508	-1.33954	-1.10741	-1.25303	-1.0784
ENSMUSG00000014932	ENSG00000176105	-2.66586	1.8948	-1.2022	-1.59467	1.27029	-1.03301	1.00883	-1.21902	1.15846	1.06541	1.68059	-1.05645	-1.15671	-1.06419	-1.9567	-1.26238
ENSMUSG00000014956	ENSG00000213639	-1.55623	1.68295	1.03088	-1.21279	1.10096	-1.01146	1.32515	-1.25072	1.2018	1.13513	1.78103	1.00017	1.2296	1.01709	-2.05581	-1.14737
ENSMUSG00000014959	ENSG00000115806	0.898332	1.89294	1.10796	1.10717	-1.08557	1.16142	1.17528	-1.07242	-1.0216	1.14262	1.81415	1.05508	1.0509	1.15182	-1.24324	1.06716
ENSMUSG00000015002	ENSG00000132294	-0.777788	1.55973	-1.03854	-1.09543	1.2071	1.19708	1.18709	-1.18763	1.15357	1.15739	1.27763	1.06191	-1.01302	-1.09452	-1.35831	-1.04243
ENSMUSG00000015013	ENSG00000167515	1.52684	1.45873	1.07741	1.31177	-1.10726	1.06459	-1.02909	1.18375	-1.28455	1.09413	-1.11932	-1.07151	1.02085	1.11157	1.19575	1.19127
ENSMUSG00000015027	ENSG00000141012	1.57024	-1.2201	1.28592	1.21242	1.05999	-1.04485	1.08009	1.08274	-1.12452	1.0677	-1.16586	1.08415	-1.46319	1.03736	1.26815	1.10899
ENSMUSG00000015053	ENSG00000179348	0.891659	-1.27662	1.62927	1.00924	1.28255	-1.00211	1.14111	1.25173	1.47145	1.04537	1.34179	1.05442	1.08746	1.75939	-1.65831	1.10091
ENSMUSG00000015085	ENSG00000054179	1.43043	2.04244	1.02884	-1.11677	1.07245	1.05545	1.21712	1.06658	-1.05954	-1.12686	-1.33197	-1.03345	1.08324	-1.03805	1.07432	-1.09037
ENSMUSG00000015090	ENSG00000107317	1.48462	-2.12568	-3.63321	-1.69324	-1.23898	-1.13588	-2.57865	-1.30371	-1.83245	1.02245	1.01843	-1.81637	-6.78908	-1.31753	-1.29348	-1.31204
ENSMUSG00000015092	ENSG00000107223	1.66751	1.20509	-1.05434	1.21261	-1.01185	1.07111	1.00172	1.05218	1.00887	1.14619	1.16203	1.06887	1.04313	1.14397	1.2002	1.17338
ENSMUSG00000015094	ENSG00000107281	1.96161	1.90872	2.54859	1.38359	1.03529	-1.07857	-1.08972	2.80309	1.22345	1.04992	1.50798	1.37563	-1.11027	1.87856	-1.03218	1.39468
ENSMUSG00000015127	ENSG00000059145	-0.731717	1.66337	1.20678	-1.07257	-1.16791	1.15542	-1.23875	1.67783	1.02619	-1.08843	-1.07572	-1.0293	-1.04555	1.02908	2.20306	-1.01127
ENSMUSG00000015133	ENSG00000154237	0.905509	1.1197	1.60908	1.11662	1.03621	1.04363	1.03532	3.61837	1.09507	-1.10108	-1.06916	1.07673	1.16317	1.03953	1.03417	1.10082
ENSMUSG00000015134	ENSG00000184254	1.31811	3.22171	2.07609	1.4795	1.19467	1.01733	-1.84587	1.99188	-1.01189	1.28094	2.08651	1.27856	1.93747	-1.1298	1.46479	-1.04261
ENSMUSG00000015143	ENSG00000072110	0.713798	1.11329	2.04528	2.34915	1.49743	1.2854	1.97272	1.78008	2.48323	1.86753	3.22633	1.86974	2.34112	1.43618	-1.17102	1.72161
ENSMUSG00000015149	ENSG00000068903	1.43356	1.21626	-1.09108	1.00612	-1.10474	1.00113	1.05403	-1.21624	-1.18226	-1.25148	-1.68488	-1.16444	-1.05089	1.04095	1.08234	1.03725
ENSMUSG00000015189	ENSG00000127995	-1.53194	1.60785	-1.08756	-1.2486	1.11507	-1.09729	1.07208	1.09587	1.02733	1.1429	1.53018	1.00943	-1.57232	-1.15826	-2.35598	-1.18072
ENSMUSG00000015214	ENSG00000063601	-1.461	2.07803	1.07309	-1.06937	1.12645	-1.04226	-1.12021	-1.09473	1.02942	1.19011	1.21597	1.09016	1.02067	1.0085	-2.76055	-1.086
ENSMUSG00000015217	ENSG00000029993	-1.03129	2.54227	1.19606	1.03983	1.4488	1.01104	-1.11077	1.50588	1.0329	1.31295	1.80337	1.19152	1.1269	1.1662	1.14485	-1.02069
ENSMUSG00000015222	ENSG00000078018	-1.56664	3.32884	-1.15926	-1.0864	1.02148	1.04799	1.16474	1.33459	1.14822	-1.02827	-1.06367	-1.03678	-1.00792	1.18105	1.1398	1.03081
ENSMUSG00000015243	ENSG00000165029	-1.24286	2.33183	1.3446	1.14603	1.25479	-1.0691	2.44678	1.43486	1.6882	1.36327	1.09083	1.14667	1.23812	1.03606	-1.1107	1.04588
ENSMUSG00000015289	ENSG00000196976	1.43632	1.88193	1.09361	1.40509	1.00153	1.01507	1.08733	-1.06541	1.52621	1.05855	-1.06786	-1.05592	1.35567	1.14376	-1.25513	1.17379
ENSMUSG00000015290	ENSG00000102178	1.3135	1.05364	1.10993	1.02746	-1.04634	1.09753	-1.04427	-1.11544	1.0659	1.07773	1.03479	-1.01063	1.01462	1.13666	-1.14793	1.08014
ENSMUSG00000015305	ENSG00000111961	-0.665324	1.90717	1.22487	-1.70811	-1.19827	1.04015	-1.23125	-1.09086	-1.30817	1.06411	1.40895	-1.06273	-1.84404	-1.00417	-1.15513	-1.3602
ENSMUSG00000015312	ENSG00000099860	1.09146	1.05467	-2.87454	-2.04443	-2.31806	-1.40144	-1.63148	-5.18428	-1.11417	-2.7323	-1.85274	-2.89442	-1.17379	-2.03092	-1.01829	-1.58011
ENSMUSG00000015337	ENSG00000167136	2.00605	-1.31279	-1.2964	-1.08475	-1.26243	1.12548	-1.049	-1.15534	-1.5394	-1.19184	-1.25888	-1.25795	-1.0665	-1.14109	1.2677	-1.09334
ENSMUSG00000015340	ENSG00000165168	-0.703554	1.44813	7.6178	2.76668	1.29412	1.1755	7.85612	4.80439	4.5108	1.66031	1.9212	1.58778	2.0275	2.15336	-1.04652	2.42136
ENSMUSG00000015341	ENSG00000147533	-0.921135	1.9145	-1.02848	-1.11587	1.06167	-1.01505	1.19572	1.07246	1.03117	1.18396	1.24024	1.02751	-1.21376	1.04305	-1.13067	-1.01135
ENSMUSG00000015355	ENSG00000117091	-1.01793	1.22411	11.0395	3.94062	1.81843	1.01058	3.19526	6.70193	2.84523	1.52621	4.35084	2.85304	3.17865	1.9143	-1.00385	3.34546
ENSMUSG00000015357	ENSG00000166855	-1.62755	1.51459	-1.18661	-1.16296	-1.17854	1.18801	-1.01096	-1.12774	1.18359	1.08114	1.39083	-1.21424	-1.03449	-1.06626	-1.5635	-1.14224
ENSMUSG00000015363	ENSG00000170638	1.73666	1.89156	1.09426	1.07283	-1.23966	1.14905	1.06087	1.02308	-1.00819	-1.02727	-1.15002	-1.03554	1.05376	1.11597	-1.08264	1.05079
ENSMUSG00000015405	ENSG00000130234	-1.31352	1.12939	-1.30303	-2.31565	1.11256	1.03265	1.05958	-1.34825	-1.94047	1.28069	-1.2599	-1.1766	-1.14517	-2.62697	1.4349	-2.02143
ENSMUSG00000015522	ENSG00000143437	-0.89712	1.87029	1.01571	-1.24813	-1.06807	1.10225	-1.15446	1.0497	1.02711	1.08227	1.50612	-1.05585	1.12658	-1.00554	-1.16083	-1.10206
ENSMUSG00000015536	ENSG00000164172	-1.45823	1.15463	-1.25152	-1.31013	-1.0279	1.03516	1.02239	-1.08031	1.04722	1.05565	1.15734	-1.1898	-1.02727	-1.3645	1.31085	-1.20291
ENSMUSG00000015542	ENSG00000109065	1.08105	1.03624	1.13548	-1.08595	-1.05617	1.14367	-1.15994	1.1429	-1.24059	-1.00737	-1.01298	-1.01853	-1.09597	1.02243	1.18069	-1.00255
ENSMUSG00000015568	ENSG00000175445	-0.810987	-1.13548	-5.16887	-3.29755	-1.05696	1.02793	-1.59027	-1.557	-1.80227	-1.01035	-2.36229	-2.06429	-9.56639	-1.85082	-1.37585	-2.06929
ENSMUSG00000015605	ENSG00000112658	1.55705	1.50732	-1.09916	-1.04302	-1.01933	-1.09306	-1.76453	-1.74064	-1.30444	-1.33981	-1.09454	-1.06133	1.12794	-1.02512	-1.10294	1.02094
ENSMUSG00000015656	ENSG00000109971	0.870583	1.75697	-1.20626	1.09898	1.26479	1.16999	1.2793	-1.42569	1.09733	-1.06905	2.34369	-1.04612	1.1569	1.0905	-1.04419	1.10569
ENSMUSG00000015733	ENSG00000198898	-1.4788	1.98215	-1.14429	-1.19166	1.21359	1.06328	-1.04396	-1.01349	1.11679	1.26974	1.44483	1.03407	1.02256	1.0628	-1.39091	-1.0319
ENSMUSG00000015745	ENSG00000023902	1.63986	1.2293	3.02606	1.18941	-1.06953	1.18773	1.13682	1.91286	1.35685	1.21145	1.55404	1.28199	-1.41629	1.48675	1.21628	1.53522
ENSMUSG00000015747	ENSG00000136631	0.755279	1.09659	1.14426	1.0386	1.06978	1.04794	1.09591	1.13625	-1.09777	1.31226	1.49095	1.15702	-1.34538	1.02656	-1.08019	1.02621
ENSMUSG00000015748	ENSG00000117360	-0.760917	-1.53101	-1.09549	1.11761	1.02017	-1.1098	1.11606	1.3817	1.31596	1.11528	1.10826	1.14112	-1.39482	1.19417	1.17146	1.18603
ENSMUSG00000015749	ENSG00000143401	-1.58396	1.59921	-1.01351	-1.07866	1.03575	1.01544	1.03541	1.0672	1.36881	1.1614	1.28547	-1.05365	-1.42289	1.09102	-2.03444	-1.06016
ENSMUSG00000015750	ENSG00000117362	1.54407	-1.28828	1.11947	-1.07858	1.09617	-1.01111	1.16884	-1.02402	1.16825	1.02244	-1.17544	1.05026	-1.05946	1.11033	-1.12075	-1.04355
ENSMUSG00000015755	ENSG00000055208	-0.977433	2.10053	1.0801	-1.25611	1.14474	-1.00953	1.28389	-1.15992	1.03136	1.14216	1.18942	-1.06459	-1.27239	-1.04593	-1.34645	-1.15853
ENSMUSG00000015766	ENSG00000151491	-1.06557	1.52633	-1.07148	1.23533	1.03233	1.00051	1.39215	-1.24823	1.17345	1.03281	1.35744	1.05212	1.0327	-1.09624	1.05014	1.02277
ENSMUSG00000015804	ENSG00000118579	0.902243	1.97022	1.11404	1.3247	-1.19041	-1.02148	1.14191	1.16925	1.27718	1.23629	1.30316	1.08312	1.05819	1.15716	-1.28284	1.22252
ENSMUSG00000015837	ENSG00000161011	1.38716	3.22378	1.30372	1.10333	-1.02427	1.19804	-1.04075	-1.24751	1.08897	-1.02716	1.39741	1.09897	1.24032	1.00347	-1.10198	1.12591
ENSMUSG00000015846	ENSG00000186350	0.977562	1.37953	-1.41581	-1.15001	-1.23531	1.01997	1.01293	-1.48761	1.05174	-1.19154	-1.71106	-1.30389	-1.01515	1.17251	1.02462	-1.00429
ENSMUSG00000015869	ENSG00000161542	1.45414	1.3063	-1.0083	1.07151	-1.16202	-1.00463	1.0999	-1.03495	1.20514	1.07986	1.30423	-1.09984	-1.06781	1.14051	-1.3257	1.11963
ENSMUSG00000015880	ENSG00000109805	-1.20674	5.4687	9.39407	1.24531	1.01652	-1.01903	9.94213	8.29513	1.23813	1.06593	1.10659	1.07705	1.18368	1.18223	1.18066	1.23825
ENSMUSG00000015937	ENSG00000113648	0.613843	1.33422	1.0214	1.20179	1.24763	1.16105	1.28799	1.13147	1.60227	1.39341	1.57026	1.19023	1.14118	1.30822	-1.30913	1.21568
ENSMUSG00000015943	ENSG00000178096	2.22803	1.38123	-1.22002	-1.03956	-1.29604	1.07995	1.16633	1.17909	1.05943	1.07155	-1.16055	-1.15958	-1.04632	1.12375	1.0032	1.04495
ENSMUSG00000015961	ENSG00000035687	-1.47526	2.08574	1.06084	-1.04129	1.0464	-1.01221	1.13637	1.00662	-1.10045	1.17409	1.8936	-1.00624	1.06347	-1.03924	-1.19053	-1.07657
ENSMUSG00000015968	ENSG00000157388	-0.947527	-1.5116	-1.3322	-1.12708	-1.10868	1.01054	1.63596	-1.07759	-1.00705	-1.03969	1.17292	-1.04614	1.63323	-1.03596	-1.37917	-1.09745
ENSMUSG00000016087	ENSG00000151702	-1.00573	1.65269	2.93833	1.25945	1.09102	-1.13454	1.76912	1.9579	2.53475	1.15865	3.2842	1.17079	1.04738	1.2428	-1.69333	1.28643
ENSMUSG00000016239	ENSG00000175556	-0.902121	1.32425	-1.86725	-1.32536	-1.11276	-1.15875	-2.02776	-4.41402	-1.17918	-1.33016	-1.55882	-1.19364	-1.10504	-1.13591	1.19778	-1.19688
ENSMUSG00000016256	ENSG00000101160	1.04921	1.1871	1.6123	1.52756	1.47341	-1.16425	1.21225	1.31213	1.35788	1.16523	1.45717	1.37599	1.12819	1.21611	-1.59319	1.35011
ENSMUSG00000016344	ENSG00000125534	1.55697	3.3591	1.39014	-1.06358	-1.04915	-1.15921	-1.36848	1.12455	-1.14805	1.07499	-1.37987	1.0378	-1.01256	-1.18435	-1.12244	-1.10769
ENSMUSG00000016382	ENSG00000102024	-1.09408	1.90107	1.06931	-1.1699	1.53575	-1.02713	1.09294	1.09339	-1.03254	1.24831	1.38738	1.16707	-1.80985	-1.07918	1.07335	-1.05953
ENSMUSG00000016477	ENSG00000112242	-0.749076	2.46749	1.07862	1.16974	-1.18989	1.07847	1.0703	-1.10584	1.57484	1.1559	1.26974	1.05874	1.3119	1.12665	-1.10423	1.14088
ENSMUSG00000016487	ENSG00000110841	-1.30355	1.72342	1.06594	-1.01576	1.21561	1.08366	1.14461	1.63042	1.46035	1.78477	1.66748	1.124	1.06809	1.14463	-1.07427	1.03735
ENSMUSG00000016493	ENSG00000117335	-2.69393	2.19655	-1.37723	-1.27737	1.3462	-1.10256	-1.0949	-1.1009	-1.07215	1.24693	1.50333	-1.03456	-1.13976	-1.00445	-1.61686	-1.21557
ENSMUSG00000016528	ENSG00000162889	1.6672	-1.46229	-1.0102	-1.04161	1.14401	-1.20532	-1.12233	-1.40102	1.02355	-1.02449	-1.12567	-1.06889	1.15029	-1.00397	1.01309	-1.0045
ENSMUSG00000016534	ENSG00000005893	-0.926818	2.15922	-1.0925	1.02181	-1.05203	-1.04267	1.15799	-1.1385	1.26617	1.17895	1.66923	-1.04734	1.03947	-1.0004	-1.28671	-1.00714
ENSMUSG00000016541	ENSG00000130638	0.683682	1.32554	1.11984	-1.26683	1.11173	1.00096	1.05942	1.05771	1.09803	1.19381	1.47213	1.0138	2.08066	1.08887	-1.0862	-1.13823
ENSMUSG00000016554	ENSG00000100353	1.52244	1.67272	1.13978	1.07439	1.12257	1.14883	1.0141	1.06956	1.0358	1.12579	1.84692	1.1111	1.0182	1.21142	1.07056	1.08871
ENSMUSG00000016637	ENSG00000100360	1.98472	-1.39631	-1.1515	-1.0865	1.11561	1.04554	-1.00995	1.2846	-1.02441	1.08487	1.36664	-1.06734	1.06979	-1.00325	1.35074	1.04086
ENSMUSG00000016664	ENSG00000100266	-0.768808	-1.00613	1.05362	1.03397	1.09613	1.12494	1.24739	-1.0808	1.14954	1.00993	-1.05459	-1.03249	1.30759	1.05394	1.29489	1.06167
ENSMUSG00000016757	ENSG00000100304	1.332	2.49296	-1.15062	1.01343	-1.15479	1.22046	-1.05361	-1.02939	-1.21863	-1.13531	-1.24544	-1.16635	-1.02887	1.1253	1.11162	1.08365
ENSMUSG00000016833	ENSG00000163319	-0.803908	1.83856	-1.08152	-1.06727	-1.01333	1.00046	1.18547	1.13931	1.052	1.04848	-1.04535	-1.04776	-1.00654	-1.04605	1.11132	-1.02971
ENSMUSG00000016984	ENSG00000143971	-2.06504	1.55044	-1.06602	-1.20107	-1.03908	1.02352	1.22277	1.28589	1.15224	1.20057	1.15996	1.11121	-1.21976	1.01401	-1.93063	-1.13995
ENSMUSG00000017009	ENSG00000124145	0.707159	1.35446	-1.21113	-1.13512	-1.03572	-1.02783	-1.53957	-1.46572	-1.10156	1.00671	1.36984	-1.00839	-1.11327	-1.29549	-1.47622	-1.02708
ENSMUSG00000017057	ENSG00000131724	-1.2435	2.05331	1.13689	1.06251	1.09686	1.04202	1.12052	1.2084	1.11361	1.47423	1.58147	1.11409	1.09517	1.04841	-1.14687	1.05139
ENSMUSG00000017119	ENSG00000188554	-1.13081	1.75587	-1.04398	-1.11518	1.17063	1.03	-1.019	-1.1993	-1.00879	1.18158	1.19466	1.01473	-1.31736	1.01803	-1.10092	-1.02848
ENSMUSG00000017146	ENSG00000012048	-0.980333	2.20396	1.70111	-1.00425	1.11385	1.04125	1.71517	1.77902	1.03503	1.01665	1.01634	1.06081	1.21563	1.02425	-1.83438	-1.00091
ENSMUSG00000017210	ENSG00000008838	0.94325	1.38578	-1.03628	1.19182	-1.05125	1.12961	1.10871	-1.10191	1.19709	1.06545	1.17195	-1.0316	1.04252	1.09322	-1.4065	1.10563
ENSMUSG00000017221	ENSG00000108344	1.41004	1.8262	-1.01287	-1.00789	-1.24704	1.06977	-1.25922	-1.18079	1.01399	1.00475	1.1459	-1.16643	1.00627	1.09353	1.61148	1.02035
ENSMUSG00000017286	ENSG00000167699	-0.953483	2.24163	-1.03898	-1.17408	1.20169	1.02625	1.10707	1.02358	-1.04871	1.26021	1.69728	-1.06562	1.35385	-1.08123	-1.04592	-1.09397
ENSMUSG00000017307	ENSG00000101473	1.69738	-1.00875	-1.03383	-1.05436	-1.43171	1.01746	-1.32696	-1.16494	-1.17096	-1.01927	-1.16686	-1.16952	-1.08568	-1.03073	-1.08054	1.01948
ENSMUSG00000017314	ENSG00000108852	1.34811	-1.76613	-1.58582	-1.15335	1.07037	1.00664	-1.64226	-1.1139	-1.07191	-1.07843	-1.15997	-1.0994	1.18121	-1.14138	1.17853	-1.17253
ENSMUSG00000017376	ENSG00000087095	-1.15916	1.74313	1.01311	-1.57279	-1.10636	1.06101	-1.44026	-1.10343	-1.04929	1.34297	-1.17782	-1.11392	-2.65887	-1.23471	1.0355	-1.1776
ENSMUSG00000017386	ENSG00000076604	1.60424	-1.17527	-1.18584	-1.12911	-1.09072	1.02126	-1.14663	-1.1706	-1.01316	-1.04109	-1.09027	-1.0992	1.13636	-1.01515	1.07604	-1.14708
ENSMUSG00000017390	ENSG00000109107	1.3964	-1.6033	-1.51086	-1.44324	-1.05709	1.04433	-1.7	-1.07475	-1.5447	-1.05405	-1.004	-1.07999	-1.01523	-1.3861	-1.17023	-1.33071
ENSMUSG00000017404	ENSG00000108298	1.94464	2.20661	-1.02956	1.2389	1.05967	-1.01706	1.05038	-1.00498	1.18443	1.04181	1.19028	1.10716	1.1101	1.10479	1.10518	1.0768
ENSMUSG00000017412	ENSG00000182389	-2.1221	-3.06484	-3.80704	-1.22737	1.08056	1.00821	1.20243	-1.37477	-1.12913	-1.07182	-1.42349	-1.1134	-1.03776	-1.07318	-1.14029	-1.19388
ENSMUSG00000017446	ENSG00000173918	1.49082	1.0366	1.76688	-1.06869	1.09645	1.03194	1.67531	1.90979	-1.12539	-1.0395	-1.11334	-1.01951	-1.02312	1.13403	1.3023	-1.08921
ENSMUSG00000017466	ENSG00000035862	1.17684	2.2401	1.55579	1.00179	1.02601	1.10695	-1.20746	1.39081	1.27022	1.19074	1.30911	1.07969	-1.73409	1.189	1.37292	1.01027
ENSMUSG00000017485	ENSG00000077097	-2.29584	2.03787	1.12036	-1.10559	1.28515	1.08439	-1.02766	-1.04185	1.05392	1.41008	1.43955	1.25902	-1.07184	-1.0271	-1.37951	-1.04981
ENSMUSG00000017491	ENSG00000077092	-0.869525	1.55429	-1.26877	-1.34622	1.17911	-1.00491	1.73399	1.0422	1.11256	1.08992	1.2	-1.07845	-1.02401	1.40731	-1.45479	-1.17436
ENSMUSG00000017493	ENSG00000141753	1.52824	-2.27666	-1.35555	-1.13471	-1.00786	1.01043	-1.08906	-1.36171	-1.46213	1.05631	-1.11427	-1.42708	1.58844	1.0923	-1.04408	1.01837
ENSMUSG00000017548	ENSG00000178691	-2.15717	1.63948	-1.07317	-1.45846	1.10068	-1.02666	1.01934	-1.09199	1.27946	1.08517	1.05848	-1.02159	-1.10644	-1.01098	-1.03727	-1.17586
ENSMUSG00000017550	ENSG00000176208	-2.43235	2.40237	-1.1039	-1.06791	1.03244	-1.05773	1.43368	1.19623	-1.00472	-1.09238	-1.09451	-1.03524	1.14138	-1.03479	1.11575	-1.04495
ENSMUSG00000017607	ENSG00000131746	1.1954	-1.52412	-5.50381	-1.1331	1.01359	1.06895	-2.88473	-3.38748	-1.11886	-1.27639	-1.21292	-1.16018	1.14142	-1.07868	1.29039	-1.08909
ENSMUSG00000017615	ENSG00000109079	0.586088	1.99916	1.11216	1.22274	1.03112	-1.015	1.25209	-1.30977	1.17553	1.12201	1.37952	-1.02423	1.0417	1.44635	-1.25498	1.27517
ENSMUSG00000017652	ENSG00000101017	1.22123	-1.62235	1.40277	1.17678	1.07872	1.00615	1.0311	1.29792	1.40279	1.1264	1.22848	1.12601	1.27731	1.25702	-1.38612	1.19266
ENSMUSG00000017664	ENSG00000080189	2.11577	-1.77952	1.03491	1.00472	-1.06693	1.02948	-1.02796	1.00401	-1.06412	-1.00524	-1.15948	1.06169	1.05233	-1.02659	1.33438	1.00008
ENSMUSG00000017677	ENSG00000109046	-1.81312	-1.941	-2.16117	1.17167	1.19299	1.16245	1.46657	1.08594	1.57735	1.16337	1.49621	-1.09947	1.35487	1.26517	-1.35609	1.11291
ENSMUSG00000017686	ENSG00000126858	-1.08571	1.37911	-1.10838	-1.2661	-1.17662	-1.00896	1.07355	-1.02427	1.24085	1.15188	-1.00313	-1.06657	-1.14894	1.0395	-1.18799	-1.0573
ENSMUSG00000017688	ENSG00000164749	-1.28757	1.44707	-1.05797	-1.10959	1.11185	1.01822	1.89379	-1.1247	-1.07975	-1.05108	-1.1673	1.17954	-1.00161	-1.09523	1.19691	-1.11538
ENSMUSG00000017697	ENSG00000196839	1.13793	1.29414	4.73532	2.16323	1.03322	-1.06123	2.6187	2.43486	2.40368	1.0105	2.16309	1.19226	1.23545	1.532	1.04784	1.60949
ENSMUSG00000017707	ENSG00000132824	-1.04748	2.06238	1.02236	-1.06091	1.18186	1.06049	-1.10272	-1.03108	1.08616	1.22485	1.57752	1.00835	-1.61535	1.08855	-1.33603	-1.02466
ENSMUSG00000017715	ENSG00000087157	0.777402	-1.83717	1.06422	1.08378	-1.04824	-1.0733	-1.01854	1.14883	1.19974	1.14479	1.28321	1.11072	-1.2938	1.25967	1.20048	1.16432
ENSMUSG00000017721	ENSG00000124155	1.76335	1.53113	1.00865	1.27256	-1.03822	-1.12823	-1.1037	-1.05707	-1.47603	1.08663	1.24557	1.06512	-1.28464	1.02706	-1.67687	1.03828
ENSMUSG00000017723	ENSG00000101443	2.13616	5.33895	6.9491	1.49491	2.46002	-1.01542	2.29314	4.94193	1.21417	2.33123	3.50497	1.89464	3.77324	1.32338	1.20859	1.15331
ENSMUSG00000017737	ENSG00000100985	1.89563	2.42269	15.1755	1.11773	1.00344	-1.2192	3.46011	2.34609	1.34297	1.07032	1.53934	1.09975	1.61627	1.10867	1.46542	1.36937
ENSMUSG00000017754	ENSG00000100979	2.01471	-1.10141	3.69854	-1.27592	-1.48564	1.00975	-1.6214	1.13218	-1.72173	2.12954	1.97257	1.35216	-2.26014	-1.4164	-1.2609	-1.10189
ENSMUSG00000017760	ENSG00000064601	1.33563	1.56393	1.08295	1.15955	-1.47607	1.16496	1.06296	-1.03319	-1.07774	1.05295	1.40197	-1.09644	1.60723	-1.00283	-1.07972	1.05627
ENSMUSG00000017765	ENSG00000124067	1.0568	-1.00726	1.18465	1.02801	1.00421	1.06148	-1.02926	1.17008	-1.00002	-1.07036	-1.01018	-1.04953	1.26089	1.19492	-1.13669	1.04731
ENSMUSG00000017774	ENSG00000197879	0.969695	-1.47782	1.25501	-1.25624	1.11331	1.06474	-1.60112	-1.05229	-1.37001	-1.07875	1.02921	-1.02664	-1.50703	1.09497	1.10773	-1.0226
ENSMUSG00000017776	ENSG00000167193	-1.46877	-1.04054	1.07713	-1.08571	-1.01864	1.18258	1.1496	-1.2125	1.0175	1.12571	1.06363	-1.04556	1.13786	1.03335	-1.13953	-1.01487
ENSMUSG00000017778	ENSG00000127184	0.713371	1.6657	1.06868	-1.03712	1.0947	-1.17889	1.01556	1.07907	1.01448	-1.07461	-1.25015	-1.06503	1.21717	-1.06225	-1.28242	-1.09215
ENSMUSG00000017801	ENSG00000108788	1.2202	1.63877	-1.10095	1.03903	-1.03492	1.01893	1.21024	-1.1994	1.219	-1.06022	-1.05973	-1.19477	-1.00164	1.07068	-1.11608	1.07244
ENSMUSG00000017817	ENSG00000149596	1.65014	1.50281	1.07996	-1.1736	-1.0987	1.0179	-1.19699	1.53811	-1.07144	-1.16441	-1.19067	-1.11291	1.03722	-1.02208	1.13651	-1.1137
ENSMUSG00000017831	ENSG00000144566	-1.94584	1.86572	-1.04929	-1.12539	-1.05125	-1.1586	-1.05602	-1.13717	-1.00047	1.09816	1.17506	-1.02108	-1.0298	-1.00951	-1.38857	-1.05139
ENSMUSG00000017837	ENSG00000168256	2.00318	1.10358	-1.07031	1.13817	-1.09296	1.09958	1.13969	1.06008	1.10034	1.06831	1.09617	-1.03291	-1.12114	1.26085	-1.23326	1.18222
ENSMUSG00000017897	ENSG00000064655	1.13561	-1.18061	-1.74086	-1.51853	-1.12175	1.02443	-1.31277	-1.44014	-1.1126	-1.2247	-1.62759	-1.36032	-1.13191	-1.33517	-1.4738	-1.33404
ENSMUSG00000017929	ENSG00000158470	1.12674	3.39396	2.65971	1.28934	-1.11884	-1.31027	1.28525	1.07864	1.22133	1.32291	1.95411	1.61294	1.25668	1.17644	-1.02	1.25825
ENSMUSG00000017969	ENSG00000124212	1.90838	1.76543	2.56198	-1.04594	1.17585	-1.06149	-2.27041	1.61781	1.02645	1.01017	1.60743	-1.00005	1.01157	1.1756	-1.41696	1.03238
ENSMUSG00000017978	ENSG00000081803	-0.912396	1.73437	1.03759	-1.04554	1.3128	1.02337	1.57339	1.01167	1.26372	1.06519	1.0604	1.05162	1.33488	1.10638	-1.52927	1.00825
ENSMUSG00000018008	ENSG00000100055	0.789778	-1.08975	5.99996	1.14742	1.01185	1.23041	3.80879	2.55012	1.78268	1.00155	1.5552	1.05385	1.81744	1.42903	1.06448	1.15367
ENSMUSG00000018012	ENSG00000169750	1.49503	1.18408	-1.34914	-1.11924	-1.26897	-1.00918	1.73976	-1.10136	-1.04771	-1.06595	-1.21353	-1.17863	-1.06789	1.00239	-1.25437	-1.04299
ENSMUSG00000018040	ENSG00000189306	1.26591	1.01437	1.15783	1.16627	1.25544	1.23698	-1.11641	-1.12981	1.04507	-1.07504	-1.12352	-1.07219	1.04795	-1.02615	-1.9895	1.16397
ENSMUSG00000018042	ENSG00000100243	0.958431	2.3758	1.00412	1.00254	-1.11775	-1.01226	-1.29107	-1.16552	-1.14244	-1.0612	-1.14096	-1.0441	-1.53173	-1.00553	-1.0373	1.01014
ENSMUSG00000018076	ENSG00000123066	-0.870875	1.86558	-1.07589	-1.20923	1.22967	1.03091	-1.02458	-1.10981	1.09695	1.2503	1.27492	1.00482	-1.08995	1.04885	-2.14844	-1.07593
ENSMUSG00000018143	ENSG00000198517	0.753633	1.36999	-1.73897	-1.05291	-1.10639	1.03014	-2.067	-2.06923	-1.02082	-1.09351	-1.09404	-1.20918	1.22355	1.01982	1.26776	-1.02941
ENSMUSG00000018160	ENSG00000125686	-0.979915	2.25643	1.11137	-1.1002	1.13969	-1.04141	1.00244	1.06141	1.49317	1.30669	1.56592	1.09635	1.15236	1.07933	-1.15718	-1.02906
ENSMUSG00000018166	ENSG00000065361	-0.723712	1.41635	1.16218	-1.16012	-1.00086	1.04194	1.14563	-1.15459	-1.06479	1.13343	-1.52263	-1.07638	1.07963	-1.00955	-1.35471	-1.31126
ENSMUSG00000018167	ENSG00000131748	1.92667	-1.46274	1.03983	-1.08221	-1.05422	1.16244	1.23132	-1.02569	1.08625	-1.08437	-1.0815	-1.0309	1.23681	1.18036	-1.05652	1.03703
ENSMUSG00000018169	ENSG00000100060	1.73144	1.91144	3.20837	1.30984	1.23474	1.0823	1.57062	2.16066	2.38546	1.06457	1.35657	1.25067	1.20726	1.384	-1.21019	1.4735
ENSMUSG00000018189	ENSG00000116750	-1.80352	2.11705	-1.17896	-1.04058	-1.11402	1.00404	1.16133	-1.14057	1.02001	1.02858	1.15632	-1.03197	1.01907	-1.14826	-1.23859	-1.09639
ENSMUSG00000018199	ENSG00000116747	-0.838112	1.36104	1.14312	-1.0614	-1.01325	1.0249	1.14065	-1.07543	1.44117	1.3703	1.95967	1.09922	-1.07787	1.2453	-1.0156	1.03561
ENSMUSG00000018209	ENSG00000101109	-0.680521	1.69736	1.26167	-1.01332	-1.0265	1.07721	1.03473	1.25965	1.08053	1.05794	1.07153	1.08503	1.06393	1.00283	-1.06969	1.01997
ENSMUSG00000018217	ENSG00000109099	1.08721	1.64139	1.22951	1.94214	1.24002	1.04526	1.58123	1.24708	1.67043	1.36007	1.56951	1.47104	-1.12914	1.46772	-1.28483	1.46629
ENSMUSG00000018239	ENSG00000155329	-0.849348	2.11612	1.18717	1.12706	1.00301	1.02357	1.54558	1.1868	1.30594	1.4748	1.61765	1.269	-1.36261	1.02211	-1.42983	1.09938
ENSMUSG00000018286	ENSG00000142507	2.23115	1.57317	-1.09073	1.09731	-1.20804	1.04606	-1.04094	-1.03221	-1.19905	1.02283	1.1103	-1.1981	1.25014	1.11068	-1.01183	1.13482
ENSMUSG00000018293	ENSG00000108518	1.8796	1.75737	1.28095	1.2376	1.37794	1.06356	1.28509	1.10269	-1.61467	1.20686	2.39101	1.27413	2.41253	1.23194	-1.08935	1.4642
ENSMUSG00000018322	ENSG00000025772	0.841727	1.24535	-1.16782	1.03637	-1.00295	1.10386	1.05067	-1.18743	-1.28921	-1.04711	1.19001	-1.08107	1.20442	-1.12651	1.2045	-1.00864
ENSMUSG00000018334	ENSG00000141068	0.67411	4.04387	-1.15653	-1.15522	1.06926	-1.00767	1.13422	1.06064	-1.03057	-1.06215	-1.11709	-1.07912	1.02595	-1.0343	-1.48304	-1.08134
ENSMUSG00000018339	ENSG00000211445	1.91081	-2.63571	-1.41706	-1.75451	-1.17156	-1.04092	-1.02958	-1.52971	-2.00408	-1.18258	-1.33391	-1.21027	-1.38704	-1.35314	1.30943	-1.34889
ENSMUSG00000018340	ENSG00000197043	0.918502	-4.03883	-1.01738	1.5521	1.11102	1.02947	1.62075	1.02922	2.05371	1.19748	-1.15765	-1.0254	1.15197	1.69593	1.33129	1.49668
ENSMUSG00000018362	ENSG00000182481	-0.867822	1.72909	1.1198	2.20636	1.16808	1.05099	1.20451	-1.11974	1.84077	1.1742	1.83701	1.24763	-1.06569	1.1324	-1.37942	1.57983
ENSMUSG00000018363	ENSG00000108854	-0.926045	2.46982	1.0399	1.2899	-1.06532	-1.07072	-1.04583	-1.02731	1.26619	1.39333	1.03587	1.21739	-1.33464	1.20064	1.0802	1.20869
ENSMUSG00000018395	ENSG00000131437	-1.10908	1.3807	1.035	1.02277	-1.01379	-1.06113	-1.07542	1.03673	-1.00157	1.1976	1.12792	1.0177	-1.26827	-1.03371	-1.18073	-1.02685
ENSMUSG00000018417	ENSG00000128641	-1.18592	2.12047	-1.23427	-1.15207	1.29654	1.02608	-1.40043	-1.40665	-1.01357	1.15524	1.66217	1.04252	-1.02927	1.00311	1.01831	-1.20359
ENSMUSG00000018425	ENSG00000108406	-1.21119	1.6021	1.10919	-1.20817	-1.06754	1.08955	1.12048	-1.10868	-1.15818	1.28195	1.41536	1.16399	-1.4626	-1.05351	-1.10123	-1.15768
ENSMUSG00000018459	ENSG00000158296	1.33143	-2.25176	-1.73557	-2.72594	-1.43898	1.02416	-1.03935	-1.84519	-2.21026	-1.3598	-1.48266	-1.55284	1.42995	-2.10758	-1.09419	-2.20217
ENSMUSG00000018481	ENSG00000062725	-1.00466	1.74679	-1.03258	-1.63302	-1.00372	1.0333	-1.06594	-1.06929	-1.12632	1.2456	1.59391	1.01296	-1.00124	-1.0264	-1.95549	-1.34844
ENSMUSG00000018548	ENSG00000108395	-0.721646	1.68057	1.21248	1.11404	-1.0977	1.03469	1.35254	1.15289	1.05066	1.36087	1.52883	1.10944	-1.02331	1.22922	-1.15147	1.12549
ENSMUSG00000018566	ENSG00000181856	1.47787	-1.24571	-2.61346	-1.13385	-1.01321	-1.00027	1.02276	-1.30549	1.01642	-1.23014	-1.16173	-1.0616	1.05449	-1.0327	1.05503	-1.04844
ENSMUSG00000018567	ENSG00000170296	1.19842	1.29451	1.0418	1.0296	-1.03459	-1.10384	1.30519	1.08611	-1.06378	1.02062	1.28044	1.0298	1.0914	1.00417	1.08103	1.06674
ENSMUSG00000018569	ENSG00000181885	2.0074	1.01366	1.3316	1.23606	1.16699	1.00472	-1.77326	-1.44552	-1.28448	-1.12302	1.20786	1.10661	1.61628	-1.27974	-1.52849	-1.08325
ENSMUSG00000018574	ENSG00000072778	1.00646	1.12376	-1.14105	1.08423	-1.10971	1.13421	1.05305	-1.16222	-1.23861	-1.02954	1.31753	-1.10452	1.39974	1.13109	-1.00395	1.0723
ENSMUSG00000018585	ENSG00000177556	2.17496	2.47414	-1.00266	-1.05318	-1.40945	1.11017	1.07141	-1.05499	-1.03368	-1.01368	-1.69453	-1.14138	-1.20661	1.10636	1.02885	1.03357
ENSMUSG00000018593	ENSG00000113140	1.21661	1.42275	1.65533	-1.0643	1.36964	-1.07237	1.25544	1.50946	1.27402	2.02651	4.21826	1.22169	-1.41606	1.12114	-1.09014	1.07625
ENSMUSG00000018604	ENSG00000135111	0.792153	-1.05621	3.24141	1.27816	1.06227	1.05594	1.46838	1.44037	1.81084	1.0535	1.121	1.08262	-1.78183	2.49318	-1.19447	1.72868
ENSMUSG00000018659	ENSG00000108439	1.80578	1.49374	-1.09565	-1.0642	-1.17236	-1.07037	1.1074	-1.16729	-1.10958	-1.08624	-1.11032	-1.17491	1.44447	-1.01688	-1.17603	-1.07467
ENSMUSG00000018666	ENSG00000108468	-1.33557	1.95711	1.16647	1.0519	1.16891	-1.07643	1.00802	1.20846	1.20489	1.43832	1.62904	1.33195	-1.35909	1.08303	-1.24278	1.06461
ENSMUSG00000018672	ENSG00000005243	1.82956	-1.12378	-1.2634	-1.08454	-1.22811	-1.01682	1.28676	-1.21499	-1.10331	-1.09652	-1.47999	-1.28384	-1.42436	1.14492	1.19245	-1.05845
ENSMUSG00000018678	ENSG00000167182	1.19073	3.22997	-1.13154	-1.10914	-1.08175	-1.06801	-1.28451	-1.23606	-1.01489	1.03745	1.4441	1.02159	1.02556	-1.01125	-1.25596	-1.079
ENSMUSG00000018707	ENSG00000197102	0.685266	-1.29984	-1.11613	-1.1519	1.04962	1.09123	1.04613	-1.19696	-1.04423	1.15951	1.81328	1.00658	1.11674	1.11512	1.15365	-1.00222
ENSMUSG00000018761	ENSG00000129255	1.99788	-1.14266	-1.06549	-1.0304	-1.02296	1.11801	1.46202	-1.23774	1.12646	1.01095	1.25672	-1.21027	1.59186	1.04386	1.48663	1.0643
ENSMUSG00000018765	ENSG00000129245	0.789122	-1.40228	-1.23339	-1.27065	-1.00952	1.0642	-1.52281	-1.46224	-1.18817	-1.25274	-1.47842	-1.20096	-1.16353	-1.13591	-1.05845	-1.13127
ENSMUSG00000018796	ENSG00000151726	-0.653512	2.36447	-1.25958	-1.44909	-1.06601	-1.29928	1.33469	-1.29411	-1.00152	-1.00366	1.50527	-1.28898	1.72221	-1.22069	-1.06125	-1.23563
ENSMUSG00000018800	ENSG00000154265	-1.54406	-1.12997	-2.18571	-1.37722	1.00177	1.03387	-1.06781	-1.1949	-1.20489	1.02226	-1.04395	-1.12014	-1.13573	-1.33979	-1.64162	-1.33519
ENSMUSG00000018819	ENSG00000130592	1.34733	1.55243	7.96127	1.33716	1.0198	1.03189	3.93306	3.88246	1.21341	-1.04196	1.04608	1.13701	1.03082	1.14562	1.04988	1.35093
ENSMUSG00000018821	ENSG00000119986	2.4011	1.36036	-2.17708	-1.56851	-1.20432	-1.27563	-1.68242	-1.51673	-1.43875	-1.35563	-2.52252	-1.51499	-2.05859	-1.35208	-1.00708	-1.63713
ENSMUSG00000018846	ENSG00000120137	-2.01019	2.8103	-1.02653	-1.12147	-1.09464	1.06315	1.0614	-1.07608	1.00729	-1.03886	-1.00368	-1.07098	1.0055	-1.06554	-1.18064	-1.04898
ENSMUSG00000018848	ENSG00000113643	-1.08648	2.3037	1.14791	1.32821	1.11625	1.03363	1.5467	1.11767	1.06712	1.28164	1.39509	1.34547	-1.27714	1.09922	-1.20562	1.20568
ENSMUSG00000018899	ENSG00000125347	0.725739	-1.81323	1.72777	1.73611	-1.04557	1.01494	-1.14011	-1.51814	1.12278	-1.05993	2.11614	1.26865	1.27133	1.30227	-1.01764	1.75927
ENSMUSG00000018906	ENSG00000072682	0.847976	1.17589	-1.84702	-1.19388	-1.1093	1.03723	-1.0945	-1.47006	-1.12091	1.07633	-1.09457	-1.20862	-1.24481	-1.19048	-1.49616	-1.15066
ENSMUSG00000018909	ENSG00000137486	0.629618	-1.10812	1.24496	1.15362	1.00587	-1.01268	-1.34159	1.19093	1.08941	1.00899	-1.06926	1.026	-1.01622	1.19835	1.668	1.1867
ENSMUSG00000018921	ENSG00000141456	1.07097	-1.26809	-1.0142	1.02236	-1.0784	1.00283	-1.15032	-1.13982	-1.02345	-1.1108	-1.11812	-1.06612	-1.23587	-1.01288	1.07061	-1.00977
ENSMUSG00000018932	ENSG00000034152	1.22121	1.99686	-1.07263	-1.05954	1.03946	1.17101	-2.10364	-2.36148	-1.21899	-1.17768	-1.18882	-1.14843	1.17636	-1.39029	-1.14826	-1.12711
ENSMUSG00000018983	ENSG00000007968	0.804039	4.41534	8.25102	-1.14726	-1.18355	1.19327	5.50477	7.8668	-1.18785	-1.04876	-1.15859	-1.04029	-1.03534	-1.00021	1.202	-1.06149
ENSMUSG00000018995	ENSG00000137513	-0.695142	1.52718	-1.14256	-1.09465	-1.08237	-1.02513	1.17654	-1.0781	-1.17089	1.05835	1.16296	-1.1424	1.34477	-1.16888	-1.03709	-1.17053
ENSMUSG00000019039	ENSG00000178149	1.61877	-1.38831	1.08265	1.02075	1.0663	1.01228	-1.04349	1.0417	1.09061	1.13762	1.06623	-1.02413	1.32671	1.10944	-1.25065	1.04778
ENSMUSG00000019054	ENSG00000214253	1.74825	1.04532	-1.04737	1.02502	-1.20135	-1.071	-1.21049	-1.08295	-1.01547	-1.00299	1.0092	-1.11952	1.00333	1.03751	1.09981	1.10066
ENSMUSG00000019055	ENSG00000083444	1.62485	-1.31754	-1.35006	1.2013	-1.26109	1.08111	1.24689	-1.55049	-1.17843	-1.18821	-1.17286	-1.28174	1.15056	1.25238	1.11581	1.15215
ENSMUSG00000019066	ENSG00000105514	1.68843	2.69176	4.7213	-1.14792	-1.00573	1.0752	-1.05698	2.14118	-1.09624	-1.03068	-1.27939	-1.0695	-1.15105	-1.03398	1.01201	-1.05487
ENSMUSG00000019082	ENSG00000177542	1.01218	2.08785	1.17694	1.05246	-1.16524	1.09684	1.09606	1.02571	-1.07234	-1.05383	-1.03012	-1.0556	-1.15718	1.08252	-1.33379	1.09084
ENSMUSG00000019087	ENSG00000071553	1.36502	1.27658	-1.20247	1.13807	-1.06615	1.19981	-1.02989	-1.09028	-1.466	1.14997	1.29641	-1.11804	-1.06814	-1.0136	1.17745	1.07172
ENSMUSG00000019139	ENSG00000105655	1.52023	-1.4026	-1.05925	1.30721	1.12253	-1.01057	-1.08235	1.08571	-1.03445	1.01045	1.11723	1.00466	-1.16572	1.29637	1.12804	1.19025
ENSMUSG00000019143	ENSG00000112855	-0.84217	-1.07059	-1.11433	1.18988	-1.02407	1.07558	1.07072	1.00992	1.02168	1.25395	1.51017	1.09257	1.24332	1.06376	1.23353	1.10609
ENSMUSG00000019158	ENSG00000130748	2.49465	1.39579	-1.37618	1.14653	-1.35774	1.08644	-1.04643	-1.17025	-1.01955	-1.00391	-1.10203	-1.25225	1.14666	1.11784	-1.01543	1.13546
ENSMUSG00000019173	ENSG00000108774	1.17474	1.09966	-1.05122	-1.07604	-1.09698	1.02371	-1.0241	-1.1212	1.11056	-1.07185	-1.3945	-1.12136	1.13114	1.02169	1.19437	-1.02515
ENSMUSG00000019179	ENSG00000146701	1.06535	1.42942	-1.14176	1.06754	-1.06663	-1.00624	-1.12602	-1.26819	-1.01448	1.04273	1.22048	-1.12112	1.2394	-1.01604	1.0288	-1.01473
ENSMUSG00000019194	ENSG00000105711	1.42191	1.36784	1.70603	1.02013	-1.15993	1.06808	1.69684	1.70783	-1.06268	-1.14538	-1.35798	1.05631	1.24029	1.00308	1.32477	-1.04353
ENSMUSG00000019256	ENSG00000106546	-1.46581	1.57306	1.66759	1.28344	1.01808	1.04538	1.37699	1.42272	1.41499	1.1516	1.93617	1.20184	1.0635	1.08757	1.04224	1.14065
ENSMUSG00000019261	ENSG00000130479	1.36937	1.57908	1.11236	1.09567	-1.13719	1.20135	1.0787	1.00362	1.08915	-1.03409	1.17742	1.05675	1.09594	1.18426	1.15986	1.11855
ENSMUSG00000019278	ENSG00000015413	1.73106	-5.182	-1.95005	-2.59865	-1.60098	1.02445	-1.07422	-1.58701	-2.65525	-1.52905	-2.50136	-1.85587	1.3459	-2.31642	2.39995	-2.20102
ENSMUSG00000019302	ENSG00000033627	1.30419	1.56507	-1.04008	1.03053	-1.04425	1.2395	-1.14374	-1.46429	-1.17014	-1.05833	-1.07951	-1.0552	1.20729	-1.08629	-1.09254	-1.02093
ENSMUSG00000019312	ENSG00000141738	1.42546	-1.45079	1.10475	-1.04601	1.10754	1.02084	-1.25971	-1.07293	-1.1252	1.02598	1.03717	1.02376	1.28162	-1.07095	1.22039	-1.05532
ENSMUSG00000019326	ENSG00000131471	2.50953	-1.7778	2.06607	1.45694	1.38355	-1.03459	1.6481	1.57372	1.24593	1.30796	1.04878	1.13421	1.46258	1.0322	1.43114	-1.00628
ENSMUSG00000019373	ENSG00000141030	-0.764403	1.91596	1.10432	-1.02591	-1.02384	-1.08195	1.08615	-1.085	-1.26323	1.03905	1.41225	1.01747	1.01949	-1.02487	1.21066	1.03117
ENSMUSG00000019428	ENSG00000105701	2.3321	1.0727	1.00958	-1.17541	1.04159	-1.01042	-1.19716	-1.18582	-1.00868	-1.10529	-1.25146	-1.22519	1.10835	1.01834	-1.23716	-1.1364
ENSMUSG00000019433	ENSG00000123159	1.98656	-1.09652	1.50493	1.003	-1.02741	-1.09442	-1.12876	1.07016	-1.10754	-1.15637	-1.47228	-1.04824	1.03908	1.04063	1.27955	1.00164
ENSMUSG00000019470	ENSG00000076924	1.10094	1.0083	-1.15689	-1.054	-1.13734	-1.039	-1.27535	-1.10524	-1.09921	-1.17227	-1.38476	-1.0334	-1.00049	1.01809	1.21969	-1.05166
ENSMUSG00000019471	ENSG00000105401	1.51337	-1.78712	1.07488	1.20279	-1.05829	1.1746	1.15289	-1.0459	1.28717	1.02533	1.12135	1.03108	-1.11423	1.36132	-1.05609	1.2769
ENSMUSG00000019478	ENSG00000168118	1.52504	2.12341	-1.03756	-1.06051	1.17284	-1.09275	1.22855	1.02744	-1.09083	1.10088	1.82172	1.03125	1.08308	1.0067	-1.4131	-1.10631
ENSMUSG00000019487	ENSG00000125733	1.25131	-1.60084	-1.06014	-1.00925	-1.26296	1.01221	-1.16542	1.09601	-1.2664	-1.16599	-1.37899	-1.04321	-1.29465	1.04228	-1.18077	-1.01581
ENSMUSG00000019494	ENSG00000168090	1.30926	1.35506	-1.20715	1.00387	1.02673	1.0593	-1.05215	-1.08418	1.11018	-1.00229	1.20533	-1.09234	-1.3414	1.07929	1.03918	1.04332
ENSMUSG00000019505	ENSG00000170315	1.77391	1.85321	-1.26553	-1.02464	1.11955	-1.14053	1.14566	-1.14291	1.00608	-1.00967	-1.1494	-1.03197	-1.14642	-1.02157	-1.00856	1.01567
ENSMUSG00000019539	ENSG00000142552	1.68179	-3.42958	1.55227	1.31897	1.01578	1.08378	2.30539	2.1746	1.12983	-1.03778	1.09227	1.02323	1.25346	1.27395	-1.61693	1.24369
ENSMUSG00000019558	ENSG00000130821	0.866654	-1.37668	1.01547	-1.18781	-1.20748	1.05196	-1.09963	-1.5052	-1.07765	1.0166	1.16473	-1.16447	1.93919	-1.21268	1.04875	-1.26409
ENSMUSG00000019564	ENSG00000116017	-0.69365	-1.22044	-1.06313	-1.04538	-1.03847	1.11839	-1.46022	-1.43557	-1.00485	-1.03286	1.04177	-1.0582	1.12335	-1.05359	1.11107	1.00841
ENSMUSG00000019578	ENSG00000167671	2.48865	1.3065	-1.16431	-1.06546	-1.42541	1.13147	-1.22737	-1.20645	-1.11974	1.03804	-1.08017	-1.19916	1.02483	1.03448	1.16213	1.00771
ENSMUSG00000019590	ENSG00000008283	1.01975	1.97919	1.06723	-1.09577	1.10195	1.00684	-1.28738	-1.04854	1.03627	1.29176	1.14921	1.03049	1.03987	1.04849	1.02772	1.00005
ENSMUSG00000019726	ENSG00000143669	-1.25673	1.34601	1.00031	-1.05892	1.22121	1.06016	1.28077	1.13206	1.54992	1.05981	1.31759	1.01063	1.32944	1.17473	-1.1942	-1.00884
ENSMUSG00000019731	ENSG00000127526	1.04198	-1.28394	-1.22622	-1.03681	1.37968	1.18558	-1.42175	1.06821	1.06661	1.08567	1.19157	-1.02449	1.20022	1.13008	-1.13539	-1.05785
ENSMUSG00000019738	ENSG00000105258	2.01907	1.61534	-1.03295	1.0569	-1.12785	1.09968	-1.02204	1.00054	-1.10228	-1.02737	1.017	-1.16688	1.21596	-1.0089	-1.00331	1.03245
ENSMUSG00000019768	ENSG00000091831	-0.984754	3.50143	-2.10981	-1.15194	1.10141	1.00039	-1.10737	-1.30658	1.04211	1.12123	-1.06031	-1.09557	1.11073	1.04145	-1.64395	-1.10656
ENSMUSG00000019773	ENSG00000112029	-2.03812	2.15308	1.17293	1.0641	-1.02628	1.04361	1.17157	1.19384	1.13613	1.06665	1.51119	1.06383	-1.04549	1.00145	-4.79322	1.02724
ENSMUSG00000019777	ENSG00000196591	-1.98326	3.09903	1.06105	-1.0248	1.05648	-1.02845	1.05648	1.01341	1.33477	1.24994	1.07891	1.10597	-1.43277	1.00929	-1.49644	1.02042
ENSMUSG00000019779	ENSG00000111816	-2.06936	1.90969	-1.01573	1.01322	1.10525	-1.06548	1.25019	-1.10212	-1.01103	1.20678	1.11829	1.15825	1.25265	-1.11655	1.11954	-1.1125
ENSMUSG00000019802	ENSG00000025796	-1.54014	2.52624	-1.04057	-1.11559	1.08347	-1.02415	-1.048	-1.12308	1.04842	1.22572	1.69773	1.02662	1.0036	1.22001	-1.33194	-1.09593
ENSMUSG00000019804	ENSG00000112335	1.45158	1.80508	1.23247	1.08567	1.14247	-1.02571	1.35188	1.10399	1.25008	1.10936	1.20894	1.12386	-1.12974	1.11486	-1.12223	1.12005
ENSMUSG00000019809	ENSG00000034693	-0.677929	1.89667	-1.02859	-1.22641	1.02918	1.00848	-1.05703	1.00423	1.08469	1.16919	1.34998	-1.14244	1.09161	1.02401	-1.43697	-1.21318
ENSMUSG00000019817	ENSG00000118495	-1.51305	1.34099	-1.15511	-1.17238	-1.07368	1.02468	1.11476	1.24893	1.02512	1.12803	1.21956	1.0327	-1.02931	-1.09579	-1.30473	-1.12809
ENSMUSG00000019818	ENSG00000135535	-1.58074	1.91563	-1.35768	-1.38267	1.67582	-1.00122	1.05301	-1.08214	1.09011	1.04245	-1.04401	-1.06992	-1.03208	-1.21369	-1.80741	-1.23458
ENSMUSG00000019820	ENSG00000152818	-1.12462	1.32598	1.00478	-1.18298	1.06178	1.02424	-1.02221	1.1944	1.08952	1.01276	-1.20788	1.0388	1.03924	1.00827	-1.02404	-1.07392
ENSMUSG00000019822	ENSG00000135587	1.66549	-1.20093	1.15942	1.19346	1.04577	1.07118	-1.24957	-1.07816	-1.02625	1.02793	1.09361	1.00656	1.60063	1.10797	-1.46044	1.193
ENSMUSG00000019841	ENSG00000009413	-2.26514	1.57186	1.27024	1.02538	1.18928	-1.02521	1.04437	1.17354	1.43811	1.24696	1.69418	1.29868	-1.06578	1.08581	1.03704	1.01977
ENSMUSG00000019842	ENSG00000056972	0.646458	2.16891	1.78744	-1.01462	-1.00008	-1.01235	-1.57692	1.33718	-1.06225	1.33299	1.58916	1.29263	1.13364	1.00517	-1.14216	1.00017
ENSMUSG00000019846	ENSG00000112769	0.655332	1.21901	1.53888	1.1354	1.13542	1.02446	1.82323	1.8001	1.68481	1.1042	2.15957	1.06057	1.65648	1.3262	-1.50407	1.06459
ENSMUSG00000019851	ENSG00000112378	-0.93992	2.14814	1.6217	1.06095	1.64349	1.04385	-1.11686	1.35392	-1.15358	1.59264	1.4331	1.32765	-1.48964	-1.28486	-1.2677	-1.09703
ENSMUSG00000019856	ENSG00000111879	-1.67506	-1.45893	-1.22839	-1.17098	1.07234	1.01081	-1.34021	-1.18477	-1.13535	-1.01959	-1.83806	-1.03058	-1.09559	-1.14469	-2.41656	-1.23986
ENSMUSG00000019857	ENSG00000111875	-1.18021	3.0806	1.25252	1.1141	1.32485	1.00635	1.06994	1.1122	1.46824	1.43005	1.39729	1.13707	-1.06104	1.17492	-1.72985	1.07666
ENSMUSG00000019872	ENSG00000172594	-0.771669	1.39042	-1.45816	-1.57018	-1.76088	1.00688	1.43763	-1.13238	1.00128	1.01862	-1.22833	-1.64123	1.00855	-1.27561	1.03735	-1.30254
ENSMUSG00000019877	ENSG00000111897	-1.61361	2.33928	-1.13546	-1.39291	1.19572	-1.10711	-1.28518	-1.25296	-1.16134	1.05312	1.45196	-1.04516	-2.89229	-1.10319	-1.14583	-1.14985
ENSMUSG00000019878	ENSG00000025156	-1.68287	1.60753	1.08135	-1.12997	1.05933	-1.00796	-1.17298	1.43206	-1.11601	1.10421	1.84692	1.09615	-1.00472	-1.00578	-1.42823	-1.11167
ENSMUSG00000019883	ENSG00000093144	-1.52472	1.91843	-1.00807	-1.19767	1.16737	1.05481	1.20963	-1.25549	1.00453	-1.07962	1.11837	-1.10508	1.1597	-1.13814	1.06413	-1.1691
ENSMUSG00000019888	ENSG00000182050	-1.14172	2.88904	-1.45732	-1.0053	-1.01965	1.00571	1.31417	1.30485	1.00248	-1.02834	-1.1454	-1.00096	-1.07105	-1.07613	1.88389	-1.03616
ENSMUSG00000019897	ENSG00000133773	-1.14114	2.32585	-1.19053	-1.0653	-1.07102	-1.10463	1.1992	-1.0239	1.36445	1.14521	-1.02501	-1.02548	-1.44083	1.03148	-1.04999	-1.0194
ENSMUSG00000019907	ENSG00000058272	-1.32543	1.20811	1.08877	1.04785	1.14455	1.12264	1.15522	-1.07076	1.31993	1.38415	1.57688	1.09167	1.15754	1.10076	-1.64804	1.03933
ENSMUSG00000019920	ENSG00000169756	-1.28627	2.00538	-1.25051	-1.05878	1.04648	1.05374	1.31638	-1.32115	1.56394	1.17046	1.37687	-1.07775	1.10711	1.01494	-1.15715	1.02862
ENSMUSG00000019943	ENSG00000070961	-1.17701	1.03578	-1.11408	-1.12879	1.17269	1.04225	1.11438	-1.3856	1.31596	1.23077	1.42728	1.03077	1.05696	-1.07057	-2.37267	-1.07037
ENSMUSG00000019944	ENSG00000072422	-1.12195	-1.05501	1.10655	1.36826	1.21803	-1.07432	1.46692	1.00907	1.60068	1.2586	1.19017	1.14918	1.51831	1.4142	1.7468	1.34491
ENSMUSG00000019947	ENSG00000150347	-0.873468	1.24948	1.16157	-1.26524	1.06176	-1.27322	-1.62096	-1.91364	-1.47454	1.10973	1.46792	1.13304	-1.23883	-1.54009	-1.3952	-1.1848
ENSMUSG00000019948	ENSG00000075089	-1.14742	1.68577	1.01499	-1.07106	-1.10872	1.0315	1.23972	1.01146	-1.15525	1.31124	1.29	1.11343	-1.30276	-1.00594	1.07216	-1.05406
ENSMUSG00000019951	ENSG00000111647	-1.20945	1.73246	-1.14059	-1.32206	-1.30827	1.00322	-1.04863	-1.20149	-1.01174	1.02339	-1.08474	-1.06872	-1.47081	-1.15973	1.33744	-1.16958
ENSMUSG00000019961	ENSG00000120802	-1.29368	1.7591	1.13775	-1.10534	-1.00552	1.09604	1.25709	1.1824	1.08896	1.10075	1.16106	-1.03308	1.13309	1.02612	-1.46085	-1.06772
ENSMUSG00000019969	ENSG00000080815	0.881249	1.31516	1.09266	-1.01637	1.0943	1.02506	1.15768	-1.08314	1.04713	1.07472	1.31557	1.0716	-1.24556	1.06287	-1.03631	1.00703
ENSMUSG00000019971	ENSG00000198707	-3.3567	1.24348	-1.0415	-1.07149	1.04597	1.07692	-1.03765	1.18061	1.1066	1.16746	1.09692	1.0566	-1.52879	1.01312	1.36734	-1.04459
ENSMUSG00000019979	ENSG00000120868	-1.04973	1.4418	1.44396	-1.07462	1.05606	1.10437	1.08997	1.58769	1.09887	1.11468	1.83483	1.08907	1.20114	1.0467	-1.24669	-1.02234
ENSMUSG00000019996	ENSG00000135525	-0.994228	1.78903	-1.2494	-1.35048	1.13972	1.02602	1.03973	-1.1896	-1.06335	-1.03548	-1.27909	-1.16114	1.0258	-1.10624	-1.4174	-1.28971
ENSMUSG00000019998	ENSG00000079950	-1.23141	1.86811	1.05308	-1.36078	1.08192	-1.02855	-1.21717	1.07699	-1.13176	1.32094	1.29372	-1.08114	-1.12623	-1.15416	-1.32142	-1.23148
ENSMUSG00000020003	ENSG00000112357	-0.74954	1.83926	-1.43784	-1.27751	-1.09609	-1.03195	-1.24464	-1.29535	-1.181	-1.05101	1.07152	-1.36032	-1.21979	-1.2745	1.61611	-1.27032
ENSMUSG00000020015	ENSG00000059758	-0.892122	2.3189	-1.24416	-1.19846	-1.04239	-1.02274	1.05713	-1.18484	1.11981	1.05606	1.1994	-1.00678	1.05918	1.06567	-1.69915	-1.07332
ENSMUSG00000020021	ENSG00000180263	-0.618017	2.08404	1.17686	1.17439	1.04091	1.14582	1.19527	-1.01776	1.15779	1.03624	1.25825	1.11572	1.05072	1.0143	-1.32018	1.15017
ENSMUSG00000020029	ENSG00000173598	-1.02361	1.6627	1.9777	-1.28588	1.01843	1.05409	2.43309	-1.06052	1.26507	1.04314	1.00682	-1.2063	1.28046	-1.09906	-1.39287	-1.23893
ENSMUSG00000020048	ENSG00000166598	-1.49109	2.74552	1.38027	1.00351	1.20996	1.05489	1.03866	-1.03851	1.31916	1.41888	2.22913	1.43053	1.40875	1.16106	-1.0908	1.12456
ENSMUSG00000020057	ENSG00000136048	-0.648817	2.25137	1.81884	1.49293	-1.05061	1.01771	1.89211	1.01882	1.68224	1.26741	1.66625	1.27083	1.30962	1.22065	1.03888	1.37142
ENSMUSG00000020063	ENSG00000096717	-1.99207	1.83707	-1.10163	-1.58448	1.07581	1.08809	-1.26084	-1.51678	-1.19931	-1.08044	1.22048	-1.01667	-1.54352	-1.66011	-1.09202	-1.42733
ENSMUSG00000020064	ENSG00000148634	-1.63675	1.47321	-1.23476	-1.06167	1.01848	1.06727	1.15231	1.0182	1.02301	-1.0311	-1.01783	1.02491	1.04981	-1.02664	-2.06004	-1.01738
ENSMUSG00000020069	ENSG00000096746	-1.62195	1.63945	-1.06294	1.01271	1.25125	1.01976	-1.0031	1.02108	1.22229	1.22145	1.24579	1.08855	-1.11147	1.25516	-1.5998	1.09663
ENSMUSG00000020076	ENSG00000107625	-1.7674	1.98742	-1.01086	1.00291	1.09517	1.0379	1.15342	-1.00608	1.09016	1.24876	1.1259	1.22621	-1.71272	1.06147	-1.0631	1.14144
ENSMUSG00000020078	ENSG00000122958	-1.38462	2.2222	-1.07766	-1.16474	1.05862	1.01675	1.37147	-1.14167	1.01208	1.09767	1.51218	1.05241	-1.45239	-1.06124	-1.24257	-1.05274
ENSMUSG00000020091	ENSG00000148730	0.898308	1.98492	-1.30812	-1.03991	1.18243	-1.03547	1.05633	-1.39979	1.11524	-1.02944	1.11713	-1.19219	1.36311	1.03295	-1.14308	1.04721
ENSMUSG00000020098	ENSG00000166228	0.592772	1.1982	-1.2854	-1.12367	1.05465	-1.0006	-1.03534	-1.00784	-1.04902	-1.01233	-1.21353	-1.21689	1.17333	-1.1311	1.02409	-1.08875
ENSMUSG00000020102	ENSG00000118596	-1.74393	1.70612	-2.48635	-1.07795	1.01112	1.04818	1.12802	-2.06275	-1.10682	-1.07406	-1.16543	-1.41155	1.2788	-1.02031	-1.32671	-1.0903
ENSMUSG00000020108	ENSG00000168209	1.76653	-2.53648	-1.70997	-1.57557	1.14368	-1.1245	1.17648	1.48961	-1.1264	-1.14541	-1.05783	-1.58566	-1.31266	1.05694	-1.19672	-1.77652
ENSMUSG00000020109	ENSG00000148719	0.847918	1.73329	-1.06479	-1.10911	-1.00581	1.29035	1.06073	-1.41036	1.05304	-1.00952	-1.07956	-1.04592	1.05748	1.17039	-1.19716	1.00206
ENSMUSG00000020115	ENSG00000183735	-1.45751	3.42913	1.04765	-1.16494	1.04122	1.13069	1.1881	1.02884	1.22769	1.08703	1.55324	1.03185	-1.42307	1.11753	-1.14964	1.00757
ENSMUSG00000020116	ENSG00000115946	-1.25941	2.19425	1.00555	1.18307	1.37183	-1.07325	1.11708	-1.2034	1.25821	1.09574	1.13859	1.00059	1.52832	-1.06992	-1.36807	1.11453
ENSMUSG00000020120	ENSG00000115956	-2.13662	1.26079	9.73138	1.53487	1.13444	1.03448	6.66519	3.3743	4.23953	1.17567	2.54894	1.22055	1.99823	2.13309	1.06725	1.57687
ENSMUSG00000020124	ENSG00000135655	-1.85645	1.09276	-1.35293	-1.01759	1.18885	-1.05162	1.36957	-1.0378	1.47538	1.06805	1.28171	-1.01171	1.01923	1.05596	-1.40803	1.02773
ENSMUSG00000020128	ENSG00000143952	-1.9328	1.48675	1.13235	-1.04131	-1.07026	1.00012	1.10284	-1.03374	1.08967	1.16841	1.01145	1.0698	-1.21682	1.02391	-1.29297	1.04452
ENSMUSG00000020130	ENSG00000121749	-1.31487	1.77951	-1.19711	-1.19763	-1.12765	1.08833	1.09357	-1.0499	-1.04534	1.07319	-1.01379	-1.15465	-1.19217	1.09499	-1.12093	-1.08543
ENSMUSG00000020132	ENSG00000080371	-0.848197	2.33514	-1.32478	-1.18858	1.17479	-1.18269	-1.01474	-1.45581	-1.00568	1.00218	1.1375	-1.08483	-1.42097	-1.03973	-1.71159	-1.02168
ENSMUSG00000020134	ENSG00000197329	-0.960844	1.54788	-1.26005	1.18397	-1.0755	-1.0346	1.45075	-1.25836	1.64209	1.03734	1.61581	1.00701	1.03509	1.07583	-1.66495	1.00776
ENSMUSG00000020142	ENSG00000115902	0.669958	1.59225	1.24903	1.31841	1.10271	1.01055	1.67901	1.18168	1.91605	1.04812	1.86737	1.07331	1.15531	1.33614	-1.21457	1.30165
ENSMUSG00000020149	ENSG00000138069	-1.23426	1.98025	-1.01555	-1.19456	1.18763	-1.08991	1.00179	-1.1317	1.01399	1.00997	1.84936	-1.08183	-1.02209	-1.0757	-1.44471	-1.10518
ENSMUSG00000020150	ENSG00000130005	1.87298	1.49299	-1.34142	-1.20927	-1.48778	1.04706	-1.0568	-1.27995	-1.33708	-1.01962	-1.14069	-1.27889	1.62215	-1.22003	-1.31734	-1.21632
ENSMUSG00000020152	ENSG00000138071	-1.93864	1.96265	1.36452	-1.06811	1.54517	-1.1017	1.25256	1.11351	1.59513	1.30392	1.11452	1.12622	1.21733	1.16727	1.00638	1.06626
ENSMUSG00000020153	ENSG00000115286	1.92743	1.88576	-1.11407	-1.02246	-1.41386	1.25341	-1.23803	-1.10173	-1.33851	-1.03542	-1.26767	-1.251	1.25142	-1.01263	1.32433	1.01926
ENSMUSG00000020154	ENSG00000127329	-0.820056	1.1736	-1.01856	-1.53654	1.13839	1.0078	-1.19018	-1.06192	1.16571	1.05241	-1.20583	-1.07216	-2.12701	2.16192	-2.16221	-1.00015
ENSMUSG00000020155	ENSG00000145936	1.05428	1.3674	1.83684	1.62863	-1.03774	1.09271	2.18497	3.30462	1.35819	-1.16603	-1.19268	-1.04867	-1.06448	1.39957	1.0101	1.54379
ENSMUSG00000020166	ENSG00000111596	-1.47433	1.99019	1.09029	-1.03864	1.17345	-1.00187	1.0468	1.12447	1.30327	1.44879	1.25187	1.21497	-1.02198	1.25094	-1.24785	1.02384
ENSMUSG00000020167	ENSG00000071564	0.849451	2.22892	1.37841	1.15413	1.2298	-1.10308	1.12924	1.05094	1.41402	1.17731	1.24592	1.08484	1.26419	1.29643	-1.85786	1.09076
ENSMUSG00000020170	ENSG00000166225	-0.792372	2.02905	-1.48258	-1.19986	1.02689	1.10327	-1.48139	-1.737	-1.05166	-1.07454	-1.25218	-1.09902	1.12084	-1.14624	-1.11926	-1.11535
ENSMUSG00000020176	ENSG00000106070	-0.85125	1.02861	-1.46859	-1.05643	1.09781	1.05742	1.02578	-1.39993	1.3373	1.09766	-1.06392	-1.14284	1.08978	1.40971	-1.05481	1.10876
ENSMUSG00000020178	ENSG00000128271	1.67491	1.21141	1.17748	1.3289	-1.09029	-1.4068	-1.35019	1.4567	-1.0249	-1.06555	1.05595	1.04248	1.00844	1.52827	1.22952	1.30505
ENSMUSG00000020184	ENSG00000135679	-1.02642	1.67805	-1.63821	-1.10745	1.07183	1.07548	1.3317	-1.29831	1.12023	-1.03061	1.30495	-1.11583	1.04348	1.12174	-1.41995	-1.07601
ENSMUSG00000020186	ENSG00000175183	0.806536	1.43791	1.15234	1.5142	-1.27143	1.0219	1.39529	1.28337	1.94726	1.12728	-1.28493	-1.01295	1.15223	1.55527	-2.91099	1.44188
ENSMUSG00000020189	ENSG00000091039	-2.5406	1.99656	-1.13836	-1.20599	1.04325	1.3178	1.30307	-1.23842	1.35754	1.14133	1.16513	-1.09273	1.23366	1.07544	-1.71622	-1.10837
ENSMUSG00000020190	ENSG00000099875	1.80596	2.54249	-1.2782	-1.173	1.15263	1.15458	-1.05971	-1.2161	1.05489	-1.12686	-1.27774	-1.10934	-1.00697	1.14656	1.12387	-1.13191
ENSMUSG00000020205	ENSG00000139289	1.91304	2.57417	1.06372	1.13054	1.0868	-1.03532	-1.71661	-2.18096	-1.19715	-1.28418	1.24557	1.04538	1.16187	-1.36784	-1.49241	-1.03889
ENSMUSG00000020211	ENSG00000104897	1.57606	1.9973	1.14549	-1.03263	1.01232	-1.08216	-1.16043	1.09363	1.08318	-1.03856	-1.2761	-1.00933	-1.01803	-1.01209	-1.23894	-1.05912
ENSMUSG00000020212	ENSG00000111554	-1.0726	2.00279	-1.41039	-1.4062	1.09411	1.12825	-1.00617	-1.05813	1.0606	1.11437	1.4132	1.04866	-1.73342	-1.06926	-1.1842	-1.20125
ENSMUSG00000020219	ENSG00000099800	2.22948	1.88187	1.04614	1.36974	-1.06106	-1.0469	-1.01006	-1.03229	-1.30894	1.05222	-1.3839	1.05288	1.53299	-1.00657	1.28667	1.12809
ENSMUSG00000020220	ENSG00000048707	-0.740994	1.07441	-1.10163	-1.42797	1.14343	1.2022	-1.13017	-1.12865	1.00364	1.0652	1.17675	-1.0491	1.01777	-1.10643	-1.51042	-1.21532
ENSMUSG00000020225	ENSG00000155957	0.903471	1.67115	-1.00241	-1.06618	-1.04898	-1.0035	-1.09745	-1.17763	1.07256	1.12114	-1.05832	-1.15243	-1.4284	1.02353	1.27999	1.06213
ENSMUSG00000020230	ENSG00000160310	1.56225	-1.0298	1.23325	1.00203	1.05599	1.15774	-1.23383	1.23799	1.07724	1.25475	1.28265	1.10911	1.11593	-1.03151	-1.51404	1.05214
ENSMUSG00000020232	ENSG00000064961	1.45136	1.32169	-1.03034	-1.05203	-1.03103	1.1891	-1.27776	-1.04878	-1.01874	1.09225	-1.0221	-1.19544	1.06898	1.04279	-1.15276	-1.01964
ENSMUSG00000020235	ENSG00000105325	1.70968	1.32919	-1.09995	-1.08573	1.01859	1.07903	-1.37187	-1.18228	-1.06119	-1.03739	1.05275	-1.03467	1.24407	1.11672	-1.13242	1.01141
ENSMUSG00000020238	ENSG00000125912	2.08312	1.89904	-1.20582	1.05149	1.11605	1.13631	-1.27606	-1.33629	1.00565	1.0702	1.1152	-1.04552	1.03658	1.06717	-1.48186	1.0891
ENSMUSG00000020241	ENSG00000142173	1.58558	-1.48342	1.36996	1.85457	-1.08006	1.0653	2.00846	1.40088	1.19337	1.10473	1.47426	1.01689	1.20955	2.02368	-1.48791	1.35974
ENSMUSG00000020246	ENSG00000111727	-1.51637	1.9228	-1.15205	1.14236	-1.0246	1.06143	1.05366	-1.29079	1.08467	1.03065	1.03197	-1.02534	-1.08935	1.06178	-1.08023	1.11946
ENSMUSG00000020248	ENSG00000120837	-1.25452	1.49138	-1.07073	-1.05256	1.25925	1.08171	1.13855	1.02883	1.30013	1.41699	1.29421	1.12075	1.04664	-1.02557	-1.45101	-1.05498
ENSMUSG00000020250	ENSG00000198431	-0.667821	2.29277	1.00676	-1.13737	-1.12048	1.08869	-1.00562	-1.40947	-1.10236	1.00747	1.52375	1.11176	-1.53498	-1.08543	-1.56509	1.00201
ENSMUSG00000020260	ENSG00000186866	1.25938	1.50238	-1.14304	-1.06838	1.00139	1.0309	-1.28427	1.30099	-1.0011	-1.01542	-1.12964	-1.03798	-1.04613	1.00114	-1.10503	-1.06956
ENSMUSG00000020263	ENSG00000136044	-1.2331	1.34075	1.04624	-1.18864	-1.07031	-1.04422	1.19087	-1.0173	-1.08427	1.16679	1.28045	-1.04028	1.0736	-1.11787	-1.71413	-1.1433
ENSMUSG00000020265	ENSG00000184900	1.35136	1.37269	-1.00218	1.00394	-1.02481	-1.0091	1.02036	-1.04025	1.13693	1.11987	1.26916	1.00351	1.36461	1.2105	-1.12868	1.03472
ENSMUSG00000020267	ENSG00000169567	1.85831	1.57216	1.12716	-1.00432	-1.0221	-1.11092	-1.03058	1.0362	1.0528	-1.06828	1.02549	1.02457	-1.06815	-1.02293	1.17119	-1.01996
ENSMUSG00000020273	ENSG00000115421	-1.47221	1.72516	-1.02495	-1.02038	1.02887	-1.01594	1.17301	1.21513	1.32034	1.09348	1.1471	1.0199	-1.14788	1.14174	-1.4142	1.01936
ENSMUSG00000020277	ENSG00000141959	1.33337	1.00505	-1.20815	-1.09116	1.00349	-1.08523	-1.2831	-1.34699	-1.34581	-1.08219	-1.33098	-1.11029	1.15558	-1.01941	1.03724	-1.06065
ENSMUSG00000020282	ENSG00000007384	1.40324	-1.35403	1.40704	1.28913	1.02088	1.04213	1.13034	1.07695	1.0764	-1.05578	1.20579	1.06294	-1.31093	1.23056	-1.58663	1.21495
ENSMUSG00000020283	ENSG00000162928	-1.38638	2.32987	-1.1189	-1.17425	-1.05432	1.05549	-1.06296	-1.26904	-1.08856	1.11498	1.40368	-1.149	1.05929	-1.12566	-1.37502	-1.09055
ENSMUSG00000020287	ENSG00000103152	0.653622	-1.11487	1.34829	1.27726	-1.34546	1.04161	-1.05405	1.03717	1.10991	1.05225	1.24982	1.05962	1.42879	1.24708	1.25727	1.20462
ENSMUSG00000020289	ENSG00000103148	0.871811	1.98853	-1.00766	-1.06623	-1.01734	1.09784	-1.17757	-1.1994	-1.05312	-1.0259	-1.16763	-1.09592	1.00435	1.02305	1.12745	-1.05351
ENSMUSG00000020290	ENSG00000082898	-2.04962	1.37094	1.06613	1.0444	1.15404	1.04228	1.32563	1.18818	1.13256	1.34094	1.80061	1.28704	-1.309	1.12503	-1.31455	1.10681
ENSMUSG00000020307	ENSG00000099804	2.37896	-1.0209	1.11442	1.20303	-1.3206	1.0449	-1.01032	-1.04398	1.25597	1.15746	1.03884	1.00442	1.26628	1.2093	1.27126	1.17515
ENSMUSG00000020315	ENSG00000115306	-1.18071	1.94693	1.06375	-1.14111	1.08803	1.03221	-1.00212	-1.30231	1.24418	1.48546	1.14698	-1.12115	1.15193	1.52004	-1.3025	1.00098
ENSMUSG00000020321	ENSG00000014641	-0.811688	2.91495	-1.028	-1.05043	-1.20514	-1.12566	1.12686	-1.02693	-1.0676	-1.02251	1.20686	-1.0845	1.07758	-1.11432	1.01181	-1.07261
ENSMUSG00000020325	ENSG00000070404	1.03231	1.52485	1.04062	1.14865	1.10251	1.13835	1.09516	1.46642	-1.19981	-1.12064	1.15726	-1.00782	1.14582	-1.03421	1.12747	1.00307
ENSMUSG00000020326	ENSG00000113328	-1.78355	2.12493	-1.44832	-1.17882	1.03711	1.02127	1.23011	-1.16555	-1.07899	-1.07086	1.01912	-1.06862	-1.09002	-1.20567	-1.49963	-1.22601
ENSMUSG00000020329	ENSG00000099821	1.13662	1.1393	-1.26983	1.02766	-1.12337	1.22236	-1.3785	-1.18056	1.02939	1.03784	-1.03849	-1.1545	1.0651	1.04651	-1.0242	1.01486
ENSMUSG00000020346	ENSG00000131446	1.44851	-1.43944	1.23697	1.14725	-1.02978	1.42016	1.1022	1.09383	-1.03878	1.01865	1.05655	-1.00765	-1.26861	1.29897	1.18538	1.19088
ENSMUSG00000020349	ENSG00000113575	-0.692438	1.94313	1.01744	1.06469	-1.08955	-1.08243	1.09899	-1.17509	1.16481	1.07851	1.582	-1.09779	-1.133	-1.07315	-1.33921	1.05352
ENSMUSG00000020357	ENSG00000037280	0.82276	1.55574	-1.11949	-1.15009	-1.08212	1.00276	-1.21926	1.2097	1.31556	-1.03023	-1.05679	-1.00387	-1.27399	1.31731	-1.50224	1.04477
ENSMUSG00000020361	ENSG00000170606	-1.31374	2.21424	1.07617	1.14221	1.20529	1.05865	1.09261	-1.05814	1.34929	1.25622	1.6273	1.05838	1.10749	1.0438	-1.06528	1.06678
ENSMUSG00000020362	ENSG00000113300	-2.17202	2.0076	1.16834	-1.11883	1.00273	1.02783	1.08392	1.0694	1.33902	1.23198	1.33845	1.16478	-1.05387	1.07421	-1.15203	1.02317
ENSMUSG00000020363	ENSG00000131459	1.24096	1.14905	1.00047	1.10807	1.10179	1.07318	-1.33459	1.06757	-1.05239	-1.09337	1.10609	-1.02648	1.03553	-1.22382	-1.10942	1.05835
ENSMUSG00000020368	ENSG00000127022	-1.17806	2.17194	-1.06698	-1.11044	1.52235	-1.05302	1.12861	-1.15068	1.05263	1.04701	1.48569	1.05106	1.05088	-1.03169	-1.30168	-1.04198
ENSMUSG00000020380	ENSG00000113522	-1.68655	1.55366	1.16372	1.13569	1.04916	1.00482	1.11304	1.03994	1.2184	1.29952	1.36254	1.13648	1.04486	1.05639	-1.22456	1.09315
ENSMUSG00000020386	ENSG00000152700	-0.813697	2.28966	-1.19293	1.17654	-1.2839	1.0134	1.1229	-1.55332	1.21643	-1.07546	-1.14744	-1.22395	1.17299	-1.06168	1.98918	1.09572
ENSMUSG00000020388	ENSG00000131435	1.34506	1.54519	1.3144	1.56883	1.032	-1.02759	-1.34863	-1.2203	1.05839	1.03236	1.15608	1.06533	1.57524	1.26991	-1.61955	1.2781
ENSMUSG00000020389	ENSG00000006837	-1.38155	1.48891	-1.47294	1.00823	-1.02565	-1.0131	-1.32215	1.76589	1.16572	-1.09599	-1.22708	-1.04479	-1.46758	-1.11075	-1.32902	-1.04539
ENSMUSG00000020390	ENSG00000119048	-1.03591	2.03699	-1.08888	-1.09916	1.13899	-1.05302	1.63635	-1.03225	1.31829	1.06646	1.24314	-1.09822	-1.05414	1.01004	-1.48816	1.01602
ENSMUSG00000020397	ENSG00000155868	-1.45077	1.68183	1.13724	1.08574	1.00007	1.01867	-1.16272	1.13186	1.10119	1.18036	1.14004	1.05707	-1.00304	1.01834	-1.0678	1.07989
ENSMUSG00000020400	ENSG00000145901	1.5164	1.53832	1.00236	1.19506	-1.14385	1.09041	1.17864	-1.07894	-1.0074	1.15899	1.19868	-1.05033	1.09339	1.25147	1.05772	1.20458
ENSMUSG00000020407	ENSG00000183696	1.83663	1.77383	-1.09109	1.8485	1.00292	1.03772	-1.01508	-1.62315	-1.05504	-1.03532	1.80876	1.20451	1.66307	1.13053	1.06884	1.39582
ENSMUSG00000020413	ENSG00000136273	-1.1734	1.62099	1.12827	1.09895	1.03289	-1.00169	1.20663	-1.11216	1.17413	1.01198	1.01866	1.02479	1.00802	1.02641	-2.61312	1.07169
ENSMUSG00000020415	ENSG00000164611	0.915757	2.66584	3.31373	1.14633	1.17995	-1.04976	7.43945	3.88382	1.73358	1.21406	1.369	1.37133	1.3112	1.40439	1.10132	1.11571
ENSMUSG00000020423	ENSG00000159388	0.866106	1.16834	-1.38712	-1.6629	1.01768	1.04592	-1.24526	-2.75187	-1.20092	-1.96939	1.00321	-1.26878	-1.7542	-1.12708	-1.5526	-1.32738
ENSMUSG00000020429	ENSG00000146678	-0.801727	-2.5194	-4.13772	1.53417	-1.16398	1.03057	1.16316	-2.63197	1.25167	-1.14172	-1.93063	-1.29775	-3.83291	-2.3951	1.99349	1.2418
ENSMUSG00000020430	ENSG00000100029	0.829185	-1.00312	-1.13332	1.17957	-1.12424	1.17453	1.07422	-1.17366	-1.21735	-1.00237	-1.13054	-1.03396	1.01948	1.07072	-1.47695	1.10539
ENSMUSG00000020432	ENSG00000185339	1.99582	-1.76228	-1.05675	-1.05519	-1.44023	1.01627	1.71323	-1.10095	1.08787	1.00723	-1.19324	-1.2556	1.87743	-1.07286	1.30355	-1.01586
ENSMUSG00000020435	ENSG00000184792	0.764321	1.28849	1.17027	-1.07952	1.03809	1.0232	1.00297	-1.05421	-1.11458	-1.2807	-1.12648	-1.08122	1.20555	1.00392	1.36405	-1.04704
ENSMUSG00000020439	ENSG00000183963	1.09547	-1.55738	-1.50763	-1.05062	-1.10176	1.06355	1.02961	-1.10763	1.01395	-1.06263	-1.07652	-1.20852	1.00271	1.37815	-1.04093	1.0998
ENSMUSG00000020440	ENSG00000004059	2.19884	-1.23013	1.16741	1.06252	-1.06252	1.01662	1.0375	1.0042	1.05784	1.01402	1.52329	-1.10604	2.0431	1.17489	1.22011	1.15195
ENSMUSG00000020444	ENSG00000143774	1.94698	1.76907	1.09049	1.23134	-1.15515	1.00491	1.18295	-1.11657	1.23676	-1.04507	1.02956	-1.11341	1.22104	1.23043	1.28978	1.19391
ENSMUSG00000020453	ENSG00000100105	0.866921	-1.01138	1.32927	-1.17832	1.13399	1.02474	-1.35963	1.12812	-1.01648	1.17716	1.02672	1.00707	1.26836	1.04868	-1.1667	-1.11558
ENSMUSG00000020456	ENSG00000105953	1.31386	1.12233	-1.27752	-1.1716	-1.08088	1.10294	-1.27576	-1.54305	1.04775	-1.05644	1.13813	-1.23604	1.871	-1.18881	1.4546	-1.04593
ENSMUSG00000020458	ENSG00000115310	-0.865171	1.21694	-1.19888	-1.0559	1.15084	1.07542	1.01461	-1.15686	1.16041	1.01089	1.10239	-1.08222	-1.07107	1.04562	-1.45717	-1.00294
ENSMUSG00000020459	ENSG00000085760	-1.47379	1.71667	-1.10198	1.03943	-1.07582	1.18575	1.18245	1.00097	1.15797	1.24885	-1.17849	1.02214	-1.59948	1.0513	-1.30746	1.03284
ENSMUSG00000020471	ENSG00000106628	1.89651	-1.80211	1.20979	-1.00056	-1.09571	1.10046	1.00516	-1.13794	-1.55936	-1.15039	1.08818	-1.09038	1.11423	1.01803	1.03279	1.04861
ENSMUSG00000020473	ENSG00000106624	1.26212	-1.18695	2.35633	2.61329	-1.00304	-1.01252	2.02992	1.97487	1.37595	1.26395	2.18433	1.32303	1.44597	1.81605	-1.42448	1.64195
ENSMUSG00000020484	ENSG00000100219	1.53373	2.33194	1.17278	1.2256	1.02042	-1.19639	1.05559	1.13755	1.03433	1.28936	2.37453	1.23971	1.26381	-1.07034	-1.16266	1.11513
ENSMUSG00000020514	ENSG00000082515	1.47905	1.51821	1.04342	1.13614	-1.13968	1.07805	1.07196	-1.02778	-1.16528	1.13433	-1.09254	-1.0653	1.01099	1.03373	-1.06692	1.11072
ENSMUSG00000020516	ENSG00000108443	-1.636	3.59009	-1.29303	1.03456	1.01894	1.0336	1.03462	-1.26345	1.34502	-1.00241	1.39604	-1.02244	1.1145	1.15896	-1.33403	-1.01052
ENSMUSG00000020519	ENSG00000164576	0.753793	1.57215	-1.16241	1.09758	-1.21468	1.0787	1.35658	-1.28187	1.42181	1.06366	-1.06614	-1.12883	-1.02919	1.09902	-1.12846	1.1356
ENSMUSG00000020520	ENSG00000164574	1.69028	1.38451	1.09326	1.17578	1.31095	1.0427	1.0399	1.0969	1.17297	1.25503	1.496	1.05488	-1.38465	1.01686	-1.30657	1.07234
ENSMUSG00000020521	ENSG00000189050	-1.59234	1.74586	-1.00417	1.15891	1.01803	-1.2697	1.78124	-1.19912	1.09835	1.04376	1.03968	1.05308	1.04432	1.00759	-1.73465	1.10303
ENSMUSG00000020528	ENSG00000141127	-1.4268	1.32686	-1.14006	-1.20104	-1.18673	-1.02981	-1.02392	-1.17273	-1.12819	1.01057	1.13007	-1.1829	-1.07576	-1.07348	1.03773	-1.05761
ENSMUSG00000020534	ENSG00000176974	0.644452	1.03924	-1.57301	-1.8611	-1.00695	1.10833	-1.11018	-1.64358	-1.0448	-1.09924	-1.00759	-1.39968	1.01616	-1.01741	-1.20652	-1.8446
ENSMUSG00000020536	ENSG00000131899	0.641338	1.59995	1.4223	-1.19572	-1.04847	1.00986	1.21584	1.08655	-1.06695	-1.20218	-1.05415	-1.11534	1.28709	-1.01916	-1.11791	-1.13124
ENSMUSG00000020537	ENSG00000108591	1.2373	1.11278	-1.23936	-1.03059	-1.02394	1.13868	-1.03317	-1.12473	1.03363	-1.01984	-1.18254	-1.12231	1.05037	1.00124	-1.00437	1.00413
ENSMUSG00000020538	ENSG00000072310	1.36336	1.46493	1.30586	1.10771	-1.22231	1.15761	1.01372	1.28979	1.03109	1.11084	-1.33241	-1.0837	-1.00797	1.04075	1.91774	1.06384
ENSMUSG00000020541	ENSG00000141198	-0.974065	2.00649	-1.17968	-1.17693	1.10723	1.05197	1.05324	-1.08002	-1.24247	-1.00219	-1.09049	-1.09085	-1.19313	-1.40943	-1.33002	-1.32101
ENSMUSG00000020544	ENSG00000166260	-0.960334	1.96702	-1.18761	-1.17925	1.00742	-1.01324	2.4394	1.03042	1.01974	1.02537	1.03979	-1.12887	1.04765	-1.05319	-1.32752	-1.13469
ENSMUSG00000020547	ENSG00000136261	-0.687655	2.02593	1.1082	1.81689	1.19485	-1.00481	1.72848	1.20217	1.2176	1.21344	1.33058	1.23741	1.95235	1.1885	-1.30918	1.33686
ENSMUSG00000020549	ENSG00000006744	0.740291	1.72741	1.13381	1.05851	1.0295	1.19138	-1.03311	-1.0926	1.03211	1.08577	1.28207	1.05279	1.06876	1.10376	-1.44558	1.07229
ENSMUSG00000020561	ENSG00000105849	-1.24216	1.86345	1.00683	-1.09139	-1.01663	-1.05043	-1.03801	1.00057	-1.04846	-1.03434	-1.04058	-1.02714	1.03254	-1.04812	-1.17912	-1.04336
ENSMUSG00000020576	ENSG00000151779	0.604393	-1.0384	-1.11082	-1.11371	1.09615	1.08308	1.01234	-1.14278	-1.09175	1.16989	1.07513	1.0403	-1.0499	1.09261	1.15861	-1.00082
ENSMUSG00000020577	ENSG00000106537	0.634341	1.81552	2.39375	2.20815	1.65941	1.05134	1.36558	1.99512	1.72712	1.69498	2.28242	2.02564	1.48854	2.05073	-1.10494	1.66897
ENSMUSG00000020580	ENSG00000134318	-1.54941	1.70098	-1.05706	-1.16252	1.05146	1.12806	1.04624	-1.48314	-1.11366	1.01049	1.3577	-1.11962	-1.04077	1.16157	-1.32958	-1.12199
ENSMUSG00000020589	ENSG00000197872	-1.39018	-1.05622	3.75255	1.30533	1.07746	-1.10292	2.70715	2.31402	2.20195	1.12249	1.32081	1.11323	1.23638	1.2641	-1.03205	1.43568
ENSMUSG00000020590	ENSG00000071189	-2.05831	2.16148	-1.06927	-1.14074	1.11382	-1.00494	1.03049	-1.06998	1.00755	1.14416	-1.07338	-1.00848	1.21834	-1.03672	-1.44086	-1.10818
ENSMUSG00000020592	ENSG00000115884	1.61826	1.46965	-1.92622	-1.98603	1.21188	1.03816	-1.31972	-1.72689	-2.1284	-1.29009	-1.25785	-1.33055	1.44634	-1.88492	1.2674	-2.10551
ENSMUSG00000020594	ENSG00000055917	-1.37811	1.58456	1.02637	-1.34251	1.39423	1.16857	1.06632	-1.09209	1.05246	1.19239	1.2183	1.09811	-1.18996	1.01408	-1.59156	-1.18067
ENSMUSG00000020598	ENSG00000091129	-1.15873	2.10707	1.70103	1.04544	1.17108	-1.00469	1.27631	1.91758	1.07092	1.21383	1.09785	1.35837	1.72126	1.03798	-1.80169	1.01285
ENSMUSG00000020601	ENSG00000071575	-0.830597	1.17382	1.00525	-1.18014	1.18538	-1.00019	1.07767	1.01441	-1.11974	1.28266	1.6211	-1.10989	-3.11006	1.18815	-1.94469	1.10838
ENSMUSG00000020605	ENSG00000118960	1.21945	1.81223	1.15621	1.02304	-1.23296	1.01575	1.18383	-1.10637	-1.03729	-1.01486	-1.14952	-1.00315	1.06187	1.06677	1.01449	1.01928
ENSMUSG00000020608	ENSG00000163029	-2.32849	1.59184	-1.07337	-1.00571	1.13092	1.00555	1.31402	1.05352	1.29137	1.01841	1.79655	1.05114	-1.03696	1.09429	-1.13464	1.09264
ENSMUSG00000020609	ENSG00000084674	-1.8127	1.8472	-2.52297	-1.16255	1.02263	-1.0168	-1.7636	-2.3258	-1.03403	-1.13908	-1.10203	-1.04871	-1.01754	-1.03266	1.40578	-1.24514
ENSMUSG00000020621	ENSG00000240857	-1.05748	2.2989	1.07362	-1.00494	-1.41915	1.11332	-1.07237	1.04164	1.18319	1.44252	-1.08766	1.10417	-1.28808	1.02057	-1.54128	1.05331
ENSMUSG00000020635	ENSG00000119782	0.812642	1.25115	1.27276	1.26543	-1.09813	1.01978	1.05887	1.0381	1.25521	1.03793	1.62626	1.00691	1.05056	1.26456	-1.02132	1.17491
ENSMUSG00000020640	ENSG00000198399	-1.70573	-1.0746	-1.04648	-1.05537	1.01003	1.03638	1.11488	-1.20056	1.06782	1.12489	1.49443	-1.04095	1.18214	1.08352	-1.67881	-1.00964
ENSMUSG00000020641	ENSG00000134321	-1.03046	1.72695	1.05032	-1.50805	1.07882	-1.25441	9.22383	15.9776	8.60411	4.40935	1.33075	1.1244	-1.66719	1.7261	-1.56346	1.09777
ENSMUSG00000020650	ENSG00000075790	-1.6858	1.45189	1.1405	1.01734	-1.0988	1.08537	1.58141	1.06732	1.2803	1.14162	1.34863	1.03555	-1.27988	1.17372	-1.55021	1.09477
ENSMUSG00000020659	ENSG00000105879	-0.58776	1.75936	1.10761	1.05798	-1.00726	1.007	1.38372	-1.13838	1.09725	1.00404	1.09616	-1.02051	1.00935	-1.05099	1.18597	1.02065
ENSMUSG00000020661	ENSG00000119772	-0.762175	1.66928	-1.09998	1.14182	-1.08356	1.024	1.13133	1.13333	1.01752	1.00441	-1.12976	1.00902	-1.01949	-1.04668	-1.04345	1.12163
ENSMUSG00000020664	ENSG00000091140	-1.22802	2.52934	-1.25253	-1.09126	1.15134	-1.08102	1.10002	-1.17735	-1.03113	1.06016	1.21015	-1.08401	-1.30941	-1.19217	-1.51862	-1.09812
ENSMUSG00000020687	ENSG00000004897	-2.25822	1.91412	1.20687	1.13059	1.25299	1.005	1.11409	1.03226	1.2305	1.6006	1.53258	1.15876	-1.222	1.20658	-1.2238	1.13285
ENSMUSG00000020689	ENSG00000259207	0.703567	2.06049	2.68337	1.04372	1.09091	-1.13525	-1.70786	1.85479	-1.09046	1.75821	1.79965	1.20299	1.08772	-1.05084	-1.63047	1.01466
ENSMUSG00000020692	ENSG00000073536	1.71586	-1.04546	-1.2099	1.05327	1.1146	1.05546	1.10991	-1.07225	-1.0132	1.0751	1.01838	1.00076	1.38993	1.07109	-1.13277	1.04124
ENSMUSG00000020694	ENSG00000146872	-1.36347	1.16286	-1.0777	-1.07001	-1.01644	1.02125	1.07134	-1.06013	1.14322	1.1057	1.45625	1.07055	-1.10078	1.05884	-1.09973	-1.07093
ENSMUSG00000020698	ENSG00000132141	-0.945577	1.4059	-1.88944	-1.32456	-1.09935	-1.07756	-1.91132	-1.73231	-1.11336	-1.18183	-1.13671	-1.2847	-1.11275	-1.32462	1.30399	-1.3869
ENSMUSG00000020700	ENSG00000198909	0.785375	2.03917	1.17132	-1.19035	1.00324	1.15297	-1.2908	-1.0796	-1.57874	-1.13889	-1.04442	-1.01552	-1.41585	1.12792	-1.00886	-1.00607
ENSMUSG00000020705	ENSG00000198231	-1.36817	1.11173	-1.36667	-1.17347	1.04621	1.06409	-1.16732	-1.03586	-1.24111	1.07403	1.17436	1.02653	-1.36144	-1.11277	-1.05437	-1.11576
ENSMUSG00000020706	ENSG00000108592	-1.13328	1.27404	-1.04771	1.06586	-1.11797	1.04758	1.06394	-1.09925	-1.03621	1.09826	-1.351	1.02097	-1.19025	-1.03621	1.06802	1.03934
ENSMUSG00000020708	ENSG00000087191	0.894323	-1.91737	-1.28005	1.07574	-1.01037	-1.04939	1.09513	-1.2233	-1.16001	-1.07594	-1.04278	-1.08443	-1.17187	1.02824	1.19033	1.11061
ENSMUSG00000020709	ENSG00000184060	-1.00324	1.406	1.36825	1.54079	-1.10325	1.05266	4.82014	1.1986	2.77694	1.12312	1.18512	1.13166	1.53132	1.61039	1.27464	1.53212
ENSMUSG00000020717	ENSG00000261371	0.632079	1.66403	1.7488	1.4104	1.60061	-1.01532	1.88456	1.59948	2.53674	2.05635	2.4882	1.54102	-1.30446	2.32439	1.12959	1.54326
ENSMUSG00000020719	ENSG00000108654	-1.70071	-1.02328	-1.35303	1.02855	1.2535	1.04818	-1.05808	-1.1021	-1.04644	-1.03752	1.67934	1.05803	-1.41354	-1.0927	-1.39728	-1.01327
ENSMUSG00000020720	ENSG00000197170	-0.73969	2.2649	-1.05827	-1.09824	-1.02451	-1.05101	-1.03961	-1.26665	1.44547	1.0707	1.48161	-1.03053	-1.73859	-1.01675	-1.14755	-1.05453
ENSMUSG00000020733	ENSG00000109062	1.41045	-1.21322	-1.08505	-1.58865	-1.40779	1.30512	-1.59659	-1.42314	-1.69968	-1.09357	-1.30505	-1.21249	-1.09264	-1.24488	-1.13439	-1.26992
ENSMUSG00000020740	ENSG00000125447	0.623599	-1.02465	1.08804	1.08122	1.14954	1.29668	1.03538	1.15583	1.16014	1.04944	-1.02437	1.01898	1.01519	1.10606	1.17758	1.06938
ENSMUSG00000020745	ENSG00000007168	-1.68059	1.92503	-1.2934	-1.1173	1.18865	1.18208	-1.04561	-1.24742	1.33981	1.11881	1.23632	-1.01278	1.00887	-1.06463	-1.06583	-1.05858
ENSMUSG00000020755	ENSG00000161526	1.25272	1.02263	-1.09918	1.2059	-1.30519	1.02992	1.07315	-1.0825	1.05672	1.0926	1.09234	1.03548	-1.35518	1.1293	-1.16658	1.20429
ENSMUSG00000020758	ENSG00000132470	1.12856	1.60538	1.96036	-1.04073	1.11025	1.05808	1.54017	1.35617	-1.00057	-1.06385	-1.08283	-1.0011	1.21896	1.0072	-1.33188	-1.03626
ENSMUSG00000020766	ENSG00000108479	2.52773	-1.05249	-1.93544	-1.21023	-1.45126	1.07145	1.04598	-1.8023	-1.16082	-1.16277	-1.30278	-1.40083	-1.04328	-1.04848	1.57725	-1.10274
ENSMUSG00000020774	ENSG00000108381	-1.45571	-1.1151	-1.68361	-2.12047	-1.57641	-1.00266	1.36513	-1.57209	-1.11466	-1.2181	-2.63945	-1.62752	-1.37426	-1.72301	-1.86585	-1.63937
ENSMUSG00000020782	ENSG00000073350	1.10819	-1.57977	1.03621	1.00113	-1.1601	1.08193	-1.19444	-1.05151	-1.05432	1.07018	1.13516	-1.02041	1.58233	-1.06144	-1.18233	-1.10528
ENSMUSG00000020787	ENSG00000108405	1.43851	-5.53102	9.2908	-1.05756	-1.0417	1.17001	1.65413	5.90816	-1.0334	-1.0668	-1.12976	-1.00662	1.11223	1.0544	1.15047	1.02481
ENSMUSG00000020788	ENSG00000074370	1.2345	1.40227	2.51561	1.10026	1.16675	1.03152	1.53848	2.5453	1.30852	-1.01904	1.00483	-1.00633	1.16581	1.53049	-1.26833	1.12835
ENSMUSG00000020790	ENSG00000185722	-0.613565	-1.48805	1.07249	-1.11364	1.1352	1.22965	1.17095	1.17606	-1.01432	1.07098	-1.08436	1.12949	1.13155	-1.01129	1.11947	-1.06407
ENSMUSG00000020792	ENSG00000182473	1.17454	1.48435	1.0503	-1.06742	1.01005	1.08284	-1.10538	-1.04025	1.16119	1.10778	-1.01971	-1.06148	1.16164	1.16075	-1.58773	1.01343
ENSMUSG00000020794	ENSG00000132388	-1.33614	2.03112	1.00196	1.01563	-1.00027	1.1544	1.07248	-1.15221	1.21399	1.13104	1.57655	-1.02756	-1.03291	1.00862	-1.61411	1.00482
ENSMUSG00000020802	ENSG00000175931	1.10431	1.89764	1.18142	-1.13519	-1.10725	1.09885	-1.13906	-1.0138	-1.06204	-1.13972	1.00288	-1.053	1.334	-1.00112	-2.19319	-1.04179
ENSMUSG00000020811	ENSG00000179314	1.48891	-1.22913	2.64901	1.14332	1.2139	1.0355	1.21739	1.67022	1.0608	1.15413	1.02555	1.10833	1.18339	1.06988	1.04971	1.08675
ENSMUSG00000020817	ENSG00000029725	-1.5889	1.37356	-1.02991	-1.12126	1.07949	-1.05559	-1.06996	-1.06189	-1.09903	1.08302	1.14865	1.08021	1.17042	-1.02863	-1.34764	-1.0681
ENSMUSG00000020818	ENSG00000092931	1.09058	1.59243	-1.26808	1.02754	1.1328	-1.00973	-1.04429	-1.16662	1.06545	-1.00064	1.01764	-1.00202	-1.00732	-1.02826	-1.12869	1.03306
ENSMUSG00000020821	ENSG00000129250	1.08549	1.58095	1.11945	1.09084	1.00578	-1.02288	-1.63677	-1.27976	-1.08514	-1.10274	-1.39765	-1.06645	1.12175	1.03096	-1.03373	1.07696
ENSMUSG00000020826	ENSG00000007171	1.46265	-1.13322	-3.59784	-1.13231	-1.06998	1.03131	4.68311	-1.19872	1.09839	-1.11778	-1.039	-1.18263	1.05612	1.00831	1.30981	-1.07665
ENSMUSG00000020827	ENSG00000141503	0.7058	1.54989	-1.02784	-1.15159	1.00463	1.08557	-1.14679	-1.08557	1.01385	-1.15538	-1.14757	-1.08726	1.05871	-1.03713	-1.05605	-1.06631
ENSMUSG00000020828	ENSG00000129219	0.673749	-1.36354	1.36938	-1.05841	1.00703	1.03156	-1.04806	1.18269	-1.04844	-1.20444	-1.10004	-1.05093	1.2331	1.05104	1.11356	-1.04212
ENSMUSG00000020832	ENSG00000132591	1.30979	-1.01785	1.10153	-1.01437	-1.21686	1.01267	-1.03938	-1.03857	-1.19241	-1.13407	-1.536	-1.18704	-1.11733	-1.07889	-1.12381	-1.01811
ENSMUSG00000020841	ENSG00000108582	-1.21553	2.21636	1.02867	-1.12094	1.25829	-1.12575	-1.02503	-1.01935	1.3494	1.15141	1.57862	1.14034	-1.39911	-1.0547	-1.29221	-1.08155
ENSMUSG00000020859	ENSG00000008294	-1.80987	1.95714	-1.09555	1.04515	-1.02045	1.0325	-1.01141	-1.36536	1.33538	1.08306	1.15835	-1.04257	1.16872	1.10943	-1.11759	1.02994
ENSMUSG00000020863	ENSG00000108848	-2.52642	1.84905	-1.23102	1.18578	1.60916	1.18579	1.47544	1.31289	1.51319	1.71516	1.46745	1.3237	1.03749	1.14658	-1.62867	1.18024
ENSMUSG00000020868	ENSG00000015532	0.865769	1.65402	1.4244	1.00177	-1.12944	1.08245	-1.28118	1.19093	-1.02061	1.10449	1.16039	1.1366	-1.16987	1.18364	1.26413	1.02303
ENSMUSG00000020869	ENSG00000108829	0.620941	1.96885	1.15735	1.25517	-1.28777	-1.00039	1.14771	-1.19336	1.09218	1.04542	1.37812	1.05174	-1.22238	1.16607	1.07891	1.22404
ENSMUSG00000020873	ENSG00000121073	0.800901	1.08791	-1.07184	1.12776	-1.14999	-1.11188	-1.00992	-1.11075	1.08217	1.01311	1.37319	-1.14125	-1.04214	1.03217	-1.04147	1.08655
ENSMUSG00000020876	ENSG00000002919	0.910326	-1.073	1.21436	1.12175	1.00325	1.10374	1.15799	1.08768	1.06038	1.0451	-1.25691	1.08901	1.10442	1.10763	-1.01819	1.16833
ENSMUSG00000020886	ENSG00000132535	0.794914	1.3839	1.36528	1.0357	1.10218	1.12663	1.26858	1.43266	-1.02607	-1.12731	-1.18073	-1.04737	1.14113	1.05975	-1.14935	1.01026
ENSMUSG00000020888	ENSG00000004975	0.848764	-1.36319	1.25173	-1.08949	-1.0175	1.09319	-1.19708	1.20364	-1.05695	-1.03287	-1.17361	1.00864	1.14543	1.04424	-1.71002	-1.05589
ENSMUSG00000020889	ENSG00000126368	1.77663	1.53838	1.08731	-1.04024	1.04013	-1.02639	1.06626	1.39991	1.27116	1.04733	-1.04533	-1.01261	1.25848	1.09801	-1.47672	1.05086
ENSMUSG00000020893	ENSG00000179094	1.99894	1.0166	-2.9765	-1.89407	-1.04443	1.04696	-1.57901	-1.76698	-1.60579	-1.21221	-2.34836	-1.7833	-1.89994	-1.42372	-1.18871	-1.63064
ENSMUSG00000020894	ENSG00000220205	1.20127	1.68357	-1.48096	-1.39633	-1.11547	-1.13342	-1.35167	-1.17572	-1.16146	-1.05866	-1.22942	-1.29299	-1.08673	-1.18817	-1.38605	-1.22171
ENSMUSG00000020900	ENSG00000133026	-0.59131	1.20582	1.29553	1.30922	1.24812	-1.00951	1.21103	-1.05349	1.39818	1.67444	1.94486	1.12651	1.36057	1.17313	-1.14213	1.06649
ENSMUSG00000020903	ENSG00000170310	0.93187	1.23196	1.07893	-1.01481	1.07524	-1.15312	1.08325	1.0901	1.11086	1.15377	-1.18345	1.0454	-1.21401	-1.0314	1.22108	1.03694
ENSMUSG00000020911	ENSG00000171345	2.05345	1.3964	2.51936	3.5867	2.01484	1.0159	-1.06869	1.01604	-1.35589	1.5158	4.148	1.9774	2.2779	1.06072	-1.90533	1.73125
ENSMUSG00000020914	ENSG00000131747	-0.866033	6.31888	3.84958	1.66424	1.09544	-1.01137	9.11429	6.48743	1.49164	1.29168	1.40301	1.24319	1.3597	1.37949	-1.60186	1.41565
ENSMUSG00000020918	ENSG00000108773	0.683036	-2.88098	-1.45989	1.13167	-1.00312	1.1407	1.68054	1.92453	-1.03305	-1.11323	-1.07809	-1.04731	1.30463	1.17617	-1.13686	1.05505
ENSMUSG00000020935	ENSG00000172992	1.75036	1.47652	-1.04713	-1.08817	1.00818	1.15907	-1.20138	1.01995	-1.00697	1.09542	-1.0129	-1.10803	1.01727	1.0359	-1.63717	-1.05061
ENSMUSG00000020936	ENSG00000136448	1.00751	1.79986	-1.05584	-1.046	1.14842	1.15809	1.17833	-1.0068	1.05965	1.13674	1.24369	-1.01179	1.41832	1.23286	1.24424	1.03962
ENSMUSG00000020941	ENSG00000006062	1.48178	-1.25146	1.54648	1.20699	-1.15561	1.16362	-1.85962	-1.8584	-1.13799	-1.23222	1.01142	-1.00209	1.12204	-1.20239	1.13691	1.06521
ENSMUSG00000020952	ENSG00000092108	-1.98825	2.14447	1.1248	-1.09278	-1.00849	1.18588	1.1053	1.03548	1.28517	1.20442	1.5815	1.04876	-1.38476	-1.06778	-1.00664	-1.0287
ENSMUSG00000020954	ENSG00000196792	-1.68093	2.04975	-1.019	-1.20054	1.23318	1.02897	-1.13526	-1.32081	1.01816	1.08824	1.55774	1.00117	-1.01893	-1.0115	-1.20616	-1.11329
ENSMUSG00000020962	ENSG00000165417	-1.93249	1.72813	-1.05014	-1.18626	-1.0515	1.05704	1.12698	1.00483	-1.13335	-1.09978	-1.07051	-1.05509	1.08819	-1.01496	-1.13065	-1.08716
ENSMUSG00000020974	ENSG00000100479	-0.697122	1.98028	2.78742	1.74318	-1.0278	1.043	1.29245	2.77615	1.14042	1.03264	1.13967	1.27421	1.08729	1.11866	1.16071	1.24056
ENSMUSG00000020986	ENSG00000100934	-1.41789	2.04429	-1.02712	1.004	1.04158	1.02928	1.26641	-1.23584	1.46043	1.03983	1.07934	1.03076	1.20507	1.03228	-1.93038	-1.0259
ENSMUSG00000020988	ENSG00000087299	-1.44511	-1.15276	-1.42145	-1.30427	-1.07086	1.05725	1.00706	-1.52753	-1.12217	1.02311	-1.10324	-1.21635	1.06207	-1.00721	-2.4248	-1.20437
ENSMUSG00000020994	ENSG00000100941	-2.72456	-1.2562	-1.52828	1.11679	1.28008	-1.0319	-1.00426	1.01408	1.02148	1.16937	1.36606	1.1675	-1.12144	1.09388	-1.79362	1.09017
ENSMUSG00000021007	ENSG00000042317	-0.989899	1.89567	-1.06204	-1.11416	-1.02418	1.07505	-1.11256	1.04764	-1.11436	1.02631	1.00813	-1.01237	-1.55839	-1.08111	1.48693	-1.11055
ENSMUSG00000021022	ENSG00000092020	-1.16199	1.58746	1.09912	1.17205	-1.07598	-1.03281	1.57402	-1.02771	1.55594	1.26567	1.79128	1.05733	-1.37209	1.1792	-1.15728	1.1891
ENSMUSG00000021025	ENSG00000100906	1.6452	1.38824	-1.88867	-1.60421	-1.84275	-1.18537	-1.11648	-1.43643	-1.12062	-1.44	1.01442	-1.49225	-1.7192	1.02111	1.0346	-1.27758
ENSMUSG00000021027	ENSG00000174373	-1.82101	2.72158	-1.26725	-1.10778	1.11632	1.06699	-1.0833	-1.28576	1.03403	1.13176	1.3006	-1.01154	-1.07388	-1.01386	-1.82984	-1.10866
ENSMUSG00000021028	ENSG00000151332	-1.69654	1.85756	-1.20756	-1.25391	-1.01694	1.01758	1.01553	-1.15477	1.03402	-1.00956	1.32022	-1.11542	-1.05568	-1.22236	1.14481	-1.2172
ENSMUSG00000021033	ENSG00000100577	0.703417	1.08221	-1.15355	-1.06514	-1.27856	1.06187	-1.02285	-1.20825	-1.25038	1.00299	-1.13443	-1.16122	1.49047	-1.08899	-1.14589	-1.07555
ENSMUSG00000021036	ENSG00000100596	-0.758215	2.37115	1.67023	1.16668	1.09677	1.09725	1.07682	1.05915	1.49627	1.18382	1.82043	1.08425	1.4627	1.14761	-1.16004	1.14111
ENSMUSG00000021039	ENSG00000100603	-0.678258	1.95822	1.02657	1.08334	1.07205	-1.10715	1.09929	1.00507	1.09866	1.34242	2.01281	1.13825	1.14811	1.06202	-1.12554	1.06089
ENSMUSG00000021054	ENSG00000126821	-1.50896	1.71383	-1.39868	-1.45602	1.2388	-1.05755	1.12214	-1.63693	-1.45803	-1.25718	1.15212	-1.33622	1.25381	-1.30356	-1.62401	-1.541
ENSMUSG00000021057	ENSG00000179841	-1.96021	2.08116	2.9781	-1.09347	1.00839	1.01253	1.74282	1.91995	-1.06541	1	-1.19367	1.0074	1.03286	-1.10235	-1.26955	-1.07613
ENSMUSG00000021061	ENSG00000070182	0.654645	1.50076	-1.90512	-1.63636	1.0775	1.04933	-2.28921	-1.82385	-1.15652	-1.022	-1.33367	-1.07718	-1.26796	-1.04824	1.28689	-1.21557
ENSMUSG00000021062	ENSG00000139998	1.06249	1.20793	1.20609	1.19446	-1.28086	1.02306	1.13798	1.12271	1.06673	-1.06604	-1.13182	-1.0067	1.50386	1.09081	-1.07393	1.08021
ENSMUSG00000021065	ENSG00000033170	-1.48021	2.38762	1.39647	1.00426	1.05514	1.03098	1.02722	1.2241	1.16098	1.24223	1.53238	1.07106	-1.17611	1.1486	-1.10886	-1.02735
ENSMUSG00000021067	ENSG00000151748	-0.689749	1.98214	-1.01686	-1.53592	1.0601	-1.02863	1.06058	-1.08932	1.03478	1.31136	1.11834	-1.12513	-1.64784	-1.04139	-1.26187	-1.2915
ENSMUSG00000021070	ENSG00000168398	1.02152	1.9237	-1.44594	1.43174	-1.00972	-1.03268	-1.40736	-1.3704	-1.1574	-1.34818	-1.72295	-1.07987	-1.20186	-1.20498	1.15647	1.03176
ENSMUSG00000021072	ENSG00000139921	-1.53434	2.52274	1.15419	-1.00854	1.44703	1.02746	1.52927	1.10668	1.35569	1.4887	1.33019	1.20751	1.10379	1.03602	-1.62001	-1.02312
ENSMUSG00000021087	ENSG00000139970	1.31031	-1.8111	1.37002	1.55315	1.18518	1.07012	1.66248	1.34427	1.5372	1.08234	1.93106	1.15036	1.71462	1.57685	-1.34585	1.35191
ENSMUSG00000021094	ENSG00000100612	0.751443	1.22648	1.01234	1.23036	1.05075	-1.14929	1.05168	1.01269	1.24074	1.11287	1.64468	-1.03257	-1.04218	1.15948	-1.59407	1.15895
ENSMUSG00000021102	ENSG00000182512	1.43636	1.71481	-1.11536	-1.10674	-1.13299	1.027	-1.05066	-1.20608	-1.13785	-1.03256	-1.23531	-1.18916	-1.15358	-1.04952	1.02412	-1.08406
ENSMUSG00000021103	ENSG00000020426	-0.915458	1.74128	1.15239	-1.12974	-1.02555	1.05484	1.28306	-1.10438	1.04881	1.09968	-1.20782	-1.01794	-1.37536	-1.09341	1.12244	-1.14914
ENSMUSG00000021109	ENSG00000100644	-1.80369	2.66596	1.09871	1.08894	-1.12345	-1.03458	1.3213	-1.08975	1.23294	1.11715	1.54791	1.24932	1.26161	-1.06073	-1.46796	1.02447
ENSMUSG00000021111	ENSG00000090060	-1.38534	1.60601	1.15538	-1.00507	1.03363	1.12484	1.18251	1.00773	1.33779	1.24242	1.25724	1.08143	1.07067	1.10794	-1.30198	1.05748
ENSMUSG00000021112	ENSG00000072415	-1.67838	1.38143	-1.19672	-1.96458	-1.07857	-1.03608	-1.66863	-1.4486	-1.67691	1.10094	-1.18033	-1.08423	-3.63442	-1.24167	-2.0797	-1.2706
ENSMUSG00000021113	ENSG00000023608	-1.57769	1.83571	-1.1175	1.03275	-1.1105	1.10496	1.06149	-1.14612	1.12897	1.0971	-1.04133	-1.05269	-1.21928	-1.01916	-1.08753	1.02927
ENSMUSG00000021114	ENSG00000100554	-0.708678	1.97376	1.00156	-1.07489	1.15605	-1.01773	1.23969	-1.12328	1.03521	-1.04212	1.13274	-1.12772	1.07194	-1.10581	1.06013	-1.00176
ENSMUSG00000021115	ENSG00000100749	-1.05052	2.13738	-1.08323	-1.05309	1.07109	1.09529	-1.03215	1.1525	1.05296	1.16838	1.19132	1.11086	-1.34366	-1.05359	-1.54444	-1.09844
ENSMUSG00000021116	ENSG00000134001	-1.04718	1.02826	-1.07127	1.10661	1.02982	1.13286	1.17075	-1.14615	1.38286	1.0258	1.55539	-1.02782	-1.01504	1.12416	-1.7489	1.11395
ENSMUSG00000021120	ENSG00000100564	-1.50896	1.4666	-1.15301	-1.11913	-1.02241	1.07318	1.1554	-1.21232	-1.15228	-1.10398	-1.24826	-1.21527	-1.12745	-1.20261	1.69324	-1.094
ENSMUSG00000021124	ENSG00000100568	-0.719034	1.58853	-1.21895	-1.02681	-1.05976	-1.05528	-1.08233	-1.26485	-1.04795	-1.02408	1.05312	-1.16758	-1.20986	1.01462	1.04623	1.01757
ENSMUSG00000021144	ENSG00000182979	1.20499	2.16501	-1.0414	1.05993	1.01664	1.04065	-1.10959	1.25174	1.07888	1.03497	1.20988	1.01492	1.13306	1.08393	1.09243	1.01701
ENSMUSG00000021147	ENSG00000047056	-1.32371	1.25814	-1.03244	-1.00814	1.05756	1.13798	-1.31215	-1.16398	-1.04744	1.14988	1.74395	1.04624	-1.1585	-1.0165	-1.31849	-1.01583
ENSMUSG00000021149	ENSG00000107937	-1.18609	1.78947	-1.05558	1.14173	1.03449	-1.38927	1.01862	-1.09377	1.28502	1.20329	1.63756	1.0845	-1.40895	1.14833	1.02381	1.16582
ENSMUSG00000021156	ENSG00000015171	-1.06933	1.52108	-1.08079	-1.28541	1.13764	1.02663	-1.32201	-1.1228	-1.28383	1.05322	1.39987	-1.00043	-1.02349	-1.08264	-1.04958	-1.11391
ENSMUSG00000021177	ENSG00000042088	0.752498	2.24997	-1.05191	1.09869	-1.08111	1.28309	1.15492	1.02865	1.09785	1.06963	1.08264	-1.00805	1.26044	1.0419	1.00792	1.04358
ENSMUSG00000021180	ENSG00000100784	-1.02405	2.06579	-1.32358	-1.15049	1.15639	1.01985	-1.60214	-1.16249	1.17751	1.01511	1.30431	-1.07913	1.00889	-1.1015	-1.07562	-1.16433
ENSMUSG00000021188	ENSG00000100815	-1.65288	2.13317	1.04521	1.08373	1.07414	1.07428	-1.03419	-1.07104	1.09517	-1.0002	1.18513	1.04532	-1.01101	-1.00475	-1.36924	1.03188
ENSMUSG00000021189	ENSG00000066427	-2.13897	2.40745	-1.05311	1.19104	1.07622	1.24744	1.25348	1.01527	1.46835	1.16654	1.09232	1.21479	1.3379	1.10583	-1.50934	1.25442
ENSMUSG00000021190	ENSG00000100600	0.728555	-2.51835	1.30555	1.00079	-1.4486	1.06571	1.68042	-1.21016	1.45996	-1.10133	1.18576	-1.22777	1.36151	-1.16694	1.28182	-1.10751
ENSMUSG00000021192	ENSG00000066455	-1.2679	2.37696	-1.04034	-1.22169	-1.15576	1.03312	-1.05059	-1.08957	-1.5505	1.11978	1.33841	-1.02784	-1.5324	1.08219	-1.31411	-1.06568
ENSMUSG00000021215	ENSG00000173848	-1.15826	1.55116	-2.31996	1.00379	1.02589	-1.08404	1.07523	-1.38488	1.5384	-1.09287	-1.00048	-1.47195	-1.04176	1.42898	-1.87315	1.09357
ENSMUSG00000021218	ENSG00000057608	-0.906173	1.25734	-1.0292	1.07635	1.21831	-1.06233	1.20013	-1.11764	1.05677	1.09905	1.81908	1.01823	1.34915	1.12553	-1.19368	1.03623
ENSMUSG00000021238	ENSG00000119711	-1.39169	-1.25558	-2.10433	-2.93973	-1.53802	1.06896	-1.11798	-1.77891	-1.81085	-1.1525	-1.64688	-1.66154	-1.03022	-2.02082	-1.13477	-2.08121
ENSMUSG00000021242	ENSG00000119655	1.57757	2.21107	1.09187	1.18798	1.16196	1.03791	1.16713	1.11528	1.28502	1.19959	1.47912	-1.02343	1.3838	1.10969	1.05452	1.17522
ENSMUSG00000021250	ENSG00000170345	2.55942	-10.1338	-1.98968	-1.43718	-1.43782	1.15788	-1.5731	-7.96685	-2.06854	-4.89895	-1.0472	-2.67211	-2.41177	-1.65386	-1.93685	-1.36475
ENSMUSG00000021253	ENSG00000119699	1.21635	3.30753	1.0902	1.04382	1.05185	-1.06149	1.82653	-1.25632	-1.06924	-1.24633	-1.08986	-1.0557	1.02555	-1.01755	1.06715	-1.04303
ENSMUSG00000021256	ENSG00000071246	0.995186	1.79543	1.70662	1.84381	1.1283	-1.14868	2.07679	2.0738	1.55987	1.14499	1.29931	1.22229	-1.26604	1.74332	1.18897	1.59994
ENSMUSG00000021257	ENSG00000013523	1.62873	-1.21542	-1.2264	-1.0416	1.11115	1.05894	-1.03815	-1.09624	-1.03962	1.01021	-1.04819	-1.03921	-1.01469	-1.00252	1.11275	-1.01233
ENSMUSG00000021258	ENSG00000090061	0.741584	1.73377	1.08706	1.02655	-1.05253	-1.27323	1.1713	1.05898	-1.09847	-1.15044	-1.21775	1.05957	-1.03131	-1.04099	-1.1975	1.01534
ENSMUSG00000021262	ENSG00000196405	0.829356	-1.37389	1.22039	-1.31329	-1.23285	1.02257	-1.53547	1.6694	-1.42364	1.11956	1.99156	1.06175	-1.07256	-1.29245	-1.03742	-1.22514
ENSMUSG00000021264	ENSG00000100811	-0.668932	1.45771	-1.27698	-1.07875	1.13415	1.05066	-1.45984	-1.34446	1.28349	1.19061	1.32922	-1.00837	1.05596	1.1256	-1.33246	-1.01043
ENSMUSG00000021266	ENSG00000140105	1.10214	1.10418	1.06158	1.27275	-1.07853	-1.08365	1.78369	-1.02159	1.69379	1.26375	1.43407	1.15035	-1.06088	1.89005	-1.01221	1.41402
ENSMUSG00000021270	ENSG00000080824	-1.87859	1.63475	-1.37496	-1.03329	1.38129	-1.01445	1.18931	-1.36236	1.16109	1.08349	1.25662	1.04251	1.23322	1.09851	-1.47449	1.00177
ENSMUSG00000021273	ENSG00000079459	0.98657	1.3088	1.0495	1.09299	1.15792	-1.12865	1.0676	-1.23593	-1.09159	1.06264	1.46575	1.02236	1.08732	1.08349	1.04852	1.03925
ENSMUSG00000021275	ENSG00000196663	-0.635019	1.70758	1.22282	-1.00322	1.04109	1.04412	-1.19649	-1.13543	-1.05775	1.1564	1.2345	1.06529	-1.2799	1.08181	-1.07412	1.05237
ENSMUSG00000021277	ENSG00000131323	-0.589714	1.54576	1.5155	-1.04308	1.04302	1.10156	-1.10958	-1.07586	1.00208	1.32569	1.93594	1.01874	1.05672	-1.00536	-1.56159	-1.05927
ENSMUSG00000021278	ENSG00000166126	1.97722	1.29743	-1.61132	-1.18814	1.00415	1.00809	-1.44766	-1.45217	-1.1161	-1.24924	-1.485	-1.13563	1.08097	-1.01522	1.90049	-1.12072
ENSMUSG00000021281	ENSG00000185215	1.00728	1.2077	2.16418	1.21218	1.11588	1.35699	1.25249	2.68469	1.09872	1.21569	2.83866	1.24144	1.27498	1.39114	-1.08709	1.10539
ENSMUSG00000021282	ENSG00000100664	-1.88482	2.07488	1.00513	-1.18081	1.10386	1.04865	-1.35425	-1.44027	1.13805	-1.05013	1.66167	-1.15324	-1.19745	1.16235	-1.67751	-1.07993
ENSMUSG00000021285	ENSG00000088808	1.25411	1.36091	1.34167	1.1651	1.0004	1.04134	1.11199	-1.10356	1.07127	-1.0666	1.01308	1.14381	-1.0252	1.33854	1.02972	1.18938
ENSMUSG00000021286	ENSG00000100711	0.969341	1.28543	1.11976	-1.06449	1.15067	-1.01245	-1.16163	1.22233	-1.04285	1.13859	1.66812	1.02127	1.22412	-1.03698	-1.10227	-1.08691
ENSMUSG00000021302	ENSG00000152904	-1.20995	2.2997	1.05146	1.04454	1.07427	1.07249	1.24257	1.10379	1.26691	1.19318	1.0542	1.00846	-1.15316	1.01635	-1.16495	1.03554
ENSMUSG00000021303	ENSG00000168243	0.883761	2.59463	1.95874	-1.1246	-1.08818	1.04409	-1.56246	-1.08745	-1.15395	-1.18202	-1.44584	-1.12475	1.16257	-1.07536	-1.01833	-1.09075
ENSMUSG00000021311	ENSG00000116984	-1.15759	1.90026	-1.41118	-1.03786	1.15966	-1.02217	-1.15405	-1.25017	1.10388	1.03806	-1.07141	-1.00449	-1.48147	-1.1169	-1.29827	-1.08497
ENSMUSG00000021327	ENSG00000187626	-1.32622	1.0564	1.35256	1.04903	1.03826	1.04522	1.13452	1.5226	1.22827	1.19737	-1.38577	1.10464	-1.18225	-1.06724	1.55555	-1.04385
ENSMUSG00000021340	ENSG00000112293	1.02626	-1.54257	-1.08916	-1.08064	1.07449	-1.00593	-1.56419	-1.0714	1.00251	-1.00461	-1.04518	1.01037	1.04342	-1.02958	-1.22937	-1.05326
ENSMUSG00000021356	ENSG00000137265	1.16072	3.20091	20.035	-1.01986	1.06397	1.05297	3.27164	11.1555	1.11953	-1.02177	1.25383	1.06541	1.33644	1.01273	-1.35456	-1.057
ENSMUSG00000021357	ENSG00000112685	-0.907208	1.35274	1.13051	-1.16489	-1.04804	1.05558	-1.01984	1.13368	-1.07082	1.19992	1.28538	1.12165	-1.13367	1.01861	-1.60271	-1.07426
ENSMUSG00000021360	ENSG00000111846	-0.944797	1.64546	-1.33886	1.02014	-1.13698	1.05562	1.07093	-1.31645	-1.03842	-1.10691	-1.20234	-1.11777	1.12253	-1.09585	-1.53824	-1.03823
ENSMUSG00000021365	ENSG00000111859	-0.97459	2.01794	-2.14204	-2.008	-1.43011	-1.04289	-1.27641	-1.4171	-1.46955	-1.33463	1.03787	-1.61995	-1.70682	-1.54859	1.1035	-1.51449
ENSMUSG00000021367	ENSG00000078401	-0.825501	2.51055	1.70244	1.14272	1.07112	-1.15178	-1.03233	1.19128	1.00226	-1.05336	1.4467	1.05759	1.42344	1.09264	-1.54728	1.00766
ENSMUSG00000021374	ENSG00000124789	-0.722378	1.73591	-1.08155	-1.05223	1.23479	-1.08077	-1.11353	-1.25279	1.27983	1.26083	1.48226	1.1335	-1.22965	-1.13615	-1.63753	-1.02282
ENSMUSG00000021376	ENSG00000137364	-1.2307	1.92797	-1.20183	-1.10338	1.09001	1.07684	1.28684	-1.19679	1.00208	-1.08392	-1.4374	-1.07875	1.21532	-1.19097	-1.05191	-1.12069
ENSMUSG00000021377	ENSG00000124795	-2.28803	1.87025	1.24813	1.00752	1.32063	-1.132	1.42331	1.13189	1.36329	1.2567	1.70728	1.34828	-1.26768	1.06877	-1.63315	1.06591
ENSMUSG00000021379	ENSG00000172201	-0.920639	2.60031	1.30303	-1.34622	1.13341	-1.02921	-1.36647	1.14115	-1.29587	1.10369	1.37922	1.10031	-1.12829	-1.24788	-1.77287	-1.28165
ENSMUSG00000021385	ENSG00000127080	-1.12901	2.05681	-1.2173	1.01206	-1.10185	1.12979	1.00674	-1.30215	-1.06185	-1.14286	-1.1575	-1.10268	-1.14134	1.00285	-1.10559	1.02675
ENSMUSG00000021388	ENSG00000106819	-1.16393	-1.59881	-1.18298	1.81027	1.19253	-1.00708	2.30919	1.2031	1.53658	1.45919	1.08835	-1.12723	1.21047	1.20966	-1.36681	-1.04571
ENSMUSG00000021390	ENSG00000106809	-1.56877	-2.68421	-2.06373	1.2242	-1.05298	1.00645	2.4883	2.39238	-1.01691	1.01035	-1.06691	-1.10006	1.11852	1.01554	1.58602	-1.03585
ENSMUSG00000021392	ENSG00000198000	-2.50941	1.77956	1.2442	1.08145	1.0788	1.06998	1.20541	1.32298	1.29433	1.40995	1.21832	1.26551	-1.20918	1.0665	-1.65809	1.07895
ENSMUSG00000021395	ENSG00000106723	-0.965998	1.35057	-1.45662	-1.16619	-1.00706	1.08005	-1.23814	-1.26712	1.07715	1.04801	1.25026	-1.18448	1.05141	-1.23486	-1.12859	-1.20206
ENSMUSG00000021413	ENSG00000112739	-1.94545	1.47369	-1.27489	-1.10636	1.23179	-1.02675	1.04505	1.11177	1.38472	1.26343	1.20958	1.08402	1.07702	1.03046	-1.28383	-1.05369
ENSMUSG00000021420	ENSG00000145982	1.52593	-1.71477	-1.14997	-1.13262	1.09525	1.14072	1.20097	-1.16779	1.29968	1.18741	1.75392	-1.12169	1.20936	1.08201	-1.26611	1.00435
ENSMUSG00000021427	ENSG00000124783	-0.758178	1.98729	1.11939	1.02994	1.38327	-1.09083	1.3227	-1.03392	1.19812	1.20666	1.43926	1.14396	1.24837	1.16604	-1.74479	1.01505
ENSMUSG00000021451	ENSG00000187764	0.675119	1.38664	1.32616	-1.25833	-1.40371	1.07214	-1.23184	1.07527	-1.09096	1.17976	1.51116	1.1506	1.10013	-1.28873	-1.03427	-1.16586
ENSMUSG00000021453	ENSG00000130222	1.07689	-1.76763	-2.05783	-1.49447	-1.74248	-1.08733	1.45043	-1.30409	1.00192	-1.17786	-3.18129	-1.4691	-1.48219	-1.06021	-1.6538	-1.37339
ENSMUSG00000021457	ENSG00000165025	1.10443	1.00959	1.93283	1.44778	1.11166	1.1521	2.31156	1.59272	1.82865	1.25116	2.09984	1.15811	1.69506	1.20538	1.15393	1.34057
ENSMUSG00000021461	ENSG00000158169	0.937286	-1.14838	1.12502	-1.13726	-1.01584	1.07007	1.14078	1.04187	-1.04443	1.00701	-1.08423	1.05057	1.08164	-1.05129	1.31587	-1.0826
ENSMUSG00000021466	ENSG00000185920	-1.12277	1.88808	-1.22504	-1.1244	1.05642	1.02465	-1.58645	-1.19483	-1.01619	1.3076	-1.01655	-1.05523	1.07576	-1.00096	-1.32573	-1.06625
ENSMUSG00000021476	ENSG00000130956	0.777086	-1.7831	1.00123	-1.07598	1.07514	1.03152	-1.30489	-1.29037	1.02779	-1.02544	1.14147	-1.0744	1.12101	-1.05826	-1.48445	1.03486
ENSMUSG00000021483	ENSG00000156345	1.56358	1.36345	-1.18627	-1.19165	-1.13798	1.01079	-1.73649	-1.16385	-1.27316	-1.08148	-1.11731	-1.10237	1.00492	-1.21588	-1.15112	-1.10573
ENSMUSG00000021484	ENSG00000169223	1.45031	1.03052	1.28166	1.20617	1.02785	-1.09343	-1.00349	1.02959	-1.0006	1.18314	1.32881	1.04961	1.23413	1.15496	-1.10675	1.19313
ENSMUSG00000021488	ENSG00000165671	-0.833553	1.11458	1.15179	-1.12567	1.06692	1.05171	1.21228	-1.06459	-1.05341	1.03532	-1.13792	-1.00316	-1.01843	1.05714	-1.03356	1.01155
ENSMUSG00000021490	ENSG00000131183	1.50828	-3.25263	-1.62463	-2.51349	-1.67985	1.01978	-1.19091	-1.50134	-1.43361	-1.16756	-1.73218	-1.82824	1.26075	-1.27183	-1.46354	-1.75693
ENSMUSG00000021493	ENSG00000196923	1.34572	1.24489	1.75706	1.08332	-1.01938	1.11754	-1.01845	1.91129	-1.01224	1.07714	1.14563	1.03492	1.09256	1.27448	-1.40122	1.1343
ENSMUSG00000021494	ENSG00000183258	1.28972	1.07345	-1.04008	1.30353	-1.11101	1.313	1.09717	-1.04161	1.3458	1.19708	1.19198	1.01366	-1.11147	1.23485	1.03299	1.23787
ENSMUSG00000021497	ENSG00000113621	-0.5951	1.71934	1.13016	1.16711	1.06774	1.05789	1.11824	1.0726	1.27166	1.22833	1.69558	1.05337	-1.33999	1.23696	1.0261	1.15635
ENSMUSG00000021500	ENSG00000145833	-1.6101	1.84653	-1.20294	-1.06825	1.0653	1.0157	1.05778	-1.19529	1.13449	1.04999	1.28561	1.01422	-1.02555	1.05953	-1.04187	-1.02491
ENSMUSG00000021504	ENSG00000027847	1.12708	-1.05698	1.1449	1.11278	-1.06712	1.0603	1.01478	1.00191	-1.00343	1.01927	-1.08258	1.02105	1.12624	1.18356	-1.14701	1.16368
ENSMUSG00000021508	ENSG00000145824	1.20558	1.78617	1.18887	-3.65483	-1.25501	1.05714	1.104	-1.0458	-4.13364	-1.09331	-1.59005	-1.16966	1.01965	-2.18962	-1.39294	-2.50987
ENSMUSG00000021520	ENSG00000156467	-1.0585	1.1659	-1.15454	-1.03677	1.14862	1.03943	1.03841	-1.10821	1.20817	1.11869	-1.10189	-1.082	-1.02476	1.01342	-1.12215	-1.07181
ENSMUSG00000021537	ENSG00000153140	-1.67259	1.55785	1.14389	-1.06988	1.07556	1.02329	-1.0158	1.44197	1.03904	1.66701	1.24526	1.18203	-2.25374	-1.02531	-1.04831	-1.01748
ENSMUSG00000021540	ENSG00000113658	-0.737063	2.54408	1.12386	-1.30662	1.08999	1.18497	-1.20544	1.04392	1.05039	1.37228	1.09156	1.01715	1.0973	1.00436	-1.18028	-1.1535
ENSMUSG00000021546	ENSG00000165119	-1.10285	1.9507	-1.10781	-1.08315	1.26093	1.05884	-1.00632	-1.18095	1.14093	1.1155	1.4972	1.0593	1.48783	1.04352	-1.40984	-1.04531
ENSMUSG00000021548	ENSG00000134480	-1.43789	1.71025	-1.09265	1.04634	-1.3545	-1.21948	1.11525	-1.03451	1.10573	-1.00443	-1.16971	-1.11732	-1.36492	-1.12483	1.15576	1.01189
ENSMUSG00000021549	ENSG00000145715	-1.52424	1.57605	1.14744	-1.01866	1.10956	1.02761	1.01394	1.14897	1.05385	1.28416	2.07606	1.13357	-1.51193	1.06253	-1.77911	1.01057
ENSMUSG00000021556	ENSG00000135052	-1.23742	1.4344	1.00783	1.32065	1.23585	1.02039	1.43588	1.00144	1.16586	1.32599	1.0389	1.04522	-1.09984	-1.13339	-1.04024	-1.09105
ENSMUSG00000021557	ENSG00000135049	-1.19445	1.99028	1.00515	-1.16537	1.04867	-1.00601	-1.11622	-1.06371	1.05186	1.10291	1.32093	1.01122	-1.16437	-1.0714	-1.80776	-1.13308
ENSMUSG00000021559	ENSG00000196730	-0.664399	1.1648	1.08633	-1.30774	1.54662	-1.00104	-1.43288	-1.24315	-1.63096	1.07713	1.0086	1.0303	-1.85464	-1.13666	-1.17585	-1.14975
ENSMUSG00000021573	ENSG00000171368	-1.20009	-1.0903	1.11672	-1.16961	1.06219	-1.04308	-1.99105	-1.30239	-1.07494	-1.2421	-1.51042	-1.07601	-1.01294	-1.05073	1.42602	-1.1058
ENSMUSG00000021577	ENSG00000073578	-0.60329	-1.37292	-1.40788	-1.1152	-1.17473	1.15505	-1.24218	-1.4758	-1.12706	-1.06604	1.19027	-1.13011	1.17601	-1.0594	-1.1654	-1.09318
ENSMUSG00000021583	ENSG00000164307	-1.30944	1.12258	1.14604	-1.19097	1.08674	1.00715	1.28484	1.17586	1.18923	1.26576	2.24051	1.05029	1.47024	1.09209	-1.74783	-1.09952
ENSMUSG00000021585	ENSG00000153113	-1.21114	2.32224	1.02637	-1.09979	1.3854	1.10868	-1.17539	-1.19626	1.00796	1.1183	1.96848	1.13435	-1.37396	1.01109	-1.31249	-1.02437
ENSMUSG00000021589	ENSG00000164292	-1.76281	1.03565	-1.8033	-1.38661	1.15318	1.05217	-1.33134	-1.30738	-1.01517	-1.0026	1.19154	-1.4743	1.12499	-1.13732	-1.48656	-1.3776
ENSMUSG00000021606	ENSG00000145494	0.828021	1.33225	-1.11494	1.0856	-1.04872	1.0017	1.15585	1.09521	-1.28442	1.09776	-1.16979	1.03267	1.05706	1.0547	1.21118	1.13837
ENSMUSG00000021615	ENSG00000152422	-1.31487	2.10198	1.36457	-1.00686	-1.00346	1.05851	1.1729	1.26174	1.18843	1.21725	1.21112	1.11087	1.24955	1.1799	-1.56244	1.01709
ENSMUSG00000021629	ENSG00000145740	-0.773971	1.70111	1.03877	-1.10397	1.3438	1.03056	1.13379	-1.02453	-1.0261	1.16192	1.40029	1.04547	1.17049	-1.08871	-1.04641	-1.08831
ENSMUSG00000021660	ENSG00000145741	0.705729	2.32646	1.08078	1.03999	1.29503	-1.1039	1.05156	-1.02976	1.26534	1.18879	1.65751	1.12138	1.16692	1.04638	-1.34884	1.04441
ENSMUSG00000021661	ENSG00000164331	-1.54871	1.43851	-1.16968	-1.06986	1.01005	-1.04168	1.54183	1.28683	1.12538	1.02389	1.47072	1.03616	1.09103	1.05498	1.00008	-1.07009
ENSMUSG00000021669	ENSG00000113163	-1.80069	1.6313	1.35557	-1.07464	-1.13086	1.02759	-1.0301	-1.06793	1.26902	1.41902	1.27428	1.13791	-1.11213	1.19585	1.16484	1.06179
ENSMUSG00000021676	ENSG00000145703	-1.37661	1.26718	-1.59019	-1.63593	-1.0005	1.13737	-1.51858	-1.36905	-1.34579	1.01186	-1.16117	-1.29571	-2.6677	-1.25353	-1.15652	-1.26016
ENSMUSG00000021681	ENSG00000164252	-1.12453	1.92168	1.22744	-1.05221	1.13016	1.08098	1.15827	1.03959	1.12349	1.33792	1.18909	1.19845	-1.18231	1.04236	-1.37759	1.0658
ENSMUSG00000021687	ENSG00000085365	-0.942112	1.84277	-1.04656	-1.22385	1.10812	1.15327	1.51546	1.07333	1.36324	1.165	1.39157	-1.05205	1.15114	-1.04048	-1.14273	-1.14968
ENSMUSG00000021693	ENSG00000068796	-1.02429	2.45071	1.31446	1.33547	1.02804	-1.03464	-1.32158	1.19164	1.10431	1.17003	2.06897	1.26291	-1.02768	1.03379	-1.56149	1.15779
ENSMUSG00000021699	ENSG00000113448	-0.869938	1.85896	-1.43457	-1.08787	1.09242	-1.25319	-1.58683	-1.25605	-1.05023	-1.04694	-1.0283	-1.06565	1.1377	-1.15381	-1.65247	-1.09614
ENSMUSG00000021701	ENSG00000145632	-0.68491	3.28116	2.83711	2.87277	1.66784	1.02994	1.11517	1.3979	1.75755	1.26233	6.4204	2.21624	1.66952	1.54175	1.32273	2.18526
ENSMUSG00000021702	ENSG00000113296	1.39877	1.09705	-1.01891	-1.13607	1.06106	1.01195	-1.544	1.13837	-1.2017	-1.13983	-1.25522	-1.11922	-1.19682	-1.17734	1.49577	-1.19581
ENSMUSG00000021712	ENSG00000113595	-2.50259	2.01796	-1.02907	-1.08907	1.01634	1.0036	-1.02387	-1.25879	1.18474	1.13748	1.31029	-1.01494	1.20219	1.02341	-1.50362	-1.0301
ENSMUSG00000021713	ENSG00000113593	-1.82473	1.33639	-1.11802	1.08846	1.19577	1.01202	1.35307	1.15347	1.18921	1.35464	1.28163	1.21217	-1.59742	1.15939	1.04121	1.11764
ENSMUSG00000021725	ENSG00000151883	-0.692262	1.76286	1.62227	1.37198	1.1153	-1.12117	1.16776	1.93084	1.45831	1.17009	1.38332	1.30546	1.04174	1.03621	-1.14328	1.2386
ENSMUSG00000021733	ENSG00000033867	-1.5938	-1.37458	-2.54433	1.08146	1.05812	1.05245	1.79895	-1.13746	1.23594	-1.07493	1.0948	-1.08816	1.35833	-1.002	-1.60562	1.00493
ENSMUSG00000021737	ENSG00000163636	-1.09034	1.50425	-1.24793	-1.0629	-1.04084	-1.35028	1.01411	-1.24854	1.06599	1.02921	1.39219	-1.0465	-1.68962	-1.02009	-1.08386	1.02904
ENSMUSG00000021738	ENSG00000163635	-1.35375	-1.51762	-1.14701	-1.29118	-1.01309	1.03111	-1.60505	-1.80083	1.25334	1.0473	1.28303	-1.15143	-1.11269	-1.05671	-1.13658	-1.14804
ENSMUSG00000021745	ENSG00000144724	-0.905576	1.88166	1.03257	-1.41851	-1.2146	1.0129	-1.11174	-1.06251	1.12344	1.12675	1.05778	1.04566	-1.26521	1.01378	1.01539	-1.06126
ENSMUSG00000021748	ENSG00000168291	-0.617819	1.14204	-1.01473	1.02169	-1.13662	1.0148	1.06948	-1.07974	1.08522	1.07126	1.30795	-1.06559	1.17717	1.05929	-1.20792	1.02831
ENSMUSG00000021764	ENSG00000164258	-1.30994	1.63875	-1.14437	-1.26743	-1.0416	-1.20445	-1.01481	-1.06841	-1.11708	-1.00624	-1.28351	-1.17084	-1.41736	-1.21274	-1.08867	-1.25022
ENSMUSG00000021774	ENSG00000170142	-1.19948	-1.79527	1.28333	1.04887	1.08372	-1.03566	1.17106	1.13795	1.35528	1.37827	1.56624	1.29905	-1.30546	1.06025	-1.24846	1.09087
ENSMUSG00000021779	ENSG00000151090	-1.93386	1.1575	-1.56055	1.00405	1.0232	-1.00395	1.01586	-1.35189	-1.03088	-1.0738	-1.13127	-1.12956	1.13085	-1.05424	1.54175	-1.06965
ENSMUSG00000021785	ENSG00000151092	-1.59949	1.75568	-1.13013	1.05778	-1.18047	1.02706	1.18729	1.00338	1.22302	1.20663	1.20349	1.04797	-1.43652	-1.02538	-1.04517	1.09046
ENSMUSG00000021786	ENSG00000151093	-1.35135	1.46207	1.03859	1.12836	-1.22076	1.05422	1.34558	1.07071	1.16521	1.07281	1.00863	-1.07489	-1.03385	1.03369	1.57367	1.05265
ENSMUSG00000021794	ENSG00000148672	-0.722542	1.95557	-1.24464	-1.31046	1.0021	-1.05941	1.10896	-1.41746	-1.07544	-1.02363	-1.04731	-1.47104	1.22576	-1.19006	-1.456	-1.24292
ENSMUSG00000021796	ENSG00000107779	-1.56318	2.54791	-1.00274	-1.59986	1.07735	-1.01704	-1.19702	1.05111	-1.12847	1.22756	1.56752	-1.06027	-1.42908	-1.22557	-1.55923	-1.37981
ENSMUSG00000021810	ENSG00000122882	0.644529	1.97673	1.00178	1.15942	-1.07012	-1.09424	1.13647	-1.10038	1.1506	1.13663	1.15145	1.06879	1.01552	-1.01915	1.05898	1.10767
ENSMUSG00000021816	ENSG00000107758	-1.3263	1.32405	-1.03464	-1.19746	1.05443	1.08044	-1.06297	-1.06049	1.11835	1.11902	1.26675	1.06234	-1.41379	-1.07038	-1.25376	-1.1235
ENSMUSG00000021832	ENSG00000100519	-2.1352	1.58964	-1.04767	-1.09509	-1.04276	1.03742	1.17005	1.00054	1.21399	1.33789	1.37309	1.15211	-1.66861	1.05273	-1.09924	1.05813
ENSMUSG00000021840	ENSG00000168175	-0.808798	1.69433	-1.39035	-1.08686	1.05141	-1.02551	1.00828	-1.83555	1.28329	1.25466	1.22152	-1.07294	1.07669	-1.01842	-1.24247	-1.05362
ENSMUSG00000021843	ENSG00000126777	-1.7151	2.26015	1.02823	-1.29906	1.03647	-1.04353	-1.0212	-1.12686	1.2502	1.18509	1.42834	1.01607	-1.06257	1.05598	-1.14628	-1.12276
ENSMUSG00000021866	ENSG00000122359	0.890505	1.67939	1.32654	1.14953	1.10995	1.16407	-1.22637	1.00618	1.12962	1.16014	1.25826	1.16108	-1.08621	1.13183	1.10294	1.15274
ENSMUSG00000021868	ENSG00000108179	0.969122	1.59877	1.13478	1.14685	-1.20039	-1.23365	1.73184	-1.07698	1.08057	1.16384	1.18873	-1.0699	1.89382	1.16156	-1.07353	1.09083
ENSMUSG00000021892	ENSG00000131370	-1.05705	1.91153	-1.84661	-1.14401	1.10313	1.04296	-1.2303	-1.57183	1.15757	-1.08589	-1.21788	-1.19979	-1.57768	1.04957	-1.31747	1.03213
ENSMUSG00000021893	ENSG00000131375	-2.10009	1.72092	-1.32752	-1.18409	1.25441	1.03039	-1.05897	1.10407	1.06432	1.20357	1.31739	-1.02813	1.13113	-1.13333	-1.52118	-1.18139
ENSMUSG00000021895	ENSG00000163947	-0.72206	1.57093	-1.50612	-1.40817	-1.32283	1.22154	1.12477	-1.10162	-1.04388	1.17763	1.08327	-1.13537	-4.27374	-1.01164	-1.1273	1.03945
ENSMUSG00000021900	ENSG00000169814	1.44778	-1.80315	-1.31782	-1.03375	1.12968	-1.02022	1.05365	-1.04713	1.10466	1.08643	-1.03967	-1.19247	-1.09286	-1.07599	-1.08037	-1.02247
ENSMUSG00000021901	ENSG00000163930	1.14013	-1.36636	-1.06036	-1.06831	-1.05781	1.1743	-1.14026	-1.32107	-1.03629	1.058	1.1262	-1.12913	-1.05636	1.0765	1.17873	1.0153
ENSMUSG00000021910	ENSG00000010322	0.871421	-1.09944	-1.25014	-1.11447	1.03541	1.13973	-1.37723	-1.07925	-1.39333	1.09152	1.04613	1.01517	-1.70311	-1.06555	-1.15039	-1.01692
ENSMUSG00000021916	ENSG00000016864	-1.33376	1.52529	1.12615	-1.11611	1.10573	1.03404	-1.01319	1.08923	-1.02409	1.2569	1.6858	1.10285	-2.48776	1.05757	-1.01159	-1.05008
ENSMUSG00000021918	ENSG00000114904	-1.35762	2.09224	-1.03351	-1.16033	1.10641	1.01279	-1.04647	-1.15075	1.10981	1.15059	1.17675	1.05603	-1.15566	-1.29676	-1.03093	-1.07385
ENSMUSG00000021929	ENSG00000102753	-1.97011	1.83476	1.04971	-1.02959	1.23099	-1.02562	1.1603	-1.07015	1.23221	1.13607	1.59596	1.10308	-1.24764	1.04747	-1.48846	1.03025
ENSMUSG00000021932	ENSG00000136104	-0.587573	1.45318	1.21383	1.10043	1.06321	-1.05449	1.05977	1.17956	1.1247	1.08277	1.23487	1.11315	1.10662	-1.08962	-1.04145	1.0734
ENSMUSG00000021936	ENSG00000107643	-1.98568	1.75376	-1.50149	-1.17683	1.20552	-1.00348	-1.06098	-1.24525	-1.10286	-1.18677	-1.54139	-1.16813	-1.11765	-1.0332	-1.14491	-1.11495
ENSMUSG00000021939	ENSG00000164733	0.701848	1.36654	1.1873	-1.00783	-1.14728	1.15252	1.51618	-1.07496	1.29241	-1.01201	1.86167	-1.18047	1.98579	1.00495	-1.25975	-1.00069
ENSMUSG00000021945	ENSG00000121741	-1.82594	1.44201	-1.10612	-1.05538	1.2006	1.08095	-1.17368	-1.07329	1.02928	1.22467	1.30602	1.03583	-1.0375	-1.00876	-1.34151	-1.04302
ENSMUSG00000021947	ENSG00000165475	1.56541	1.45047	-1.4212	-1.60053	-1.1614	1.03556	-1.07179	-1.3538	-1.39024	-1.2202	-1.17413	-1.44475	1.45759	-1.73995	-1.15002	-1.48657
ENSMUSG00000021952	ENSG00000132953	-1.48481	1.67844	-1.0785	1.03167	-1.14147	1.1287	-1.34159	-1.10881	1.0659	-1.04402	1.0759	-1.01083	1.02673	-1.01374	1.30517	1.03324
ENSMUSG00000021957	ENSG00000163931	1.66528	2.32829	1.21744	1.63564	-1.41285	1.10464	1.33391	-1.2851	1.53987	1.01101	1.8291	1.1602	1.99909	1.43688	1.38007	1.35024
ENSMUSG00000021963	ENSG00000150459	0.823755	1.63612	-1.20227	-1.30344	1.01522	-1.04608	-1.4683	-1.04368	1.12268	1.146	-1.06062	-1.13262	-1.13532	1.01704	-1.2382	-1.05917
ENSMUSG00000021972	ENSG00000147421	-0.733104	1.18418	1.04439	-1.27923	1.02742	1.03893	-1.05726	-1.01396	1.28576	1.32288	1.14508	1.01183	-2.18108	1.16856	-1.04043	-1.09398
ENSMUSG00000021974	ENSG00000102678	-1.00111	-1.1487	-1.34916	-1.52346	1.02261	-1.03199	-1.10317	-1.37962	-1.16133	1.30975	-2.12	-1.31009	-3.2114	-1.16109	-1.06804	-1.09226
ENSMUSG00000021975	ENSG00000104299	1.05943	1.5087	1.22952	-1.01929	1.10314	1.02404	1.13488	1.11675	1.00258	1.18842	1.55298	1.18197	1.05936	1.06967	-1.1287	1.06033
ENSMUSG00000021978	ENSG00000012232	0.624137	1.16726	1.25899	-1.03957	-1.00104	1.12731	1.05134	-1.04795	-1.03098	-1.14209	-1.14388	-1.03826	1.07624	1.09459	1.10946	1.01574
ENSMUSG00000021981	ENSG00000102547	-0.656064	1.87584	-1.18025	-1.16115	1.03811	1.01456	-1.08866	-1.12068	-1.35338	-1.08321	-1.2175	-1.09838	1.01425	-1.13644	-1.20319	-1.17341
ENSMUSG00000021982	ENSG00000102543	-1.38037	1.48151	-1.37734	-1.21822	-1.10078	-1.02754	1.09104	-1.46074	-1.17127	-1.05572	-1.24139	-1.19344	1.03538	-1.13678	-1.67829	-1.07006
ENSMUSG00000021987	ENSG00000139505	-1.45017	1.67528	-1.00273	-1.20807	-1.43109	-1.07709	-1.08869	-1.04258	-1.17733	1.12259	1.10968	1.08915	-1.40424	-1.04194	-1.47997	-1.07449
ENSMUSG00000021994	ENSG00000114251	-1.18245	1.38547	-1.45593	-1.55338	1.45802	-1.01097	-1.28039	1.44247	-1.14295	1.09225	2.12885	1.03257	-1.34581	-1.0664	-1.85721	-1.47165
ENSMUSG00000021998	ENSG00000136167	-0.585657	1.20382	7.05867	1.98479	1.11396	1.1164	5.90923	3.69277	3.47231	1.11805	1.22707	1.51031	1.62934	1.61653	-1.14097	2.07946
ENSMUSG00000022000	ENSG00000123200	-0.621607	2.21883	1.07455	-1.08939	1.19318	-1.01059	-1.0906	-1.04093	1.04462	1.26391	1.66679	-1.09183	1.07934	-1.00576	-1.21438	-1.11923
ENSMUSG00000022009	ENSG00000083635	-0.667819	2.30449	-1.11183	1.03081	-1.00497	-1.02196	1.04717	-1.14405	1.05537	-1.05969	-1.01097	-1.006	-1.07804	-1.01846	-2.05756	-1.02764
ENSMUSG00000022012	ENSG00000120658	-1.12607	1.53492	2.67774	1.16559	1.26503	1.01503	-1.02772	1.28323	-1.05535	1.09342	-1.1144	1.41212	1.19916	1.01361	-1.12085	1.01884
ENSMUSG00000022016	ENSG00000023516	-1.7924	1.20114	-1.15762	-1.25463	1.07478	1.07777	-1.07655	-1.30001	1.07201	1.03625	1.32828	-1.00338	-1.06065	1.00926	-1.30414	-1.14568
ENSMUSG00000022019	ENSG00000083544	-1.21412	1.63014	-1.02548	-1.04599	1.14112	1.04242	1.00765	-1.02766	1.0456	1.14139	1.0346	1.08049	-1.12402	1.0065	1.30013	-1.00819
ENSMUSG00000022020	ENSG00000172766	-1.09167	1.13037	-1.33854	-1.17182	-1.0041	1.14352	1.17554	1.02887	1.12598	1.0875	1.22584	-1.01896	1.0299	1.02847	-1.92115	-1.07643
ENSMUSG00000022022	ENSG00000120662	-1.41586	1.74347	-1.09822	1.04153	-1.17954	1.01782	1.1046	-1.00713	1.20963	1.08964	-1.25459	-1.05106	-1.17639	1.02983	-2.07353	1.03386
ENSMUSG00000022023	ENSG00000120688	-1.09738	2.52862	-1.0028	-1.072	1.05991	-1.3089	1.0839	-1.09498	1.22558	1.23042	1.31583	1.03112	-1.15958	1.11178	1.01979	-1.04018
ENSMUSG00000022026	ENSG00000102837	-2.10021	3.22339	3.15718	1.37722	1.36196	1.0194	-2.22106	-1.30346	1.03043	1.59431	1.82093	1.74483	2.78197	1.11276	2.12737	1.1894
ENSMUSG00000022035	ENSG00000147419	-1.73227	2.00679	-1.3045	-1.17733	-1.11341	-1.03216	1.27232	1.05327	-1.1619	1.02585	-1.20708	-1.11672	-1.35135	-1.01279	1.04408	-1.09599
ENSMUSG00000022037	ENSG00000120885	1.18144	2.56352	2.63514	2.60831	1.55538	-1.00943	-1.03621	2.27778	1.15887	2.47433	5.57807	2.30782	2.69456	1.0357	1.07751	1.27712
ENSMUSG00000022040	ENSG00000120915	1.13965	1.07284	-1.87304	-1.99859	1.02571	1.00007	-1.32277	-1.61465	-2.38934	-1.11317	-1.29914	-1.42152	-1.02413	-1.54428	-1.27128	-1.60954
ENSMUSG00000022048	ENSG00000092964	-1.16077	2.70034	-1.06948	-1.30249	1.25426	-1.07291	-1.28696	-1.02726	-1.1348	1.18192	1.81781	1.201	-1.39073	-1.016	-1.2121	-1.09104
ENSMUSG00000022051	ENSG00000104765	-1.13062	1.6705	-1.58379	-1.29036	1.01175	1.01337	-1.35404	1.4163	1.09806	-1.09456	1.47165	-1.31577	1.15272	-1.02726	-1.612	-1.18759
ENSMUSG00000022064	ENSG00000083535	-2.21806	2.09926	1.30875	1.00779	1.08874	1.0048	-1.08224	1.24168	1.02811	1.22438	1.43127	1.25551	-1.34649	-1.03076	-2.00204	1.04319
ENSMUSG00000022075	ENSG00000008853	0.799318	1.18257	-1.42871	-1.73652	1.0077	1.02405	-1.85755	-1.3356	-2.227	-1.08228	-1.0545	-1.19662	-1.53011	-1.34114	-1.0211	-1.48075
ENSMUSG00000022089	ENSG00000147439	0.919666	1.05002	1.09633	1.18694	1.00638	-1.10353	-1.13264	-1.01786	-1.18959	1.04754	-1.0617	1.04644	1.0988	1.03388	1.00685	1.15791
ENSMUSG00000022090	ENSG00000120913	1.86618	1.10023	-1.73648	-1.45352	-1.41256	1.0005	-1.95942	-1.63936	-1.41852	1.02346	-1.26683	-1.3561	-2.96496	-1.31352	1.23209	-1.0422
ENSMUSG00000022091	ENSG00000120896	1.81602	1.2857	-1.18127	-1.22771	-1.01811	1.06102	-1.16058	-1.55345	-1.14951	-1.17074	-1.12696	-1.17018	-1.05815	-1.1146	-1.1212	-1.12845
ENSMUSG00000022092	ENSG00000120910	-0.627815	1.82286	-1.55226	-1.18658	1.10735	-1.07413	1.01058	-1.23348	1.16423	-1.05793	1.22844	-1.12328	1.13061	1.07373	-1.16497	-1.05098
ENSMUSG00000022095	ENSG00000158863	-0.881696	-1.27728	1.03743	1.11468	-1.21918	1.03851	-1.11461	1.10353	-1.26	1.01736	1.11501	1.08592	1.04534	1.17946	1.20794	1.11643
ENSMUSG00000022096	ENSG00000168453	1.18299	1.15174	2.77518	-1.0826	1.01442	1.05087	-1.43183	1.59335	-1.00589	-1.15039	-1.18256	-1.07376	1.21068	1.08663	-1.03304	-1.06142
ENSMUSG00000022098	ENSG00000168487	1.07977	3.50241	1.53467	1.02472	1.10022	1.08366	-1.12579	1.57806	-1.14666	-1.05907	1.08057	-1.01822	1.08513	1.05396	-1.02995	1.06817
ENSMUSG00000022100	ENSG00000130227	-0.6628	-2.07351	-1.34555	-1.29256	1.18917	-1.03834	-1.06253	-1.26081	1.02847	1.05075	1.16648	-1.12759	-1.01139	-1.02001	-1.30539	-1.16565
ENSMUSG00000022102	ENSG00000147443	1.51553	-2.10858	6.19931	1.59743	1.0761	1.21561	5.83175	3.45629	1.86181	-1.08083	1.07256	1.10436	1.20732	1.72814	-1.21503	1.5458
ENSMUSG00000022105	ENSG00000139687	-1.90199	2.08915	1.53746	-1.07291	1.08541	-1.26028	1.37182	1.12994	1.89803	1.46408	2.11508	1.13838	1.06529	1.09921	1.15532	-1.01133
ENSMUSG00000022109	ENSG00000136146	-1.0555	2.16964	1.07173	-1.32178	1.07089	-1.17802	-1.08881	1.12817	-1.022	1.25303	1.34607	1.04058	-2.22048	-1.02134	-1.30185	-1.16147
ENSMUSG00000022110	ENSG00000136143	-1.72909	1.45773	-1.30933	-1.33473	1.07724	1.01301	1.07531	-1.14811	1.10926	1.07292	1.18218	-1.23114	-1.00901	-1.34016	1.05086	-1.25412
ENSMUSG00000022111	ENSG00000118939	-1.1374	2.45017	1.17741	1.30102	-1.06008	-1.02631	1.69901	1.01305	1.33791	1.13759	1.41273	1.09497	-1.39076	1.06919	-1.0464	1.12583
ENSMUSG00000022119	ENSG00000139746	-2.32803	1.35494	-1.12305	1.10543	1.18282	-1.05671	1.18493	1.21307	1.30313	1.33057	1.1029	1.10946	1.01529	1.04159	-1.72235	1.06556
ENSMUSG00000022122	ENSG00000136160	-0.744922	1.56146	-1.03622	1.15602	1.23811	-1.00839	3.09424	1.08171	2.17827	1.33104	1.90574	-1.13876	1.24985	1.75128	-2.59471	-1.07877
ENSMUSG00000022125	ENSG00000102805	-0.602481	2.23248	1.19266	1.09187	1.026	1.04397	-1.06753	1.0494	1.1175	1.24928	1.24982	1.01838	-1.0062	-1.00074	1.04637	1.02774
ENSMUSG00000022130	ENSG00000088451	-0.9668	1.61532	-1.04832	1.06091	-1.0423	-1.02562	-1.06443	1.02078	-1.22827	1.04486	1.02399	1.00407	-1.20766	1.01966	-1.48485	1.00399
ENSMUSG00000022136	ENSG00000102580	-1.50646	2.75211	1.22341	1.1132	-1.05797	-1.16439	1.09409	-1.09166	1.06548	1.31094	1.0486	1.0236	-1.09908	1.04418	1.26554	1.14136
ENSMUSG00000022139	ENSG00000139793	-2.26507	1.62752	-1.25214	-1.31893	1.10827	-1.00275	1.10676	-1.18005	-1.06083	-1.09955	-1.11252	-1.09921	-1.0025	-1.0453	1.86133	-1.19702
ENSMUSG00000022141	ENSG00000164190	-2.0156	1.69953	1.18596	-1.15246	1.1839	1.14567	1.04693	-1.0696	1.5342	1.37867	1.40727	1.1418	1.13495	1.08469	-1.39681	-1.04927
ENSMUSG00000022142	ENSG00000113569	-1.03413	1.54205	1.10298	1.233	1.1578	1.08165	1.1612	1.07902	1.34556	1.20193	1.59562	1.18719	1.01412	1.0694	1.2014	1.14909
ENSMUSG00000022146	ENSG00000145623	-0.790905	2.02508	2.62639	1.24673	-1.06369	1.04534	1.63452	2.07032	1.14063	1.21172	-1.03477	1.41074	1.02184	1.217	1.8723	1.16417
ENSMUSG00000022151	ENSG00000113638	-1.14092	1.83046	-1.10746	-1.16101	1.05108	1.05115	1.0643	1.02082	1.03185	1.26939	1.1668	1.03278	-1.43897	1.03673	-1.18766	-1.06245
ENSMUSG00000022174	ENSG00000129562	1.83803	2.08865	1.27848	-1.07547	1.07866	-1.15251	-1.12178	1.26817	1.1456	1.10353	1.22337	1.03417	-1.21764	1.01747	1.08866	1.02576
ENSMUSG00000022175	ENSG00000197324	1.81137	2.01919	1.26959	1.03311	-1.22062	-1.09402	-1.41051	-1.21729	1.02627	1.10182	1.1726	1.09467	-1.46292	-1.02993	-1.02357	1.06255
ENSMUSG00000022180	ENSG00000092068	0.828554	-1.24835	1.12931	-1.73177	1.08103	1.0426	-1.24215	-1.16312	-1.06749	1.04536	-1.03758	-1.14134	1.26098	-1.65338	-1.63758	-1.39775
ENSMUSG00000022186	ENSG00000083720	-1.37025	1.48898	-1.20487	1.0694	1.23032	-1.00799	1.15433	1.32397	-1.11421	1.40448	-1.35761	-1.07608	-1.30914	-1.12201	-1.20312	-1.05607
ENSMUSG00000022194	ENSG00000100836	-0.686125	-1.07952	-1.07942	-1.05284	1.23839	-1.03919	-1.05753	1.26045	1.2202	1.19108	1.08665	-1.08552	1.06534	1.08588	-1.14169	1.03541
ENSMUSG00000022197	ENSG00000133401	-0.754462	1.34931	-1.80975	-1.54049	1.61432	-1.00328	-1.20463	-1.76865	1.06271	-1.16728	-1.82937	-1.18939	-1.943	-1.21648	1.63812	-1.2135
ENSMUSG00000022199	ENSG00000092096	1.12605	-1.16723	-1.2137	1.178	1.01053	1.04625	-1.21077	-1.43417	1.03471	-1.13994	-1.25618	-1.13657	1.1692	1.08243	1.07505	1.0559
ENSMUSG00000022200	ENSG00000113384	-0.839567	1.99407	-1.19971	-1.21597	1.33122	-1.07637	1.05594	-1.26728	-1.02126	-1.01937	1.31503	-1.08089	1.00023	-1.1223	-1.30182	-1.17142
ENSMUSG00000022201	ENSG00000056097	-1.10275	1.66616	1.16904	-1.06568	1.05642	1.24604	-1.19127	-1.08801	1.06025	1.11087	1.28123	1.01234	-1.35565	1.00819	-1.49669	1.00815
ENSMUSG00000022203	ENSG00000100842	1.08399	-1.56526	1.09859	1.03713	1.05886	1.05763	-1.55154	1.23183	1.0825	-1.01582	1.01237	-1.02959	1.03031	1.25921	1.05419	1.01805
ENSMUSG00000022205	ENSG00000113387	-0.707958	2.19716	1.02017	1.03721	1.29921	-1.10518	1.09251	-1.02227	1.15547	1.22784	1.19508	1.09645	-1.52667	1.06363	-1.59045	1.03165
ENSMUSG00000022206	ENSG00000113389	-1.42008	1.24663	-1.6613	1.01411	1.09139	1.01776	-1.46301	-1.30577	-1.38166	1.31846	-1.24392	-1.21933	-1.08681	-1.24849	-1.08922	-1.14323
ENSMUSG00000022214	ENSG00000100897	1.38731	1.66957	-1.11345	-1.16949	1.05847	1.11642	-1.06515	-1.19995	-1.28826	1.01338	1.07781	-1.10545	1.33985	-1.02262	1.04316	-1.04829
ENSMUSG00000022216	ENSG00000092010	1.61438	1.56136	1.153	1.12404	-1.09283	1.03217	1.3172	1.29456	1.42984	1.34284	1.37358	1.12275	-1.02643	1.18608	1.06799	1.17536
ENSMUSG00000022219	ENSG00000136305	1.83278	1.29032	-1.11963	-1.12905	-1.49006	1.02216	1.09821	-1.23288	-1.09839	-1.3131	-2.11788	-1.30577	-1.09887	-1.21244	1.30223	-1.15094
ENSMUSG00000022223	ENSG00000100445	1.45675	-1.09956	-1.00259	1.08561	-1.01579	1.14013	1.07081	1.03612	1.08326	1.02474	-1.16307	-1.11651	-1.00027	1.01698	1.18835	1.05415
ENSMUSG00000022231	ENSG00000112902	-0.94972	1.32764	-1.04213	-2.25683	1.13884	1.02677	-1.57679	-1.06624	-1.61654	1.25161	1.73833	-1.04903	-3.19106	-1.32313	1.56295	-1.37583
ENSMUSG00000022246	ENSG00000039560	-1.27875	1.45638	1.05067	-1.20724	1.01077	-1.03466	-1.26941	-1.24467	-1.40559	1.42122	1.41462	1.16199	-2.49383	-1.32701	-1.02389	-1.1625
ENSMUSG00000022247	ENSG00000113460	-1.483	1.7465	1.00972	-1.05881	-1.04888	1.06932	1.1781	1.03196	1.14724	1.03636	-1.08578	1.00154	-1.71991	-1.04028	-1.17558	-1.02482
ENSMUSG00000022255	ENSG00000147649	-1.10592	2.26258	1.03436	-1.12435	1.02254	-1.07382	1.1216	-1.07208	1.39695	1.23531	1.63121	1.05544	1.17052	1.08719	-1.76018	-1.00067
ENSMUSG00000022263	ENSG00000038382	-1.24731	1.6914	-1.03574	1.02903	1.04225	1.00674	1.33489	1.17165	1.31106	1.07751	1.4831	-1.04939	1.17299	1.29051	-1.65274	-1.01012
ENSMUSG00000022280	ENSG00000034677	-1.02309	1.05242	1.0214	-1.18233	1.04463	1.0723	-1.17902	-1.17236	-1.16672	1.04492	-1.21716	1.06136	1.01758	1.00826	1.54769	-1.15223
ENSMUSG00000022305	ENSG00000147650	-0.864663	2.61945	-1.16086	1.00895	-1.01896	1.04817	1.28674	-1.13148	1.12194	1.03011	1.04112	-1.02851	1.00699	-1.02446	-1.6427	-1.01843
ENSMUSG00000022307	ENSG00000164830	-2.06339	1.15402	-1.07114	-1.23814	1.16502	1.24417	-1.03974	1.16059	1.15242	1.42068	2.07015	1.20145	-1.24532	-1.13613	-1.42148	-1.14981
ENSMUSG00000022309	ENSG00000154188	-1.82373	3.03396	-1.16744	1.03433	1.11566	1.04195	2.07134	-1.14312	1.60227	1.53773	1.08967	-1.09035	1.42692	1.15152	1.61772	1.09828
ENSMUSG00000022312	ENSG00000147677	1.57325	1.90369	-1.06653	1.00779	1.13885	1.09642	1.24019	-1.0567	1.1428	1.01176	1.0542	1.07372	-1.28386	1.0706	-1.02375	1.01361
ENSMUSG00000022314	ENSG00000164754	-1.13138	1.83121	-1.0808	-1.24754	1.03025	1.23336	-1.04122	-1.09118	1.04743	1.2784	1.51153	1.01338	-1.0918	-1.01394	-1.44608	-1.13688
ENSMUSG00000022322	ENSG00000171241	-2.00814	-2.63783	1.25453	1.18671	-1.00774	1.25099	4.13046	2.11944	1.12396	1.04706	1.1925	1.08141	1.0949	1.12831	1.81004	1.15327
ENSMUSG00000022324	ENSG00000132561	-0.787533	-1.08838	1.52585	1.80055	1.37473	1.01276	1.68108	1.01222	1.74942	1.42494	1.91264	1.15865	1.11955	2.08237	1.53014	1.40667
ENSMUSG00000022329	ENSG00000104375	-1.91532	1.87088	-1.13703	-1.05432	-1.02156	1.03324	1.00337	-1.15117	1.1422	1.0124	-1.00092	-1.04188	1.02936	-1.00582	-1.42068	-1.01212
ENSMUSG00000022336	ENSG00000104408	-1.43698	1.90635	-1.12611	-1.02595	1.17223	-1.00101	1.26972	-1.00465	1.10308	1.03581	1.24145	1.14002	-1.03359	1.07907	-1.01062	1.02593
ENSMUSG00000022338	ENSG00000120533	-1.49772	1.72757	-1.19717	-1.02664	-1.01216	-1.22298	-1.08741	-1.03249	1.00933	1.07647	-1.16311	-1.02057	-1.30526	1.03656	1.40824	1.01536
ENSMUSG00000022339	ENSG00000147654	-1.13253	1.68671	1.166	-1.19941	-1.27917	1.01318	1.22801	-1.01698	1.08265	1.11624	-1.16077	-1.10936	-1.54891	-1.19063	1.01441	-1.08051
ENSMUSG00000022340	ENSG00000147642	-0.937739	1.0481	-1.33988	-1.32654	1.10982	-1.06644	-1.24068	1.24211	-1.35387	1.05725	1.12036	-1.12491	-2.33119	-1.29356	1.60846	-1.43161
ENSMUSG00000022365	ENSG00000136986	1.06336	2.34321	1.05075	1.13053	-1.26481	-1.22624	1.17216	-1.02502	1.48245	1.04563	1.27327	1.06834	1.26467	1.25986	-1.03369	1.0885
ENSMUSG00000022378	ENSG00000153310	-1.19787	2.30292	1.14074	1.28357	1.00788	1.11937	1.81053	1.18753	1.39188	1.10039	1.22874	1.11178	1.25596	1.1669	-1.21931	1.17743
ENSMUSG00000022385	ENSG00000075218	0.776306	2.04069	4.03213	1.01399	1.20879	1.0481	3.42694	2.95476	1.12816	-1.01486	1.02878	1.00857	1.17666	1.07332	-2.03222	1.02663
ENSMUSG00000022387	ENSG00000100425	-0.660048	1.73717	1.03739	-1.06825	1.05445	1.01062	-1.19036	-1.08702	-1.2649	1.04593	1.34541	1.01885	-1.19264	1.06683	-1.71081	1.0005
ENSMUSG00000022389	ENSG00000167074	0.651282	1.60738	-1.23087	-1.29098	1.00703	1.04844	-1.55184	-1.17481	-1.00746	-1.06068	-1.07126	-1.1171	1.11888	-1.06248	1.07815	-1.17081
ENSMUSG00000022391	ENSG00000100401	1.0524	-1.31862	-1.08345	-1.45822	-1.04195	1.08215	-1.49685	-1.23884	-1.68219	-1.09325	1.00075	-1.11633	1.02572	1.03661	-1.03276	-1.18571
ENSMUSG00000022400	ENSG00000100387	1.09166	1.43809	1.20557	1.25632	1.02898	-1.04764	1.27005	1.19652	1.43592	1.17697	1.21574	1.04728	-1.05966	1.02874	1.26792	1.188
ENSMUSG00000022401	ENSG00000196236	-0.612962	1.41948	-1.08075	-1.10172	1.06117	1.03917	1.18685	-1.24838	1.00571	1.01482	1.20079	-1.06719	1.14083	1.00759	1.29989	-1.02455
ENSMUSG00000022403	ENSG00000100380	-0.875396	1.95285	-1.71533	-1.31983	1.18739	-1.07942	-1.08172	-1.36953	-1.15727	-1.11178	1.11084	-1.25325	1.077	-1.17854	-1.26277	-1.20134
ENSMUSG00000022404	ENSG00000100372	-0.752998	1.53286	-1.01924	-1.12706	-1.05632	-1.00239	1.09401	-1.11245	-1.12829	-1.00977	1.0397	-1.06058	-1.04761	-1.06762	-1.15789	-1.09419
ENSMUSG00000022407	ENSG00000239900	1.63788	-1.06419	1.06059	1.25389	-1.20714	1.08574	1.13865	1.02332	1.29131	1.13982	1.29327	1.04372	1.11377	1.24905	-1.17631	1.24609
ENSMUSG00000022414	ENSG00000100324	0.757282	1.03856	1.23491	-1.22338	-1.01843	1.12869	-1.15894	1.08172	-1.10072	-1.06802	-1.01811	-1.03373	1.03271	1.06914	-1.51275	-1.08112
ENSMUSG00000022415	ENSG00000100321	1.44933	-1.00032	1.19433	1.07548	-1.23455	1.11105	-1.32467	1.04435	1.16081	1.09137	1.22085	-1.01759	1.38458	-1.00449	-1.13193	-1.02597
ENSMUSG00000022420	ENSG00000100246	1.84862	-1.44101	1.33938	-1.14049	-1.1589	-1.09464	-1.20643	1.24681	-1.10808	1.09141	-1.09556	1.00214	-1.04918	-1.03192	-1.15701	-1.0312
ENSMUSG00000022421	ENSG00000221890	1.09611	1.26307	4.36018	1.21076	-1.07882	1.02118	1.27052	3.81557	-1.15014	-1.19611	-1.24994	1.02826	1.1641	-1.06776	1.23563	1.09901
ENSMUSG00000022425	ENSG00000136960	-0.81909	1.44233	-1.43078	-1.23634	-1.31712	1.06739	-1.13532	-1.32875	-1.14853	-1.0198	-1.02391	-1.28703	1.13133	-1.09332	-1.69279	-1.22909
ENSMUSG00000022426	ENSG00000100221	1.13572	1.46912	-1.28417	-1.20557	1.02146	-1.18563	-1.13537	-1.3729	-1.3204	-1.23118	-1.00858	-1.0731	-1.77418	-1.22581	1.37101	-1.19588
ENSMUSG00000022427	ENSG00000100216	1.20356	1.24109	1.01866	1.00232	-1.18603	1.01168	1.02389	-1.1465	-1.04999	1.06159	-1.08081	-1.31476	1.0745	1.0834	1.0011	-1.01565
ENSMUSG00000022428	ENSG00000100211	1.4791	1.12905	1.30509	-1.15069	-1.02367	1.11509	-1.25148	1.19154	-1.15278	1.31762	1.0516	1.10665	-1.37641	1.01912	1.35954	1.00508
ENSMUSG00000022433	ENSG00000213923	0.951783	1.99346	1.25057	1.13783	1.02215	1.1207	1.00211	1.13431	1.24432	1.03416	1.28227	1.0236	1.26907	1.21317	-1.46286	1.1245
ENSMUSG00000022434	ENSG00000100376	-0.886313	-4.62417	1.57651	1.03132	1.05996	-1.2717	-1.26124	1.39646	-1.00253	-1.02561	-1.15032	1.11506	1.10749	1.18928	1.09977	1.00731
ENSMUSG00000022437	ENSG00000100347	1.43911	1.0946	-1.53398	-1.02243	-1.16816	1.27313	-1.00377	-1.33669	-1.1118	-1.04392	1.15509	-1.16427	1.06347	1.05843	1.13289	1.01351
ENSMUSG00000022438	ENSG00000188677	1.1544	-2.09322	-1.22713	1.16006	1.02365	1.11279	1.30804	-1.42367	1.20229	1.01412	1.02583	-1.19138	1.24472	1.29277	-1.42465	1.22896
ENSMUSG00000022442	ENSG00000100271	0.844033	1.07158	1.5979	1.07949	1.03204	1.06626	1.04861	1.32529	-1.10156	1.21681	1.28438	1.08622	-1.13171	1.10088	1.00396	1.03336
ENSMUSG00000022453	ENSG00000198951	1.50898	1.01239	-1.11604	1.1457	1.16156	-1.02112	1.13574	-1.11889	1.21435	1.08911	1.21046	-1.06924	1.06728	1.11287	-1.18316	1.1377
ENSMUSG00000022463	ENSG00000198911	0.998793	1.01389	1.12361	-1.02013	1.02602	-1.0564	-1.06398	-1.42248	-1.03988	-1.20342	-1.0702	-1.08959	1.20462	1.01357	1.45399	-1.04881
ENSMUSG00000022466	ENSG00000005175	-0.987824	2.2629	1.12333	1.04874	1.03736	1.02779	1.06767	1.07352	1.29373	1.29848	2.1045	1.13799	1.23549	-1.08969	-1.47338	-1.02955
ENSMUSG00000022469	ENSG00000079337	1.0528	1.06957	1.1461	-1.21243	1.03796	1.02544	-1.23515	1.1712	-1.04813	1.16971	-1.02765	1.02496	-1.29354	1.0301	-1.18022	-1.02361
ENSMUSG00000022474	ENSG00000100417	1.50775	-1.04836	-1.23467	-1.30295	-1.43051	1.04887	-1.20197	-1.28196	-1.68782	-1.01628	-1.00849	-1.27927	1.27858	-1.16189	-1.13663	-1.26334
ENSMUSG00000022477	ENSG00000100412	1.11817	1.48655	-1.66215	-1.22296	-1.19521	-1.03238	-1.16146	-1.5338	-1.31434	-1.06649	1.14247	-1.27943	1.01183	-1.167	1.06027	-1.15787
ENSMUSG00000022484	ENSG00000180818	0.988865	-1.01488	-1.08535	1.07937	-1.20229	-1.02107	1.0837	-1.07512	-1.11018	1.06334	-1.46397	-1.26244	1.21727	-1.09894	-1.19505	1.00669
ENSMUSG00000022489	ENSG00000123360	1.11547	1.07856	2.60201	-1.19483	-1.00676	-1.01171	2.52608	2.56673	-1.06068	-1.22039	-1.40663	-1.04098	-1.18344	-1.03253	-1.13361	-1.08178
ENSMUSG00000022490	ENSG00000135447	1.81442	1.04772	2.03055	1.53123	-1.91865	-1.02034	1.32255	1.45907	-1.06072	1.24843	-1.733	-1.0549	1.09331	-1.18886	-1.09394	1.1506
ENSMUSG00000022500	ENSG00000189067	1.39037	1.75833	1.04272	1.17006	1.17274	-1.28001	1.27759	-1.09235	1.31159	1.23142	1.46588	1.04734	1.07397	1.04483	1.0362	1.13064
ENSMUSG00000022503	ENSG00000103274	1.49855	-1.13107	1.14234	1.09767	-1.17905	1.24344	1.12007	-1.02095	1.26342	1.0998	1.13634	1.05539	1.16432	1.04437	-1.08246	1.17627
ENSMUSG00000022504	ENSG00000179583	1.09208	1.91306	3.11125	-1.09511	1.03491	1.08111	1.41074	2.42735	1.20524	1.03579	1.26104	-1.06714	1.26498	1.32233	-1.09308	-1.04294
ENSMUSG00000022505	ENSG00000213853	0.954886	1.54825	2.06588	1.03575	1.09117	1.05437	1.18734	1.22248	1.35983	1.05398	1.06431	1.15233	-2.52252	1.4331	-1.3301	1.25213
ENSMUSG00000022508	ENSG00000113916	-1.12353	1.90029	1.28162	1.16756	-1.07278	1.00469	1.65997	1.1444	1.96569	1.52885	1.58201	1.19112	1.05006	1.30187	-1.09257	1.18633
ENSMUSG00000022512	ENSG00000163347	-1.33737	2.26918	2.87845	1.52468	-1.02634	-1.03591	1.61713	2.82524	1.01602	1.10347	1.12719	1.34893	-1.01723	-1.03169	1.08351	1.21193
ENSMUSG00000022514	ENSG00000196083	-1.62146	1.37406	-1.58753	1.07363	1.00931	-1.00048	1.25456	-1.188	1.03377	-1.01679	-1.03935	-1.06415	-1.17886	-1.27	-2.03795	-1.02568
ENSMUSG00000022517	ENSG00000102858	1.0839	1.53691	1.063	1.04281	-1.16173	-1.15996	1.00382	-1.09676	-1.18061	1.12676	-1.07916	1.06555	1.00182	1.01692	-1.00914	1.04277
ENSMUSG00000022540	ENSG00000067836	1.64179	-1.65564	-1.33168	-1.07842	-1.26624	1.2933	1.04984	-1.1319	-1.43096	-1.21475	-1.6602	-1.40283	1.18438	-1.13169	1.1653	-1.13035
ENSMUSG00000022546	ENSG00000167701	1.63843	-1.02498	-2.02311	-1.28453	-1.26798	1.03536	-1.42172	-1.25101	-1.13273	1.00055	-1.58731	-1.22395	1.06016	-1.08662	-1.01491	-1.12285
ENSMUSG00000022548	ENSG00000189058	2.02687	1.14986	-2.05997	-1.30754	1.03577	-1.00547	-1.54957	-1.17923	-2.31384	-1.15273	-1.40987	-1.7889	-5.16156	-1.96025	-1.06376	-1.34468
ENSMUSG00000022551	ENSG00000179091	2.11016	-1.25972	-1.15299	-1.09402	-1.52608	1.00768	-1.18938	-1.23199	-1.69743	-1.10038	-1.40257	-1.32356	-1.07176	-1.02694	-1.00921	-1.07472
ENSMUSG00000022552	ENSG00000179526	1.47083	1.43034	-1.08052	-1.11995	-1.14773	1.03251	-1.22971	-1.14977	-1.14466	-1.17976	-1.48547	-1.13364	1.06774	1.06964	1.13567	-1.0015
ENSMUSG00000022555	ENSG00000185000	1.73467	1.01216	-1.16592	1.1384	-1.23819	1.12859	-1.00653	-1.23019	-1.22399	-1.06847	-1.29349	-1.15514	1.05837	1.1918	1.2309	1.14028
ENSMUSG00000022556	ENSG00000185122	1.16665	2.10908	1.0626	-1.05578	-1.0542	1.03181	-1.03086	-1.12873	1.00691	-1.03014	-1.17368	-1.07991	1.14436	1.04743	1.60687	-1.01116
ENSMUSG00000022559	ENSG00000182325	1.27581	-1.47038	-1.08621	1.01364	1.06289	1.14973	1.05035	1.02957	1.05473	-1.04778	-1.10167	-1.11155	-1.05387	1.07887	-1.14496	1.04848
ENSMUSG00000022561	ENSG00000197858	1.94189	-1.37	-1.22527	1.06026	-1.12181	-1.06725	-1.14396	-1.54628	-1.42938	-1.02762	-1.19698	-1.04157	1.10055	1.0504	-1.10276	1.03168
ENSMUSG00000022562	ENSG00000178814	1.65104	1.48352	-1.44895	-1.18909	-1.38016	1.08492	-1.31109	-1.44521	-1.34758	-1.10129	-1.18505	-1.18731	1.15174	-1.03889	-1.04564	-1.13043
ENSMUSG00000022564	ENSG00000178719	1.8919	1.14072	-1.28649	-1.143	-1.13242	1.02679	1.16492	-1.3917	-1.15934	-1.13341	-1.29389	-1.30276	1.40551	-1.12952	1.06724	-1.076
ENSMUSG00000022565	ENSG00000178209	0.769261	1.73284	1.02127	-1.14063	-1.02814	1.0442	-1.41234	-1.18321	-1.08963	-1.05438	-1.05039	-1.00725	1.00617	1.09832	1.00492	-1.0509
ENSMUSG00000022601	ENSG00000066422	-1.09511	1.33239	-1.11017	-1.03799	1.09139	1.03005	1.19845	-1.00811	1.203	1.31241	1.28371	1.07437	-1.1128	-1.13298	-1.6601	-1.03192
ENSMUSG00000022607	ENSG00000169398	-0.586514	2.0589	1.00668	-1.19214	1.1696	-1.00416	1.03284	1.06433	1.10715	1.16595	1.12799	1.04	-1.10926	1.10607	-1.62302	-1.0544
ENSMUSG00000022614	ENSG00000100258	1.53108	1.06644	-1.07744	-1.06854	-1.14461	1.07664	-1.23176	-1.13151	-1.16401	-1.10207	-1.15046	-1.02935	1.13874	1.05827	1.14176	-1.02097
ENSMUSG00000022615	ENSG00000025708	1.25288	1.8712	3.63994	1.71998	-1.42754	1.17438	4.64553	4.26762	2.12033	1.06538	1.57533	1.07602	1.60652	1.64447	-1.03359	1.79267
ENSMUSG00000022619	ENSG00000008735	1.37775	-1.06337	1.5361	-1.12397	-1.03522	1.02356	-2.80235	1.19161	-1.05376	-1.10985	-1.23594	-1.07208	1.01616	-1.02005	1.31679	-1.07097
ENSMUSG00000022620	ENSG00000100299	1.02357	1.294	-1.01712	1.10679	-1.18374	1.03608	-1.41014	1.10422	-1.0353	-1.09439	-1.1022	-1.13425	1.14968	1.11636	-1.17495	1.09277
ENSMUSG00000022636	ENSG00000170017	-1.52819	1.76099	-1.20544	-1.24794	-1.02058	-1.02267	1.36684	-1.20413	1.19418	1.14466	1.28734	-1.01826	-1.05058	-1.08277	-1.5627	-1.07669
ENSMUSG00000022663	ENSG00000144848	-1.63911	1.47053	1.00004	1.10866	-1.03799	1.05472	1.18017	1.06675	1.52899	1.16839	1.31252	-1.01289	1.00897	1.16189	-1.10459	1.11539
ENSMUSG00000022664	ENSG00000138459	-1.5358	1.95888	1.01702	1.01282	-1.04153	-1.07041	2.00791	-1.2522	1.01818	1.20145	1.07762	1.11897	-1.43554	1.01531	-1.5363	1.072
ENSMUSG00000022668	ENSG00000163607	-1.15842	1.54841	1.05812	1.21828	-1.19874	1.04568	1.41002	1.00189	1.33688	1.202	1.15158	-1.00017	1.16875	1.05812	-1.07077	1.19711
ENSMUSG00000022672	ENSG00000253729	-1.07567	1.6391	-1.00366	-1.17256	1.27236	1.09973	1.05641	-1.02195	-1.00615	1.16523	1.58544	1.14267	1.15814	-1.11994	-1.45961	-1.21401
ENSMUSG00000022673	ENSG00000104738	-1.18374	-1.04811	1.14136	-1.00928	1.26686	1.0583	1.14005	1.14324	1.166	1.04226	1.48503	1.02181	1.22352	1.0688	-1.30909	-1.06941
ENSMUSG00000022674	ENSG00000169139	-2.11285	1.37996	-1.01714	1.03589	-1.12161	1.03961	-1.04768	-1.01462	1.19395	1.11866	1.33248	1.04336	-1.35484	1.016	-1.08631	1.08059
ENSMUSG00000022676	ENSG00000019549	-1.14336	1.22953	1.23156	1.17073	1.09129	1.03703	1.40141	1.41924	1.80803	1.68113	1.51993	-1.17065	-1.44622	3.18836	1.68006	1.52789
ENSMUSG00000022698	ENSG00000121579	-1.90058	1.6979	-1.2188	-1.01685	1.12474	-1.08025	1.36592	-1.25374	1.30477	1.08989	1.34402	-1.00933	1.03584	-1.01521	-1.28297	1.00206
ENSMUSG00000022706	ENSG00000185608	1.08486	1.11311	-1.0635	1.00207	-1.12266	-1.114	-1.11325	-1.0418	1.04072	1.06698	-1.50457	-1.16271	-1.33811	1.02601	1.22605	1.00527
ENSMUSG00000022707	ENSG00000114480	-0.911212	2.20691	-1.18119	1.00999	-1.26931	-1.09067	1.13823	-1.35734	1.04117	1.12804	-1.08561	-1.16291	-1.12242	-1.03782	-1.47899	-1.00543
ENSMUSG00000022710	ENSG00000187555	-0.730252	1.33219	1.02002	1.09573	1.1555	1.21733	-1.02286	-1.25921	1.09078	1.37156	1.17708	1.02592	-1.07372	1.11079	-1.06924	1.08471
ENSMUSG00000022711	ENSG00000140650	0.965732	1.03928	1.21339	1.18944	-1.14678	1.17208	1.46419	1.06243	1.25811	-1.00372	1.27366	1.03475	1.03088	1.20871	-1.13395	1.12391
ENSMUSG00000022742	ENSG00000080819	-0.840212	1.91788	-1.08268	1.05682	1.01042	-1.04266	1.25397	-1.00882	1.15511	1.12856	1.40306	1.09357	-1.13411	1.03058	-1.43038	1.01679
ENSMUSG00000022744	ENSG00000080822	-0.622166	1.58548	-1.20837	-1.05008	1.47875	-1.04513	1.09995	-1.1482	1.26356	-1.01101	1.36037	-1.00422	-1.47507	1.08908	-1.73417	1.09257
ENSMUSG00000022747	ENSG00000064225	-0.707983	1.18999	-1.49488	-1.52126	1.00024	1.20438	-1.15811	-1.41942	-1.11001	-1.01305	1.06369	-1.35421	-1.22131	-1.24087	-1.18015	-1.06823
ENSMUSG00000022750	ENSG00000099910	0.832298	-2.11342	-1.02178	-1.08587	1.01075	1.10471	-1.05377	-1.44565	1.00978	1.07298	-1.00254	-1.0927	1.2428	-1.02531	-1.23364	-1.04335
ENSMUSG00000022760	ENSG00000184436	1.97746	-1.19115	-1.0456	-1.02999	-1.27458	1.14405	-1.20811	-1.19213	-1.11592	-1.07311	-1.08976	-1.11839	1.09446	1.01094	1.13725	-1.02571
ENSMUSG00000022761	ENSG00000099949	1.15837	-1.84944	-1.09226	1.02395	-1.26802	1.12147	-1.27762	-1.07045	-1.05398	-1.14528	-1.21878	-1.09537	-1.03213	1.12239	-1.14812	1.07534
ENSMUSG00000022769	ENSG00000128228	1.7688	1.95216	1.35148	1.59624	1.03146	-1.00161	-1.04523	1.02767	1.24485	1.16705	1.25471	1.11571	1.73293	1.45468	1.52333	1.56447
ENSMUSG00000022770	ENSG00000075711	-1.16757	1.83055	-1.05546	-1.11544	1.05908	-1.07525	-1.01086	-1.09992	-1.01495	1.05159	1.09246	-1.0147	1.05418	1.00821	-1.58084	-1.09656
ENSMUSG00000022771	ENSG00000100023	0.905654	1.01991	-1.10896	-1.05772	1.0706	1.07376	-1.00403	-1.01934	1.00025	-1.05107	-1.12962	-1.08387	1.30398	1.10348	-1.11452	-1.01815
ENSMUSG00000022772	ENSG00000119231	-1.12275	2.18823	-1.22334	1.0904	1.0179	1.04831	-1.10189	-1.19204	1.16387	1.01866	1.04971	-1.06331	-1.07094	1.06756	-1.51187	1.11447
ENSMUSG00000022774	ENSG00000114503	-0.868459	1.85712	1.09688	-1.00669	1.13864	1.03496	1.09077	1.06728	1.17566	1.20344	1.53066	1.11383	-1.04222	1.184	-1.33206	1.06015
ENSMUSG00000022781	ENSG00000180370	-0.612167	2.65198	1.19277	1.03922	1.05528	1.02071	1.18732	-1.0705	1.37709	1.13464	2.27845	1.12196	-1.04496	1.03277	-1.31278	1.05825
ENSMUSG00000022789	ENSG00000087470	-2.20411	1.61729	-1.08979	1.28932	-1.09304	1.07415	-1.00444	-1.06705	1.32987	1.20441	1.35858	1.0528	-1.12524	1.11605	-1.14706	1.25909
ENSMUSG00000022791	ENSG00000061938	0.943318	1.50706	1.07875	-1.03131	1.04087	1.34806	1.07122	1.04605	1.15053	-1.07711	-1.11732	-1.04111	1.10522	1.22229	-2.09081	-1.00387
ENSMUSG00000022797	ENSG00000072274	-2.07526	-1.27186	-1.74327	-1.03513	-1.99532	-1.21792	1.08309	-1.26755	1.0238	-1.2355	1.00955	-1.36233	1.10033	-1.59137	-1.58084	-1.36425
ENSMUSG00000022807	ENSG00000144909	-1.24386	3.28394	-1.22549	1.09855	1.07042	1.0872	1.4058	-1.10187	1.36829	1.18733	-1.04724	-1.05246	-1.30921	1.13309	1.00096	1.07546
ENSMUSG00000022808	ENSG00000114520	-1.04749	1.97033	-1.19934	-1.21632	-1.07981	1.12539	1.00099	-1.1784	1.096	1.08749	1.00688	-1.22027	-1.04242	1.03781	-1.60089	-1.16596
ENSMUSG00000022812	ENSG00000082701	-0.689711	1.00824	1.12316	1.35401	-1.2282	-1.00073	-1.02741	-1.06424	1.19322	1.06316	1.39083	-1.04848	1.21129	1.11236	1.18948	1.22221
ENSMUSG00000022814	ENSG00000114491	0.778751	1.55254	1.07364	1.05507	-1.00094	1.03369	-1.07119	1.02758	1.20012	1.37853	1.35853	1.0317	1.13555	-1.03839	-1.31709	1.05002
ENSMUSG00000022817	ENSG00000082781	1.28835	-1.31213	1.11777	-1.04136	1.07241	-1.00229	-1.27524	-1.02615	1.0353	1.20859	1.16606	1.12609	-1.34187	1.00303	1.03213	1.01929
ENSMUSG00000022820	ENSG00000065518	2.00009	2.10052	-1.12722	-1.02352	-1.08482	-1.04846	-1.23784	1.09858	1.09674	-1.02458	-1.2667	-1.09667	-1.20936	-1.04447	1.19873	1.02761
ENSMUSG00000022828	ENSG00000153767	-0.723531	1.71623	1.29766	1.03583	1.01774	1.12387	1.17711	1.30362	1.08553	1.25619	1.57474	1.14973	-1.40331	1.0052	-1.38666	1.05333
ENSMUSG00000022831	ENSG00000180353	0.641624	-1.15903	2.43714	2.54598	1.55986	1.10488	2.96434	2.78857	4.25209	1.88054	3.65746	1.84061	1.58544	3.237	-1.01554	2.41354
ENSMUSG00000022837	ENSG00000173226	-1.9511	1.10503	-1.43517	-1.16855	1.0161	-1.04333	-1.29653	-1.04175	1.02309	1.06274	-1.07106	-1.05726	1.01357	-1.12276	1.11276	-1.13351
ENSMUSG00000022838	ENSG00000145088	-1.83359	-1.38714	-1.99472	-1.39152	-1.31119	-1.08269	1.56398	-1.26159	1.05046	-1.24755	-1.65806	-1.64887	-1.15248	-1.45431	1.63538	-1.40834
ENSMUSG00000022841	ENSG00000161203	1.12597	-1.16318	1.01383	1.03679	1.09797	1.05969	-1.00498	-1.04862	-1.88433	-1.08682	1.47176	1.04794	1.037	1.16393	1.05778	1.16526
ENSMUSG00000022843	ENSG00000114859	0.98466	-1.916	-1.1802	-1.02008	-1.09608	1.0468	-1.14736	-1.10574	-1.03582	-1.04874	-1.163	-1.01795	1.18263	-1.03686	-1.78851	-1.00433
ENSMUSG00000022844	ENSG00000065485	0.704475	1.2874	1.3909	1.08353	-1.1233	-1.05371	1.06437	1.10777	1.59261	1.36789	1.95711	1.17824	-1.39849	1.93589	1.1854	1.32095
ENSMUSG00000022847	ENSG00000090534	1.03511	1.36601	-1.07998	-1.07764	-1.01904	-1.06542	1.24558	-1.19373	-1.00443	-1.04639	-1.09155	-1.0621	1.0518	-1.01925	-1.48294	-1.04491
ENSMUSG00000022855	ENSG00000163904	-0.730198	1.86141	-1.24711	-1.22737	1.09818	-1.10585	-1.15484	-1.30964	-1.15878	-1.12538	-1.04377	-1.18352	1.01773	-1.18223	-1.15906	-1.17288
ENSMUSG00000022858	ENSG00000136527	-1.20843	2.02961	-1.0569	1.01091	1.39042	-1.04544	-1.04196	-1.04298	1.10802	1.17982	1.35022	1.21672	-1.18083	1.01383	-1.64745	1.02066
ENSMUSG00000022865	ENSG00000154639	-1.43662	1.83725	2.226	-1.5988	1.5981	-1.01546	-1.11551	1.36636	-1.2441	1.65174	2.40203	1.53312	-3.46349	-1.03269	-1.14471	-1.23949
ENSMUSG00000022867	ENSG00000155313	-1.68657	1.81334	-1.08467	-1.32958	1.24227	1.05234	1.00995	-1.04433	-1.19943	1.1499	1.19439	1.00713	-1.52051	-1.16304	-1.11045	-1.19721
ENSMUSG00000022877	ENSG00000113905	1.43308	-1.09801	-4.03047	-1.66848	1.00619	1.01337	-1.63865	-2.79277	-1.15532	-1.91021	-7.10043	-2.02101	-1.36863	-1.24638	1.00402	-2.04265
ENSMUSG00000022881	ENSG00000163918	-0.773847	2.08558	1.16099	1.39	-1.09841	1.07506	1.33633	1.28263	1.29239	1.3534	1.27552	1.16649	1.10246	1.07628	-1.47054	1.13672
ENSMUSG00000022884	ENSG00000156976	-1.43472	1.93506	-1.4214	-1.1351	1.31414	1.03021	1.07485	-1.1327	1.01755	1.10262	1.34811	-1.01493	-1.01567	-1.10105	-1.38154	-1.08303
ENSMUSG00000022901	ENSG00000114013	-1.05692	4.1598	4.97667	1.43917	1.11167	-1.0312	8.13433	2.57951	2.83539	1.36636	1.64882	1.1296	1.34562	1.34199	1.08587	1.44373
ENSMUSG00000022905	ENSG00000114030	-1.31026	2.45995	-1.12655	1.00752	1.09762	-1.12367	1.12145	-1.21942	1.26742	1.07039	1.44966	-1.05934	1.08097	1.11746	-1.6652	1.02285
ENSMUSG00000022912	ENSG00000184500	-1.49088	1.7249	1.151	1.27593	1.03718	-1.02879	1.43934	-1.09738	1.52017	1.20772	1.59189	1.16013	1.06274	1.35776	-2.12542	1.22532
ENSMUSG00000022913	ENSG00000183527	1.07206	1.90237	-1.13239	-1.17477	-1.14466	1.0135	1.08611	-1.00239	1.15803	-1.08898	1.20449	-1.20367	-1.34123	-1.11572	1.21219	-1.10709
ENSMUSG00000022914	ENSG00000185658	-1.38816	-1.01818	-1.628	-1.03098	1.1177	1.1586	1.03585	-1.06867	1.12303	1.06906	1.18297	1.04903	-1.02185	1.07945	-1.81884	-1.02303
ENSMUSG00000022940	ENSG00000185808	-0.756188	1.74804	-1.16751	-1.07616	-1.00619	-1.04139	-1.02306	-1.12865	1.0479	1.0391	-1.26061	-1.16966	-1.5533	-1.0129	-1.35531	-1.05242
ENSMUSG00000022945	ENSG00000159259	1.05202	1.71323	1.03013	-1.31099	1.00756	1.03669	-1.6508	1.86104	-1.1357	-1.07736	-1.12657	1.01242	-1.10461	-1.04625	-1.73402	-1.17266
ENSMUSG00000022947	ENSG00000159231	1.97339	1.06294	2.33177	1.9517	-1.00443	-1.02007	1.17038	1.3567	1.79961	1.08395	1.24626	1.18347	1.03023	1.65892	1.02117	1.58576
ENSMUSG00000022951	ENSG00000159200	1.41966	1.78539	-1.51674	-1.64407	1.00054	1.04019	-1.93324	-2.52522	-1.11667	-1.34981	-1.00981	-1.20088	1.07092	-1.02699	-2.62231	-1.53272
ENSMUSG00000022960	ENSG00000159147	-1.54921	1.21128	-1.09924	1.51261	1.0536	1.0293	1.73326	1.29054	1.18832	-1.0431	1.28894	1.03651	1.26591	1.05087	-1.67038	1.19337
ENSMUSG00000022971	ENSG00000159110	0.965648	1.19203	2.48663	1.18291	-1.21974	1.145	1.56018	1.77793	1.28343	1.08516	1.57557	1.19972	1.32731	1.40596	1.16087	1.20893
ENSMUSG00000022973	ENSG00000159082	-0.956377	1.59026	-1.05554	-1.02231	1.04888	1.066	-1.08464	-1.16336	1.42796	1.4312	1.15932	1.09203	1.02452	1.04892	-1.18598	1.01236
ENSMUSG00000022982	ENSG00000142168	1.20287	1.82805	-1.10155	-1.11838	1.04534	-1.24852	-1.10596	-1.19045	-1.06101	-1.07073	1.00516	-1.11086	-1.01573	-1.10708	1.06887	-1.08488
ENSMUSG00000022995	ENSG00000154380	-1.25092	1.81673	1.84735	1.65896	-1.06986	1.01189	1.60871	1.34438	1.693	1.39295	1.93223	1.19433	1.38919	1.33023	-1.20882	1.30173
ENSMUSG00000022999	ENSG00000139636	0.604388	-1.41466	-1.31215	1.0641	-1.04588	1.04828	1.25007	1.28279	-1.1002	-1.08054	-1.11628	-1.16999	1.0206	1.02743	-1.03952	1.00319
ENSMUSG00000023004	ENSG00000123416	1.59729	2.05611	1.4243	1.25719	1.01227	-1.15897	1.0425	-1.20318	1.21025	1.05869	2.65188	1.20164	1.57596	1.22071	-1.00794	1.18437
ENSMUSG00000023010	ENSG00000139644	1.57469	1.7921	-1.5375	-1.14578	1.02676	1.00672	1.03291	-1.43705	1.04102	-1.06249	-1.10082	-1.14221	-1.07245	-1.09292	1.10728	-1.125
ENSMUSG00000023013	ENSG00000167580	1.93789	1.73252	1.82927	-1.72291	1.25415	-1.04343	-1.69903	-1.5932	-1.38021	-1.31379	-1.77549	-1.10719	1.28524	-1.30365	-1.34669	-1.67887
ENSMUSG00000023015	ENSG00000161800	0.704598	2.22175	-1.62732	1.28378	-1.02048	1.07211	1.24038	1.0157	1.19002	1.02983	1.26856	-1.15858	1.00838	1.0332	1.01162	1.03592
ENSMUSG00000023018	ENSG00000066117	0.892462	1.82792	1.20132	-1.16365	1.16107	1.05016	1.13328	1.01164	-1.10737	-1.16466	-1.31379	-1.09688	-1.01438	-1.11551	-1.0435	-1.15896
ENSMUSG00000023019	ENSG00000167588	1.2916	-1.58025	-1.41771	-1.72361	-1.01175	-1.02065	-1.04768	-1.5018	-1.5697	-1.18776	-1.10701	-1.43193	1.55245	-1.42283	-1.00385	-1.41502
ENSMUSG00000023022	ENSG00000050405	-0.611491	1.72472	1.05119	1.23929	1.20233	1.04371	1.2668	-1.10884	1.71203	1.20676	1.84687	1.11105	1.25581	1.57094	-1.39046	1.26302
ENSMUSG00000023025	ENSG00000161813	-1.69063	2.35555	-1.44514	-1.18406	1.15937	1.04133	-1.02763	-1.40073	1.01017	-1.06174	1.15271	-1.14524	1.10289	-1.11113	-1.09633	-1.16457
ENSMUSG00000023034	ENSG00000123358	2.18841	1.11754	-8.9858	-1.40172	-1.02539	-1.04477	-6.10439	-13.4582	-1.05663	-1.1427	-1.05744	-1.49194	1.14763	-1.02481	1.03922	-1.38395
ENSMUSG00000023039	ENSG00000135480	1.23417	-1.86972	1.75366	2.28615	1.93894	1.09069	-1.86311	1.05501	-1.03034	1.46534	2.22218	1.48429	2.1835	1.05185	-1.54395	1.22662
ENSMUSG00000023043	ENSG00000111057	1.62064	2.40741	1.41415	2.03028	1.05505	1.00983	-1.71208	-1.52559	-1.99945	1.0015	2.09527	1.3911	1.14929	-1.517	1.56907	1.18905
ENSMUSG00000023044	ENSG00000139631	0.976775	-4.18407	-1.65466	-1.17087	1.0065	1.14069	-1.2139	1.42471	1.1751	-1.00432	1.10142	-1.1385	-1.08343	-1.07331	-1.19454	-1.14961
ENSMUSG00000023046	ENSG00000167779	2.77582	-1.44791	1.38947	3.48784	1.25809	-1.01158	2.91842	1.32984	1.68315	1.44524	2.11908	1.58965	1.79929	1.76042	-1.16634	1.86218
ENSMUSG00000023051	ENSG00000139546	1.78427	1.04694	1.12689	1.06371	-1.19725	1.13709	1.27699	1.12857	-1.0074	1.04066	-1.00961	-1.0064	1.2281	1.13661	1.05421	1.0877
ENSMUSG00000023055	ENSG00000012822	0.66737	-1.76179	-1.14995	-1.41783	-1.00039	1.12015	-1.66891	-1.12066	-1.64448	-1.19908	-1.18813	-1.1686	-1.23136	-1.24651	-1.14989	-1.21788
ENSMUSG00000023064	ENSG00000173267	1.31992	-1.13043	1.41557	-1.0559	-1.13218	1.01885	1.30281	1.38982	-1.05587	-1.16714	-1.07667	-1.07822	1.26878	1.02249	1.30976	-1.04511
ENSMUSG00000023067	ENSG00000124762	2.31128	1.77398	-2.29784	1.02987	-1.16147	-1.09718	-1.13123	-1.92464	-1.25048	-1.67903	-1.20591	-1.39999	-1.27454	-1.5581	-1.49765	-1.12143
ENSMUSG00000023070	ENSG00000130988	-0.921274	1.4917	-1.19	-1.88424	-1.13458	1.04097	-1.11279	-1.47215	-1.16155	-1.06397	-1.19098	-1.35958	-1.27977	-1.37968	-1.14378	-1.44726
ENSMUSG00000023073	ENSG00000125255	-2.05924	-2.29356	-1.14971	-1.48907	-1.18791	1.13372	1.34424	-1.43517	-1.16523	1.07358	-1.59743	-1.28287	-1.0823	-1.70097	-1.42906	-1.56653
ENSMUSG00000023074	ENSG00000101928	-1.68491	1.78331	-1.00911	1.03915	-1.05192	1.08859	1.13274	1.05547	1.09966	1.10113	1.24712	-1.00768	-1.25559	-1.14135	-1.10938	1.00146
ENSMUSG00000023089	ENSG00000128609	-1.09058	1.52813	-1.3624	-1.388	1.1298	1.008	-1.34273	-1.28989	1.13555	1.04676	1.03257	-1.18969	-1.00466	-1.2662	-1.16066	-1.28506
ENSMUSG00000023104	ENSG00000049541	1.51087	-1.42001	1.2043	1.16468	-1.15591	1.06713	-1.18277	1.03458	1.13943	1.13016	1.19984	1.06477	1.17253	1.03343	1.26231	1.0685
ENSMUSG00000023106	ENSG00000139726	-1.23084	2.76474	1.23972	1.04468	1.10428	1.22197	1.27224	1.10598	1.2874	1.38332	1.29962	1.27156	1.04435	1.05882	-1.10004	1.03264
ENSMUSG00000023110	ENSG00000100462	1.57255	-1.5401	-1.01542	1.13715	-1.03427	1.02569	-1.0754	-1.12716	-1.11923	1.08045	1.28436	1.0144	1.0318	-1.00565	1.17043	1.0517
ENSMUSG00000023118	ENSG00000125755	1.32333	1.31766	1.07821	-1.07087	-1.04046	1.16253	-1.09316	-1.07315	-1.05943	1.02073	-1.11157	-1.11224	1.06729	-1.02846	-1.01831	-1.02951
ENSMUSG00000023143	ENSG00000103174	1.49478	1.75725	1.36111	1.15428	-1.08841	1.11062	1.15437	1.01564	1.33559	1.07247	-1.18111	1.03637	-1.04802	1.20522	-1.28257	1.09264
ENSMUSG00000023147	ENSG00000182093	0.607341	1.83964	-1.17794	-1.39255	-1.09143	-1.01428	-1.70505	-1.1545	-1.20343	1.07934	1.10142	-1.10268	-1.82648	-1.15746	-1.2003	-1.19942
ENSMUSG00000023150	ENSG00000116679	-1.77925	1.47447	-1.73646	-1.03997	1.42631	-1.00425	1.33073	-1.14454	1.027	1.07957	1.51841	-1.08763	1.47152	-1.15339	-1.13821	-1.2602
ENSMUSG00000023169	ENSG00000111371	-0.672829	1.74875	1.11969	1.36161	1.20251	1.04352	1.50083	1.19947	1.35878	1.14748	1.9245	1.14051	1.9935	-1.15845	-1.27285	-1.08062
ENSMUSG00000023175	ENSG00000172270	1.87106	1.29403	-1.04599	1.1376	1.08843	-1.02908	-1.06086	-1.1517	-1.22817	1.03946	1.04276	1.11861	-1.22913	-1.11621	-1.01341	-1.03948
ENSMUSG00000023186	ENSG00000110002	-1.10384	2.11013	1.57489	1.18852	1.0296	-1.00709	-1.16573	1.30574	1.16816	1.30853	1.58531	1.26433	1.2975	-1.06073	-1.19887	1.00732
ENSMUSG00000023206	ENSG00000134470	-1.27114	-1.15806	1.81063	1.21351	-1.10388	1.0633	1.43982	1.8288	1.69025	1.03255	1.30542	1.02385	1.0399	1.46374	-1.52447	1.26635
ENSMUSG00000023224	ENSG00000149131	1.43873	-1.44468	1.85042	1.20655	1.84575	-1.06092	1.33633	2.67078	1.46249	2.4219	2.60221	1.88048	-1.26351	1.13843	1.13006	1.25001
ENSMUSG00000023243	ENSG00000164626	1.44148	-1.29546	-2.32181	-2.3139	-1.2816	-1.05955	-1.37462	-1.57868	-2.02512	-1.52257	-1.37838	-1.78168	1.10519	-1.76148	1.32945	-2.25383
ENSMUSG00000023259	ENSG00000225697	1.02183	-3.98962	-2.88119	-1.09053	-1.13795	1.17165	1.0541	-1.06204	-1.02673	-1.1844	-1.32827	-1.34245	1.12792	-1.05739	1.40151	-1.09282
ENSMUSG00000023272	ENSG00000184164	0.791218	1.55966	1.39124	1.2832	1.02749	1.06158	-1.06302	1.11372	1.33815	1.21393	1.64731	1.19607	-1.00715	1.32982	1.09864	1.35119
ENSMUSG00000023277	ENSG00000247596	1.94694	-1.5716	2.16375	1.37266	-1.08996	1.12809	1.24326	1.41874	1.29338	-1.04903	1.06522	1.1877	1.20374	1.39827	1.0478	1.33552
ENSMUSG00000023336	ENSG00000103175	1.73985	-2.99256	-1.16607	1.99572	-1.05251	1.00793	1.50799	1.38266	2.13598	-1.06301	-1.52831	-1.06117	-1.35373	1.88733	-1.49372	1.64322
ENSMUSG00000023341	ENSG00000157601	-0.973177	2.30928	1.41519	1.27636	-1.13918	1.06919	12.4418	14.908	9.38121	8.71581	1.68108	1.43911	-1.08746	1.82007	1.04871	1.73567
ENSMUSG00000023348	ENSG00000087077	1.86283	1.11268	1.0918	-1.02531	-1.11261	1.01564	-1.33931	-1.05413	1.02404	1.20839	1.18294	-1.02119	-1.19769	-1.06988	-1.23111	1.00086
ENSMUSG00000023367	ENSG00000002933	1.56952	1.82612	1.04928	-1.41805	-1.45534	1.12504	1.2149	-1.10497	-1.58591	-1.04382	-1.41574	-1.1967	1.08158	-1.50588	-2.24913	-1.40216
ENSMUSG00000023411	ENSG00000100968	0.896507	1.35704	1.24143	1.04605	-1.03675	-1.00274	1.63252	1.72178	1.01343	-1.12775	-1.29792	-1.08926	1.03915	1.09415	2.02516	1.01178
ENSMUSG00000023452	ENSG00000241878	0.758236	-3.47705	-1.02836	-1.45459	-1.12277	1.0749	-1.3644	-1.11182	-1.05821	-1.06914	1.19061	-1.13022	1.04812	1.0617	1.15941	-1.33644
ENSMUSG00000023456	ENSG00000111669	1.75969	1.53205	-1.18297	1.07722	-1.11465	-1.01387	1.08247	-1.10831	1.10718	-1.04729	-1.21673	-1.30562	1.42139	-1.02934	-1.08118	-1.009
ENSMUSG00000023495	ENSG00000090097	1.43595	1.23905	1.27618	1.06674	-1.14538	1.02151	-1.12914	1.29763	-1.10664	-1.21563	-1.30031	-1.08263	-1.17588	1.0816	1.09644	1.03103
ENSMUSG00000023505	ENSG00000111665	0.80672	1.60411	1.20797	1.14468	1.03116	-1.01625	1.91404	1.79675	-1.01562	-1.06591	-1.12286	1.04586	1.00082	1.01637	-2.4893	1.09103
ENSMUSG00000023707	ENSG00000111325	1.75788	-2.36552	-1.05387	-1.02997	-1.03972	1.03956	-1.30565	-1.12525	-1.07575	1.07077	-1.1547	-1.14243	1.14437	1.06793	-1.13333	1.01504
ENSMUSG00000023809	ENSG00000071242	0.788984	1.79733	1.10168	-1.15963	1.35979	1.04451	1.0878	-1.03163	1.2395	1.24733	1.88553	-1.02542	-1.00799	1.18164	-1.18221	1.03675
ENSMUSG00000023827	ENSG00000026652	1.0478	1.65362	2.03819	1.23957	1.03222	1.04873	1.26448	1.33108	1.17386	-1.02754	-1.12066	1.12996	-1.09249	1.12866	-1.36067	1.23311
ENSMUSG00000023829	ENSG00000175003	2.26978	1.39616	-1.5781	-1.1501	-1.06146	-1.02839	-2.14514	-1.39963	-1.12587	-1.09108	-1.34368	-1.10367	1.01963	-1.09222	-1.19811	-1.15939
ENSMUSG00000023845	ENSG00000113441	-2.01985	1.61091	1.16401	1.19237	1.06185	-1.02248	1.07197	1.06298	1.11217	1.02136	1.19645	1.08167	1.06208	-1.0656	-1.79075	1.11917
ENSMUSG00000023852	ENSG00000153922	-1.32748	1.36258	-1.27402	-1.08143	-1.06189	-1.17145	1.03195	-1.36587	1.1708	-1.06783	1.12221	1.00284	-1.13656	-1.25824	-1.00999	-1.04178
ENSMUSG00000023883	ENSG00000130024	-1.31228	1.51388	-1.40201	-1.38625	1.07178	1.00508	-1.20756	-1.12143	-1.71542	1.00371	1.2715	-1.05372	-1.55692	-1.12143	-1.0025	-1.25311
ENSMUSG00000023885	ENSG00000186340	-0.768667	2.26387	4.56737	4.19122	1.93926	1.03823	1.23748	2.39879	1.28774	1.26513	6.0634	2.44709	4.03463	1.02789	1.31353	1.43356
ENSMUSG00000023904	ENSG00000103145	2.20776	2.31387	2.03068	1.14869	-1.22775	1.11271	-1.11574	1.25993	-1.36861	1.21948	-1.20333	1.03434	1.2955	1.03227	-1.26414	1.11516
ENSMUSG00000023905	ENSG00000006327	2.61942	2.81351	2.14731	2.6363	-1.19978	-1.29145	-2.05521	-2.09427	-1.05593	-1.35593	1.03094	1.17578	1.33524	-1.77924	1.49348	1.52894
ENSMUSG00000023908	ENSG00000127564	0.751084	1.57142	9.15714	-1.10889	-1.06331	1.00155	3.11926	3.94151	-1.03012	-1.10475	-1.3974	-1.05174	1.06526	-1.03779	-1.1024	-1.09063
ENSMUSG00000023909	ENSG00000162073	1.89255	1.38416	5.2877	1.07049	-1.17707	1.21554	2.83774	3.05075	1.05592	-1.04918	1.18238	1.08893	1.23205	1.10477	-1.25873	1.1209
ENSMUSG00000023919	ENSG00000031691	-1.37796	1.8282	1.28378	-1.17125	-1.02306	1.01759	1.04087	1.34068	1.04003	1.01329	1.18775	1.01388	-1.4841	-1.01907	-1.70707	-1.06571
ENSMUSG00000023921	ENSG00000146085	-1.59203	1.70731	-1.35464	-1.11879	1.15203	1.01756	-1.02253	-1.34639	1.02526	1.14503	-1.58923	-1.23477	-1.28336	-1.21722	-1.18403	-1.08181
ENSMUSG00000023932	ENSG00000096401	-0.896395	3.4291	1.15229	-1.06803	1.7453	-1.01012	1.11411	1.01191	1.17809	1.22383	1.45173	1.12049	1.31625	-1.02926	-1.41375	-1.02987
ENSMUSG00000023942	ENSG00000112759	1.42868	1.32586	1.33047	1.10284	1.22051	1.07475	1.05522	1.32043	-1.37059	1.04294	1.02541	1.0498	1.2124	1.09016	-1.45922	1.08212
ENSMUSG00000023944	ENSG00000096384	0.975172	-1.01945	-1.59263	1.04035	1.57784	1.08088	1.12465	-1.39766	-1.10349	-1.0704	2.00303	1.09418	1.26155	1.02448	-1.30527	-1.01159
ENSMUSG00000023947	ENSG00000146232	1.34835	1.98238	2.04939	1.98643	-1.23378	-1.02602	1.38559	1.06625	1.22678	1.10708	1.98389	1.29249	1.3134	1.41322	1.25479	1.85052
ENSMUSG00000023951	ENSG00000112715	-1.06568	-1.46892	-2.76141	-1.5582	-1.07536	1.01176	-1.77224	-1.53332	-1.28753	-1.27427	-1.66696	-1.5595	-2.63742	-1.0984	-1.45925	-1.16672
ENSMUSG00000023959	ENSG00000112782	-1.41635	-3.86685	-7.5044	-1.8428	-1.36325	-1.05552	-1.45717	-2.28541	-1.23581	-1.02645	-1.01153	-3.09841	-4.12653	-1.00378	-1.62236	-1.11507
ENSMUSG00000023961	ENSG00000001561	-1.41738	1.33763	-1.43343	-1.50736	-1.01261	-1.16613	-1.03901	-1.18435	-1.1728	1.02254	1.33441	-1.10812	-1.75217	-1.3224	-1.86438	-1.30416
ENSMUSG00000023963	ENSG00000146233	-0.746703	3.21239	-1.03752	-1.65435	-1.03917	-1.01466	-1.25726	1.20825	-1.18346	1.13411	1.2506	-1.07857	-1.76232	-1.2944	1.56988	-1.45704
ENSMUSG00000023964	ENSG00000004948	-1.68453	-1.12229	-2.01932	-1.04857	-1.00636	1.03446	-1.46831	-2.52953	1.03238	-1.04758	-1.05329	-1.0713	1.18177	1.12085	-1.52948	-1.01775
ENSMUSG00000023967	ENSG00000096080	1.99072	1.07143	-1.05142	1.05631	-1.14001	1.19818	-1.09063	-1.07167	-1.25607	-1.01125	-1.10921	-1.12369	-1.01668	1.18752	1.16718	1.13012
ENSMUSG00000023972	ENSG00000112655	1.24788	-1.31343	1.75132	-1.16186	1.13653	-1.01596	-1.28707	1.46307	-1.06748	-1.00125	-1.23153	1.00974	1.08829	1.01783	-1.14303	-1.06708
ENSMUSG00000023973	ENSG00000137161	1.42957	1.99718	1.56692	1.13809	-1.01665	1.17874	1.30832	1.53332	-1.00801	-1.03676	1.02995	1.1048	1.05673	1.19365	1.2206	1.1342
ENSMUSG00000023988	ENSG00000112578	1.43161	1.2918	1.17109	1.35439	-1.11665	1.07072	-1.0387	-1.23329	1.12332	1.02314	1.04822	-1.05263	1.02898	-1.04274	-1.15848	1.18141
ENSMUSG00000023990	ENSG00000112561	1.72851	1.47799	1.03192	-1.00301	-1.09498	1.11319	-1.14407	-1.2195	-1.04381	-1.08897	-1.209	-1.16829	1.42506	1.063	-1.0818	-1.03664
ENSMUSG00000024002	ENSG00000141867	0.99186	1.33553	-1.06055	-1.22195	-1.11502	1.10749	-1.16873	-1.36498	1.06367	1.06678	1.3628	-1.04106	1.1535	1.0866	-1.31126	-1.04467
ENSMUSG00000024006	ENSG00000112079	-0.983869	-1.31683	1.28338	-1.1314	1.12054	1.12086	1.00014	1.07134	1.08951	1.35362	1.69193	1.19881	1.05885	1.09477	1.03327	1.02264
ENSMUSG00000024012	ENSG00000137409	2.18318	1.25488	-1.18032	1.01683	-1.1106	-1.04829	-1.15223	-1.0439	1.05536	-1.03949	-1.04916	-1.05589	-1.15842	1.06486	1.00862	1.06388
ENSMUSG00000024030	ENSG00000160179	0.828594	1.48156	2.11057	1.24732	-1.07678	1.05616	2.53867	3.57795	2.11591	1.93201	1.73476	1.17846	1.01169	1.4326	1.1439	1.23438
ENSMUSG00000024036	ENSG00000160190	0.888245	1.04918	2.12139	1.11473	-1.03337	1.03666	1.15534	2.34058	1.05674	1.04006	1.07146	1.14255	1.18994	1.17862	-1.02423	1.15781
ENSMUSG00000024037	ENSG00000160193	1.01565	1.72978	1.20786	1.13427	-1.05628	1.02535	1.16755	-1.02998	1.0469	-1.07063	1.01498	1.03642	1.28579	1.06484	1.5543	1.19798
ENSMUSG00000024044	ENSG00000082397	-0.875596	1.48162	-1.49802	-1.44865	1.05394	-1.06356	1.52479	-1.4661	1.48854	-1.02608	1.20063	-1.39571	1.12978	-1.21695	-2.17875	-1.29577
ENSMUSG00000024045	ENSG00000105127	-1.49754	1.16617	-1.39169	-1.13492	-1.05197	-1.05418	-1.25998	-1.29494	1.01216	-1.07659	-1.08278	-1.13612	1.15404	-1.04188	-1.5184	-1.08684
ENSMUSG00000024049	ENSG00000101605	-1.2643	-1.22354	-1.43871	-1.07887	-1.02934	-1.02098	-1.39331	1.0751	-1.00266	-1.04679	-1.28534	-1.0253	-1.06017	1.26765	-1.14014	1.1587
ENSMUSG00000024050	ENSG00000011451	0.905237	1.69808	1.15318	-1.11066	1.13222	1.02572	-1.04378	-1.04748	1.00961	-1.04708	-1.11345	-1.05513	1.11363	1.04863	-1.46111	-1.03266
ENSMUSG00000024052	ENSG00000101577	-0.777866	1.45532	-1.12327	-1.03652	-1.08742	1.00698	-1.00226	-1.38956	-1.03937	1.049	1.65878	-1.06258	1.6498	-1.04796	-1.08965	-1.03193
ENSMUSG00000024054	ENSG00000101596	-1.56672	1.20462	1.21018	-1.14296	1.11439	-1.11407	1.38661	1.23292	1.34099	1.17395	1.79775	1.17268	1.12867	1.02593	-1.61339	-1.05558
ENSMUSG00000024064	ENSG00000158089	0.679123	1.77823	-1.13235	1.0861	-1.05112	-1.00211	1.28576	-1.01982	-1.18111	1.02964	1.00211	-1.03616	1.40399	-1.0278	1.18833	-1.02205
ENSMUSG00000024065	ENSG00000013016	1.02254	-3.87183	-1.51829	-1.4005	-1.03863	1.02634	-1.15944	-1.27095	1.71811	1.22102	1.22589	-1.21082	-5.76606	2.23723	-1.19354	1.38306
ENSMUSG00000024068	ENSG00000021574	-0.908834	1.5237	1.33365	1.03676	1.01326	1.06649	1.53571	-1.12059	1.36295	1.26248	1.42056	1.14717	1.04998	1.16725	-2.74621	1.02913
ENSMUSG00000024070	ENSG00000115825	-1.50853	1.87903	1.11634	1.00234	1.15845	1.0659	1.42272	1.10937	1.12613	1.36303	1.8973	1.15763	-1.22912	1.15079	-1.34021	1.03503
ENSMUSG00000024072	ENSG00000119820	-1.47054	2.14043	1.01797	-1.15097	1.09386	-1.09144	1.04187	-1.08738	1.15081	1.05674	-1.09955	-1.06042	-1.03893	1.09559	-1.1035	-1.00273
ENSMUSG00000024077	ENSG00000115808	-1.97591	2.45682	1.00636	-1.16894	-1.02145	1.02156	1.14214	-1.13438	1.04188	-1.06084	-1.03039	-1.04744	1.02942	1.03714	1.73338	-1.0519
ENSMUSG00000024078	ENSG00000018699	-0.721981	1.6952	1.09038	1.05493	1.06384	1.00995	1.08463	1.05087	1.1641	1.18999	1.02224	1.29017	-1.55509	1.1218	-1.24552	1.01622
ENSMUSG00000024079	ENSG00000055332	-1.53071	1.93869	1.11664	1.02305	1.05403	1.07101	3.19327	2.15579	2.00098	1.59031	1.09608	1.06684	1.0961	1.07845	-1.17916	1.08948
ENSMUSG00000024081	ENSG00000115816	-1.20893	2.27188	-1.0646	-1.0246	-1.1713	-1.0472	1.14885	-1.15493	1.06986	1.20017	-1.06851	-1.0825	-1.38579	-1.01358	1.14628	1.0029
ENSMUSG00000024083	ENSG00000198961	-1.16735	1.20028	-1.16457	-1.37035	1.48003	-1.51462	-1.15289	-1.18669	1.0258	1.0217	1.48684	-1.01602	-1.19461	-1.11059	-1.23927	-1.17005
ENSMUSG00000024085	ENSG00000112893	-1.39334	2.1129	1.13424	1.06704	-1.12411	1.00226	1.27987	1.01622	-1.44495	1.3317	1.63995	1.09473	-1.09644	1.12664	1.01585	-1.04602
ENSMUSG00000024087	ENSG00000138061	-1.43643	1.67506	1.52238	1.11208	2.10645	-1.2454	-1.21637	1.36473	-1.01758	1.68945	2.72734	1.16133	-1.15585	-1.02003	-1.1661	1.03648
ENSMUSG00000024091	ENSG00000101558	-0.815577	2.0045	-1.24552	-1.17281	1.03995	1.05134	-1.12884	-1.26607	1.10813	-1.00775	-1.01631	-1.1134	-1.14361	-1.0097	-1.04339	-1.09958
ENSMUSG00000024098	ENSG00000128791	-1.23718	2.06792	1.17555	-1.19951	1.20958	-1.04256	1.12521	1.00995	-1.35516	1.11683	1.20897	1.0703	-1.77965	-1.09824	1.00466	-1.21137
ENSMUSG00000024112	ENSG00000196557	0.821105	-2.57788	-1.95118	-1.1942	-1.05819	-1.00242	-1.79026	-1.33739	-1.12616	-1.09825	-1.12722	-1.14112	1.09708	-1.02454	-1.09145	-1.11886
ENSMUSG00000024120	ENSG00000138095	-1.20855	1.67512	-1.31748	-1.23454	1.05786	1.10929	1.03291	-1.34964	-1.04236	1.10305	1.47739	-1.16151	-1.00095	-1.14561	-1.62686	-1.19354
ENSMUSG00000024122	ENSG00000140992	-0.941173	1.79469	1.18875	-1.18157	1.00247	1.07572	-1.06312	-1.19528	-1.01598	1.11696	1.15574	-1.04077	1.18421	1.21836	-1.12948	-1.07559
ENSMUSG00000024130	ENSG00000167972	0.864793	1.23439	1.68367	1.45899	-1.15495	1.02115	-1.41329	1.0658	-1.34887	-1.07121	1.27216	1.11303	-1.12773	1.15097	1.82414	1.18914
ENSMUSG00000024135	ENSG00000068784	-0.937214	2.65351	1.10206	1.06317	1.21621	-1.14525	1.21382	-1.0194	1.30504	1.04614	1.15849	1.08803	1.28741	-1.04235	-2.25483	1.07461
ENSMUSG00000024142	ENSG00000167965	1.00178	1.10554	1.04308	-1.02833	-1.29053	1.0926	-1.06817	-1.16318	-1.48126	-1.09794	-1.06935	-1.16025	1.19162	1.1051	-1.1273	1.04078
ENSMUSG00000024143	ENSG00000119729	-1.22288	2.13644	1.18678	-1.09743	-1.0265	1.13352	-1.06633	-1.06037	1.17426	1.12435	1.39094	1.0305	-1.17236	1.07142	-1.19275	1.06232
ENSMUSG00000024151	ENSG00000095002	-0.849867	2.0658	1.37261	1.23126	1.10657	1.05888	1.05285	1.27648	1.02645	1.26316	1.59698	1.3093	-1.12023	1.05308	-2.17734	1.02622
ENSMUSG00000024158	ENSG00000063854	1.47563	-1.55562	-1.44151	-1.16781	-1.37016	1.15188	-1.21332	-1.52043	-1.13345	-1.31175	-1.66766	-1.45884	-1.10491	-1.19768	1.15809	-1.10555
ENSMUSG00000024160	ENSG00000162032	2.14387	1.2498	-1.10732	1.03891	-1.07577	1.24915	-1.21572	1.05857	-1.20967	-1.06298	-1.12427	-1.07865	1.09628	1.15466	-1.04471	1.01389
ENSMUSG00000024168	ENSG00000131634	1.40272	-1.00083	-1.12927	-1.6329	1.10021	1.07558	1.12113	1.47442	1.47176	1.3314	1.43968	-1.10028	-2.09227	1.99016	-1.02998	1.03304
ENSMUSG00000024177	ENSG00000103202	2.20939	-1.14726	1.51291	1.09691	-1.09499	-1.11819	-1.20396	1.1074	-1.08365	1.01226	-1.17789	-1.0413	-1.06233	1.0882	1.07717	-1.03388
ENSMUSG00000024181	ENSG00000086504	2.48175	1.11223	-1.06016	1.14841	-1.21379	1.17279	-1.05579	-1.1379	-1.17449	1.01062	-1.22118	-1.09676	1.10188	1.10352	1.23835	1.17957
ENSMUSG00000024182	ENSG00000103126	0.929598	-1.32157	1.37344	-1.20502	1.05069	1.0511	-1.23417	-1.04185	-1.1895	-1.12965	-1.1005	-1.03456	1.02873	-1.06449	1.08247	-1.14341
ENSMUSG00000024188	ENSG00000007392	-0.683697	-2.1629	-1.48594	1.30634	1.09405	1.21768	1.42734	1.61467	1.18105	-1.08939	-1.04485	1.0808	-1.07602	1.04333	-1.10451	1.17518
ENSMUSG00000024190	ENSG00000120129	1.28712	-2.78338	-4.57937	-1.81577	-1.03334	-1.05856	-3.2487	-4.85955	-2.22475	-2.39303	-1.17111	-2.64932	-1.28182	-1.43525	-1.29035	-1.67233
ENSMUSG00000024191	ENSG00000113734	0.821133	-1.38599	1.18762	1.13014	-1.05223	1.01485	1.24117	-1.07686	1.04388	-1.00547	1.0742	-1.06585	1.20201	1.20546	-1.1077	1.09869
ENSMUSG00000024197	ENSG00000105355	1.31288	1.32096	1.58594	1.12689	-1.18031	-1.02933	1.11748	1.03563	1.11705	1.20235	1.27229	1.07148	1.17616	1.20674	1.04962	1.12116
ENSMUSG00000024201	ENSG00000127663	1.37992	-1.24488	-1.44245	-1.09937	-1.03128	1.05804	-1.1628	-1.26271	1.15123	-1.00463	-1.02308	-1.18039	1.23253	1.03081	-1.38264	-1.05338
ENSMUSG00000024206	ENSG00000087903	0.890853	2.22474	1.75765	1.03429	-1.12957	1.03199	-3.4783	-2.04802	-1.14429	-1.06587	-1.24883	1.02164	1.0657	-1.04714	1.20804	1.00398
ENSMUSG00000024212	ENSG00000130382	1.32552	-1.19356	1.12849	-1.11106	-1.12781	1.03522	-1.23284	-1.14669	1.035	-1.01859	-1.13338	-1.01209	1.14087	-1.0121	1.05689	-1.03772
ENSMUSG00000024213	ENSG00000272325	1.32864	2.08525	1.04004	1.39825	1.02131	1.00494	-1.14067	-1.07244	1.05448	1.16247	-1.08212	-1.01959	1.12355	1.21509	-1.07077	1.29266
ENSMUSG00000024217	ENSG00000124562	1.84816	1.6395	1.07802	-1.09571	1.03052	-1.00357	1.19263	1.05023	1.0836	1.00382	-1.20109	-1.02029	-1.19836	1.00504	1.89129	-1.00262
ENSMUSG00000024231	ENSG00000108094	-1.3354	1.69354	1.31504	1.12716	1.01062	-1.00173	1.1176	1.01615	1.13528	1.22934	1.38536	1.1706	-1.09383	1.20159	-1.38773	1.19525
ENSMUSG00000024232	ENSG00000095739	1.24317	2.14583	1.16404	1.21927	1.17904	-1.03483	-1.05286	1.16509	1.09421	1.22723	1.26849	1.08617	-2.43411	1.33849	-1.60224	1.35518
ENSMUSG00000024238	ENSG00000148516	-0.626177	-1.64684	1.00092	-1.11576	1.0519	1.00245	1.16939	1.22052	1.77869	1.38183	1.33141	1.00671	-2.1326	1.56055	-2.52744	1.02474
ENSMUSG00000024241	ENSG00000115904	-1.44376	-1.2217	-1.099	-1.17606	-1.03751	-1.02865	1.1635	-1.07505	1.16168	1.04636	-1.09391	-1.04455	-1.15633	1.03302	-1.00372	-1.13939
ENSMUSG00000024242	ENSG00000011566	-1.64791	1.5164	-1.28143	-1.81628	1.06843	-1.10683	-1.22037	-1.22206	-1.7067	1.08553	1.60767	-1.07802	-1.82808	-1.35262	-1.05128	-1.53941
ENSMUSG00000024246	ENSG00000138050	-1.55566	1.24711	-1.03239	1.09715	-1.06469	1.11733	1.39432	1.01129	-1.0587	1.11014	1.21612	1.03553	-1.05821	-1.14067	-1.13403	1.04845
ENSMUSG00000024248	ENSG00000115944	0.88593	1.69249	1.03715	-1.08854	-1.06692	-1.05188	-1.06038	-1.29482	-1.09241	-1.13548	1.01206	-1.09921	1.01311	-1.0298	-1.00978	-1.07178
ENSMUSG00000024259	ENSG00000164209	-2.03219	1.62526	-1.14762	-1.01612	-1.39888	-1.11198	1.01764	-1.10332	1.05944	-1.07714	-1.14681	-1.1544	1.10347	-1.07513	-1.43419	-1.03828
ENSMUSG00000024283	ENSG00000095787	-1.05958	1.98679	-1.02643	-1.2506	1.1333	-1.17637	-1.03529	-1.05626	-1.00361	1.11848	1.38783	1.03691	-1.07301	-1.15171	-1.24914	-1.1203
ENSMUSG00000024287	ENSG00000079134	-2.3966	-1.36986	-1.10653	1.16458	1.07257	1.07499	1.40476	1.35948	1.07431	1.1685	1.14693	1.2083	1.1929	1.06328	1.07638	1.14471
ENSMUSG00000024302	ENSG00000134769	-0.785765	3.76111	1.77327	-1.12935	1.04181	1.00194	-1.06977	1.99864	1.11694	-1.02327	1.24256	1.00016	1.15423	-1.00537	-1.44558	-1.09178
ENSMUSG00000024317	ENSG00000134758	-1.33626	1.61706	1.26601	-1.10295	1.00914	-1.12293	1.84542	1.06291	1.04236	1.14211	1.6183	1.04731	-1.13127	-1.03102	-1.79919	-1.08142
ENSMUSG00000024331	ENSG00000134755	-1.16763	2.60525	1.17036	-1.08359	1.08225	-1.08811	1.37572	1.11931	1.10013	1.12382	1.26106	1.04906	-1.0367	-1.03197	-1.26595	-1.04188
ENSMUSG00000024357	ENSG00000120725	1.90741	1.7798	1.05366	1.4647	-1.1347	1.13234	-1.07323	-1.03733	-1.40005	1.1859	1.02582	1.10403	-1.21713	1.10501	1.03562	1.26685
ENSMUSG00000024359	ENSG00000113013	-1.27503	2.07884	-1.32481	-1.26407	1.1463	-1.05902	-1.07021	-1.45643	-1.20257	1.04572	1.19659	-1.15783	1.03673	-1.21611	-1.40463	-1.23825
ENSMUSG00000024360	ENSG00000120705	-1.06407	1.32667	-1.09221	-1.02214	1.11247	-1.20113	-1.02908	-1.37689	1.24254	-1.00041	1.29293	-1.06741	-1.09418	-1.03611	-1.03127	1.01702
ENSMUSG00000024381	ENSG00000136717	0.963364	-1.37859	-1.69662	-1.20526	-1.07235	-1.07378	-1.11414	-1.22144	-1.46573	-1.113	1.2172	-1.34713	1.22123	-1.25513	-1.19848	-1.28336
ENSMUSG00000024395	ENSG00000072163	1.60336	1.21186	1.18788	-1.41766	1.04883	-1.00403	-1.65011	1.14689	-1.44833	-1.12091	-1.29249	-1.06136	-2.20983	1.155	1.0047	1.024
ENSMUSG00000024404	ENSG00000101782	-1.12494	1.74846	-1.26218	-1.14735	1.58823	-1.07528	1.18119	-1.21449	1.06911	1.04539	1.34454	-1.11624	1.08867	-1.01325	-1.54741	-1.13936
ENSMUSG00000024413	ENSG00000141458	0.655356	-1.04603	-1.16497	1.18339	1.03099	1.03155	-1.07509	-1.41644	1.22604	1.13021	1.3654	1.00909	1.0135	-1.00745	-1.72912	1.10513
ENSMUSG00000024423	ENSG00000154059	-1.99345	1.94523	-1.11252	-1.42603	-1.04701	1.02147	-1.04936	-1.14647	-1.20627	1.12892	1.20237	-1.01538	-1.79803	-1.16768	-1.33584	-1.20129
ENSMUSG00000024427	ENSG00000187678	1.03731	-2.83479	-1.4193	-1.12111	1.04584	1.03191	1.30288	-1.71908	1.16367	-1.01828	-1.12687	-1.25736	-1.01876	1.33731	-1.0122	1.06696
ENSMUSG00000024431	ENSG00000113580	-1.68834	1.66457	1.34806	1.07965	1.06238	1.02184	1.22063	-1.06727	1.64948	1.46252	2.10314	1.15845	1.00712	1.32397	-1.32531	1.21772
ENSMUSG00000024440	ENSG00000113555	1.18237	-2.11512	1.82858	1.57704	1.00461	1.09704	1.92369	1.40942	1.96367	1.04505	1.08037	1.22168	-1.30689	2.37803	1.0095	1.83326
ENSMUSG00000024454	ENSG00000171720	0.977171	-2.32581	-1.08618	1.10226	-1.10221	-1.00331	1.06017	-1.05148	-1.02755	-1.04153	1.15819	-1.06204	1.13653	1.01435	-1.10729	1.05779
ENSMUSG00000024472	ENSG00000172795	-2.0351	1.42326	-1.10255	-1.06317	1.478	1.31759	-1.03196	1.0507	1.1802	1.54652	1.73626	1.28871	-1.16906	1.12256	-1.53733	-1.00216
ENSMUSG00000024474	ENSG00000113141	-1.05757	1.92584	1.11621	1.02187	1.08161	-1.1587	1.01882	-1.01398	1.19912	1.17364	1.24192	1.12821	-1.14293	1.14726	1.09308	1.13386
ENSMUSG00000024477	ENSG00000164219	-1.71186	2.11292	1.08304	1.07481	-1.05895	-1.01269	1.19004	-1.02956	1.11825	1.00032	1.08996	1.00255	-1.0224	-1.06539	-1.46618	1.05075
ENSMUSG00000024483	ENSG00000131503	-0.787285	1.20272	-1.58044	-1.06717	1.10607	1.05576	1.32827	-1.09437	1.20546	1.3483	1.53089	-1.00824	1.20536	1.11214	-1.22164	-1.06404
ENSMUSG00000024486	ENSG00000113070	1.92613	-1.62342	-1.66388	1.87404	1.05913	-1.18958	-3.79787	-6.09584	-1.30272	-1.06303	-1.3265	-1.2133	-1.02717	-1.047	-1.74708	1.30617
ENSMUSG00000024487	ENSG00000145817	-0.805495	1.79733	1.05427	-1.1244	1.06276	1.13488	1.14105	-1.03982	-1.00781	1.22022	1.15498	1.07682	1.12158	-1.04479	-1.04799	-1.06689
ENSMUSG00000024498	ENSG00000113649	-1.1023	-1.08172	-1.41992	1.09382	1.06032	1.12811	1.06174	1.09814	1.05635	1.17133	1.56848	1.09204	-1.19751	-1.02784	-1.77702	-1.00049
ENSMUSG00000024500	ENSG00000156475	-0.662392	1.76002	1.47281	-1.71938	1.06991	1.06565	-1.6447	1.15187	-1.1148	1.09643	1.12258	1.19929	1.03759	-1.05075	-1.22316	-1.19933
ENSMUSG00000024503	ENSG00000164266	-1.22787	-5.95807	-1.15351	-1.68081	-1.4118	1.01956	3.57052	-1.12193	1.00136	-1.26877	1.07103	-1.64316	2.48325	-1.42487	1.38037	-1.58153
ENSMUSG00000024511	ENSG00000041353	-1.2964	1.13267	3.90872	-1.07533	1.01554	1.01981	2.64589	2.77755	-1.03018	-1.00564	-1.13137	1.00711	1.10748	-1.01248	-1.79774	-1.04422
ENSMUSG00000024513	ENSG00000134046	-0.72332	2.12618	1.0245	-1.14358	1.0259	1.05251	-1.04101	-1.10298	1.23002	1.16878	1.40873	-1.00854	1.00969	1.03908	-1.37314	-1.06514
ENSMUSG00000024521	ENSG00000141682	-1.47117	2.27304	1.16979	1.29972	1.10213	-1.09393	1.83981	-2.69087	1.2413	-1.08966	1.16141	1.13395	1.3565	1.07652	-1.5645	1.27776
ENSMUSG00000024524	ENSG00000141404	-1.452	1.60548	1.06761	-1.15718	1.04994	1.05602	-1.40645	1.08302	-1.00519	1.12992	1.17782	1.10541	1.10061	-1.0409	-1.5436	-1.10952
ENSMUSG00000024525	ENSG00000141401	1.18671	1.28207	-1.31072	-1.42252	-1.2609	1.08285	1.07382	-1.33866	-1.29876	1.04222	-1.02921	-1.27515	1.76673	-1.50783	-1.05072	-1.4343
ENSMUSG00000024527	ENSG00000141385	-0.73027	-2.41183	-1.07343	-1.3207	-1.10995	1.07404	-1.10438	-1.16975	-1.25276	1.11704	1.07674	-1.03098	1.28519	-1.11269	1.78878	-1.16825
ENSMUSG00000024529	ENSG00000113083	-1.45215	-1.66396	-2.02797	-1.54688	-1.00998	1.00484	-1.46022	-1.46372	-1.49558	1.13949	1.24973	-1.12949	-9.56171	-1.59452	-1.34942	-1.3406
ENSMUSG00000024535	ENSG00000064652	-0.860598	1.5028	1.10579	-1.0456	-1.15142	1.09051	1.24286	1.42504	-1.08968	1.09133	-1.1418	-1.03968	-1.45083	-1.00031	-1.72864	-1.01485
ENSMUSG00000024538	ENSG00000168938	-1.13668	2.86323	1.4572	1.69073	1.23465	-1.00219	1.81677	1.63013	1.61833	1.32324	1.45598	1.2598	1.43066	1.34864	1.0443	1.38358
ENSMUSG00000024539	ENSG00000175354	-1.85208	1.68108	-1.10847	1.02899	1.11823	1.0135	1.66512	1.18059	1.3976	1.31668	1.37067	1.05267	1.10657	1.09664	-1.52502	1.03931
ENSMUSG00000024548	ENSG00000152217	-1.41634	1.86127	-1.11372	1.05917	1.00668	-1.01181	1.59004	1.01348	1.08521	1.05783	1.52454	-1.11154	1.41258	-1.05247	-1.01861	-1.11622
ENSMUSG00000024560	ENSG00000154832	1.04711	-1.53867	1.14937	1.0173	1.10485	1.31319	-1.02827	1.22295	-1.04042	1.06274	1.3279	1.07201	1.02476	1.13399	1.03461	1.03133
ENSMUSG00000024576	ENSG00000113712	-1.18821	1.87066	-1.01315	-1.07124	1.16461	1.15281	1.13512	-1.10537	1.19939	1.3584	1.49129	1.02645	-1.14163	1.10219	-1.17202	1.0006
ENSMUSG00000024581	ENSG00000134265	-1.0014	2.10766	-1.30935	1.01176	-1.08164	-1.07098	1.13362	1.0231	1.14689	-1.02661	-1.03896	-1.1745	1.02953	1.04954	1.15519	1.05613
ENSMUSG00000024583	ENSG00000091164	-1.13974	1.98565	1.01109	1.17609	-1.11752	-1.02917	-1.21167	-1.11607	1.3472	1.13283	1.04883	1.02667	-1.04982	1.08302	-1.11414	1.12926
ENSMUSG00000024590	ENSG00000113368	-0.621781	1.01905	2.38919	1.48138	1.09721	1.06092	3.31953	2.18672	1.43294	1.04576	1.10481	1.09136	1.1133	1.17334	-1.69739	1.29124
ENSMUSG00000024597	ENSG00000064651	-1.69756	1.8036	-1.35353	1.21198	-1.01197	-1.01984	1.69411	-1.41953	1.04933	-1.16216	-1.0576	-1.1859	1.09009	-1.01564	-1.23227	1.00834
ENSMUSG00000024601	ENSG00000066583	-0.879277	1.91241	-1.41062	-1.43008	-1.0005	-1.0029	1.08092	-1.17109	-1.02606	-1.01431	-1.24892	-1.32168	-1.18969	-1.35941	-1.04793	-1.32167
ENSMUSG00000024608	ENSG00000164587	2.73176	1.74539	1.08644	1.22661	1.03243	1.03427	-1.04096	-1.00915	-1.02171	-1.08122	1.04965	1.12075	1.03219	-1.0958	-1.38016	1.06645
ENSMUSG00000024610	ENSG00000019582	2.14386	1.10866	2.1516	1.27167	1.02555	1.11604	1.4789	1.7644	1.3796	1.66425	1.99679	1.5624	1.41377	1.84812	-1.04576	1.28171
ENSMUSG00000024613	ENSG00000070814	1.13067	3.38002	1.00976	-1.144	1.04373	1.01663	-1.00371	1.01384	1.00403	-1.11173	-1.12942	-1.04894	1.12461	1.07635	1.01474	-1.04301
ENSMUSG00000024621	ENSG00000182578	0.782862	-1.1013	3.44327	2.9063	1.27192	1.15981	5.08053	2.99692	2.53657	1.32923	1.90673	1.37659	1.85539	2.6063	1.04036	2.39387
ENSMUSG00000024642	ENSG00000106829	-0.728195	1.55264	-1.20187	-1.1039	1.08465	1.02964	-1.16038	-1.22189	1.02206	1.30219	1.15995	-1.03337	1.0333	-1.02056	-1.60778	1.03472
ENSMUSG00000024644	ENSG00000133313	2.01843	-1.11207	-1.12254	-1.19786	1.06329	1.09323	1.04521	-1.2384	1.04629	-1.05618	-1.06445	1.00421	1.04883	-1.13049	-1.17503	-1.10232
ENSMUSG00000024650	ENSG00000197901	1.33109	-5.35721	-1.47795	-2.91912	-1.3405	1.02932	-1.04686	-1.48804	-2.30196	-1.16724	-1.4539	-1.64178	1.53653	-2.43775	-1.42438	-2.23734
ENSMUSG00000024661	ENSG00000167996	1.67756	1.95613	-1.09416	-1.00949	-1.20013	-1.19297	1.38521	1.0453	1.35222	-1.01461	1.35432	-1.09635	1.18537	1.1155	1.1706	1.08116
ENSMUSG00000024663	ENSG00000167994	1.25639	1.04375	1.15895	-1.20543	-1.00394	-1.00693	-1.20302	-1.17915	-1.13509	-1.16868	-1.60671	-1.01019	1.10689	1.02786	-1.23857	-1.1091
ENSMUSG00000024664	ENSG00000221968	1.21525	-1.2696	1.44379	1.35297	-1.20578	-1.00999	1.13085	1.27546	1.02109	-1.02641	1.15691	1.08635	1.2818	1.26763	1.17215	1.29751
ENSMUSG00000024665	ENSG00000134824	1.46139	2.019	1.59322	1.13937	1.08665	1.00232	2.58411	2.33912	1.09601	-1.09466	-1.16507	1.11526	1.30243	1.17305	1.14463	1.07617
ENSMUSG00000024683	ENSG00000166902	0.862194	1.49557	-1.06353	1.02443	-1.0929	1.01203	-1.06571	-1.08057	1.15125	1.10004	-1.07082	-1.14432	-1.33508	1.01795	1.19912	1.0551
ENSMUSG00000024691	ENSG00000166801	-1.01669	1.26636	-1.24205	1.024	1.268	1.24926	2.81655	1.4813	1.17034	1.25696	1.09609	1.20527	-1.16942	1.25811	-1.18324	1.11476
ENSMUSG00000024712	ENSG00000135002	-0.855269	2.23986	1.03324	1.16594	1.09906	1.01366	1.442	-1.05167	1.13873	1.10771	1.08464	1.01711	1.05435	-1.07702	-1.79583	1.04637
ENSMUSG00000024727	ENSG00000119121	-1.02605	1.82205	-9.78182	-1.32323	1.07418	-1.00748	1.08856	-3.24651	-1.15789	-1.13389	-1.21663	-1.24716	-1.22535	-1.07438	-1.48528	-1.26188
ENSMUSG00000024732	ENSG00000110104	1.56821	1.92071	-1.1543	1.16889	-1.28354	-1.04018	-1.06546	-1.37425	1.12715	-1.0925	-1.27979	-1.12981	-1.144	-1.02939	1.15588	1.10232
ENSMUSG00000024735	ENSG00000110107	1.3525	-3.01242	1.20435	1.26623	1.09396	1.14255	-1.07956	1.00032	1.02219	1.06958	1.03394	1.15248	-1.00092	1.09052	1.27224	1.14683
ENSMUSG00000024736	ENSG00000006118	1.38911	2.9514	4.55771	1.20666	1.08554	-1.01989	1.88717	3.29838	1.15659	-1.00582	1.16193	-1.00415	1.07433	1.3253	-1.06899	1.15681
ENSMUSG00000024737	ENSG00000110446	0.998048	1.59483	2.30729	1.27991	1.04812	1.07696	2.82499	3.10387	2.36603	1.19906	1.14071	1.13134	1.05939	2.00625	1.2892	1.51773
ENSMUSG00000024740	ENSG00000167986	1.44555	1.40505	-1.15297	-1.08436	1.05538	1.05156	-1.22164	-1.27166	-1.39402	-1.05907	1.14601	-1.04977	1.09482	-1.0901	1.02702	-1.1325
ENSMUSG00000024750	ENSG00000107372	-1.18529	1.27379	-4.43502	-1.44738	1.00758	1.06993	-1.15213	-1.80875	-1.03001	-1.07092	1.01232	-1.76482	-1.1265	-1.01957	-1.78275	-1.27054
ENSMUSG00000024767	ENSG00000167770	1.74778	-1.27493	-1.00477	-1.03222	1.0009	1.06575	1.1805	-1.04884	1.05549	1.08074	-1.11903	-1.0699	1.13598	1.21919	-1.13893	-1.02643
ENSMUSG00000024780	ENSG00000106993	-1.14329	2.03463	-1.01391	-1.08843	1.09607	-1.01864	1.02305	-1.08636	1.1637	1.01656	-1.05891	-1.06012	1.06846	-1.2218	-1.13659	-1.13426
ENSMUSG00000024785	ENSG00000120158	0.639229	1.35042	-1.64809	-1.0994	-1.09622	1.02975	1.10194	-1.12044	1.03029	-1.04742	-1.16575	-1.23569	-1.00566	1.0279	-1.26664	-1.02844
ENSMUSG00000024787	ENSG00000110025	0.855062	1.9841	1.22927	-1.11125	1.10118	1.02553	1.68643	-1.23748	-1.18898	-1.26001	-1.45825	-1.14075	1.06338	-1.04322	1.25298	-1.06158
ENSMUSG00000024789	ENSG00000096968	-1.67429	1.16964	-1.03914	-1.26971	1.05114	-1.00685	-1.10402	1.07986	1.09649	1.14826	1.49144	-1.00439	-1.044	-1.03652	-1.78067	-1.09914
ENSMUSG00000024790	ENSG00000168061	1.82926	1.52137	1.653	1.62679	-1.15503	1.07946	1.17731	-1.00957	1.05748	1.19151	-1.01051	1.13859	1.49557	1.37121	-1.1775	1.39847
ENSMUSG00000024792	ENSG00000162300	1.63002	-1.04057	1.04382	-1.09446	-1.09363	1.17527	-1.15501	-1.0133	-1.05344	-1.12953	-1.17398	-1.06447	1.24417	1.09568	-1.09863	-1.02537
ENSMUSG00000024795	ENSG00000138182	-1.16741	1.23732	1.78143	1.01214	1.16549	1.04542	1.03804	1.11379	1.01528	-1.0647	-1.13007	1.11725	1.13846	-1.0279	-1.16613	1.00004
ENSMUSG00000024799	ENSG00000149809	2.07996	2.05937	-1.08525	-1.17521	-1.25864	1.01732	-1.30796	-1.19239	-1.5151	-1.06967	-1.26366	-1.17874	1.17169	-1.20698	1.24656	-1.24921
ENSMUSG00000024800	ENSG00000148688	-1.29597	1.38659	1.17493	1.0807	1.01636	1.05468	1.3748	1.14149	1.30276	1.1488	1.31007	1.04033	1.04392	1.10016	1.13075	1.11552
ENSMUSG00000024826	ENSG00000133884	1.28609	2.29764	1.05697	1.08263	1.05345	1.0519	-1.06388	1.10458	-1.42188	1.31165	1.50162	1.12808	1.04564	1.142	1.09794	1.1732
ENSMUSG00000024831	ENSG00000132740	0.596497	-1.65805	-1.12576	-1.14128	1.13715	1.11854	-1.0801	1.06416	1.02253	-1.14769	-1.0875	-1.0371	1.19763	-1.0286	1.08436	-1.05219
ENSMUSG00000024844	ENSG00000175334	1.62786	1.00992	1.23551	-1.0715	1.04502	-1.08155	1.17427	1.27621	-1.31532	1.17299	-1.00087	1.0875	-1.19235	-1.02568	1.03964	-1.00526
ENSMUSG00000024845	ENSG00000172663	2.1981	1.22366	-1.15005	1.02751	-1.18534	1.05255	-1.19656	-1.10512	1.00048	1.10658	-1.14336	-1.16292	1.35997	1.0106	-1.03535	1.04885
ENSMUSG00000024855	ENSG00000175115	1.25018	1.34728	1.20094	-1.09566	-1.04627	-1.04709	-1.06493	-1.0464	-1.03712	1.01819	-1.06234	1.01	1.06737	1.06524	-1.23454	-1.0325
ENSMUSG00000024862	ENSG00000174996	1.3523	1.40779	-1.19747	-1.10147	-1.10155	1.10224	-1.08816	-1.2855	-1.10418	-1.09949	-1.29348	-1.0975	1.12055	-1.09902	-1.39238	-1.01934
ENSMUSG00000024870	ENSG00000174903	1.98781	1.35777	1.13132	-1.04557	-1.11693	1.09565	-1.18918	-1.12649	-1.40714	-1.0188	1.10568	-1.02868	1.0819	-1.0244	1.00444	1.02846
ENSMUSG00000024875	ENSG00000174851	2.17355	2.09724	-1.0278	1.1865	-1.15968	1.15103	1.01295	-1.13144	-1.11556	-1.01936	-1.12786	1.00849	-1.07489	1.10665	1.09993	1.16326
ENSMUSG00000024885	ENSG00000006534	1.41459	1.03874	-1.52641	-1.33534	1.08339	-1.00259	-1.64207	-1.34679	-1.23428	-1.14464	-1.2218	-1.20737	-1.02673	-1.04268	1.08582	-1.19774
ENSMUSG00000024889	ENSG00000173653	2.07595	1.3883	-1.01525	-1.02269	1.03255	-1.00009	-1.1609	-1.06435	-1.05105	-1.11706	-1.25519	-1.09686	1.09	1.01073	-1.0964	1.01277
ENSMUSG00000024891	ENSG00000174669	0.98355	-1.09535	1.10321	-1.10418	-1.01553	-1.02828	-1.0661	1.05355	-1.10795	-1.13159	-1.20284	-1.05973	1.21315	-1.05164	1.14099	-1.10928
ENSMUSG00000024902	ENSG00000174547	1.56972	-1.06432	1.15301	1.17336	-1.21665	1.04082	-1.09051	1.07473	1.15344	1.1296	1.4475	-1.12683	1.68368	1.1481	1.38016	1.12404
ENSMUSG00000024906	ENSG00000172732	1.53831	1.02264	1.03125	1.09797	1.02846	1.07294	1.05787	-1.02214	1.13469	-1.10246	-1.0299	1.00596	-1.00656	1.10203	1.10614	1.14087
ENSMUSG00000024909	ENSG00000172638	1.34037	-1.40824	1.17348	1.21054	-1.11852	1.08992	-1.03571	1.08591	-1.27432	1.19698	1.32611	-1.02776	-1.5673	1.2177	-1.19962	1.13697
ENSMUSG00000024910	ENSG00000172543	0.891788	3.64961	12.3626	1.09022	-1.04857	-1.12505	-1.11312	4.82448	1.03868	-1.11962	1.07731	1.03508	1.18443	1.09969	-1.1744	1.10937
ENSMUSG00000024911	ENSG00000172500	1.56742	1.23363	-1.0086	1.26887	-1.355	1.27646	1.1256	-1.03416	1.13857	1.1726	1.20077	-1.04735	1.2018	1.15618	1.13671	1.20352
ENSMUSG00000024912	ENSG00000175592	1.07732	2.81601	-1.18572	1.0536	-1.02838	-1.44637	-7.82319	-13.413	-1.20449	-1.25932	-1.25983	-1.19357	-1.00077	-1.3531	-1.81364	-1.04497
ENSMUSG00000024913	ENSG00000162337	1.03332	-1.39436	-1.0476	-1.03538	-1.06626	-1.01065	-1.1268	-1.31738	-1.09557	-1.14456	-1.08008	-1.19302	1.13792	-1.07491	1.11935	-1.06975
ENSMUSG00000024914	ENSG00000175550	2.32568	1.83161	1.2496	1.06768	-1.03952	-1.10437	1.36072	1.0326	1.06694	-1.00753	-1.2479	-1.1291	-1.13845	1.17517	1.32411	1.15543
ENSMUSG00000024921	ENSG00000080503	-0.805208	1.9273	1.00193	-1.54131	1.55207	-1.03081	-1.09409	-1.3006	1.10966	1.08596	1.45343	-1.02127	1.10981	1.00692	-1.38912	-1.24157
ENSMUSG00000024922	ENSG00000172818	1.02432	1.49548	-1.05183	-1.22194	-1.07652	1.01387	-1.75192	-1.88054	-1.10998	-1.16297	-1.32643	-1.11554	1.08998	-1.10549	-1.01816	-1.18579
ENSMUSG00000024924	ENSG00000147852	-1.49004	1.63012	1.29277	-1.03382	-1.42597	1.01671	-1.00256	1.10256	-1.1012	1.21291	2.32614	1.13408	-1.16603	-1.17612	1.02606	-1.09539
ENSMUSG00000024927	ENSG00000173039	1.47002	-1.1614	1.02339	-1.04244	-1.05981	-1.1645	-1.10097	-1.22817	1.2032	1.03946	1.0944	-1.07949	1.12165	1.03869	-1.07033	1.03193
ENSMUSG00000024940	ENSG00000168056	1.36345	1.09417	1.17414	-1.12176	-1.04262	1.05524	-1.50804	1.01482	-1.58404	1.2289	1.90363	1.08327	-1.61787	1.06247	-1.59027	-1.05334
ENSMUSG00000024942	ENSG00000014216	1.51761	-1.12853	1.37645	1.08779	-1.08837	1.075	-1.04539	1.06883	-1.21149	1.04961	1.29495	1.09541	1.55797	1.07844	1.10923	1.07507
ENSMUSG00000024943	ENSG00000198887	-2.4193	1.7408	1.02882	1.00924	1.08377	1.04716	1.11222	-1.04377	1.21959	1.21868	1.34833	1.09346	1.29989	-1.04324	-1.16577	1.01884
ENSMUSG00000024944	ENSG00000213465	1.99339	1.32833	-1.34812	-1.14817	-1.24464	1.11241	-1.15763	-1.22504	-1.20322	-1.11478	-1.32704	-1.24556	-1.21134	-1.02294	-1.26769	-1.07028
ENSMUSG00000024952	ENSG00000162302	1.78015	-1.0782	1.62471	1.00838	-1.11275	1.09094	1.15893	1.1675	-1.07464	-1.13404	-1.04059	-1.00714	1.23286	1.02547	-1.22324	1.01417
ENSMUSG00000024955	ENSG00000173153	1.77358	1.08581	-1.26637	-1.21057	-1.10855	1.13167	-1.21924	-1.4305	1.00057	-1.14482	-1.31954	-1.21457	1.30811	-1.07054	-1.05402	-1.085
ENSMUSG00000024958	ENSG00000173264	1.86701	1.32298	1.16613	-1.13575	1.05314	1.01194	1.02295	-1.05694	1.03205	1.00149	-1.02466	-1.05686	1.08584	-1.02039	-1.04942	-1.07034
ENSMUSG00000024959	ENSG00000002330	2.37659	1.22374	1.14495	1.0359	-1.22675	1.16197	-1.34966	-1.03396	-1.40463	1.02899	1.2374	-1.14956	1.03654	1.10773	-1.68811	1.07984
ENSMUSG00000024962	ENSG00000173511	1.43601	1.77066	1.0986	-1.12242	-1.08527	1.0557	-1.15797	-1.07689	-1.21911	1.00515	-1.16039	-1.09113	1.47815	-1.12354	-1.13864	-1.06653
ENSMUSG00000024963	ENSG00000110011	1.37997	1.35386	1.00641	-1.0387	1.01335	1.1168	-1.05055	1.02987	1.05497	1.03974	1.09706	-1.08262	1.31164	1.13242	-1.28275	1.01223
ENSMUSG00000024966	ENSG00000168439	0.990029	-1.47854	-1.05752	-1.02183	1.07521	1.17415	1.17227	-1.15836	-1.06768	1.08509	1.17878	1.08821	1.20172	1.20892	-1.29461	1.04691
ENSMUSG00000024969	ENSG00000072518	1.25856	1.46391	1.26445	-1.08015	-1.00624	1.06838	1.05826	-1.12556	-1.01242	-1.07092	1.00425	-1.02063	1.13004	1.05301	1.19315	-1.03764
ENSMUSG00000024974	ENSG00000108055	-2.41713	2.06492	1.17662	-1.16824	1.08073	1.01956	1.02061	1.12421	1.35753	1.87961	1.80543	1.11873	1.07458	1.14243	-1.66576	-1.02143
ENSMUSG00000024975	ENSG00000150593	-1.61192	2.36705	1.30638	1.01842	1.27932	1.02101	-1.00464	1.37246	1.38904	1.70994	1.55779	1.21823	-1.00249	1.05799	-1.38965	-1.00677
ENSMUSG00000024976	ENSG00000108061	-1.25784	2.32388	1.12788	-1.08191	1.09109	-1.13923	1.24294	1.00503	1.07502	1.04642	1.15558	1.00812	1.07218	1.00001	-1.03082	1.03454
ENSMUSG00000024990	ENSG00000138207	2.16821	1.07715	-2.95181	-2.56882	1.56802	1.03337	-1.71324	1.12846	-2.41414	1.01937	-3.80578	-1.47773	-1.61354	-1.09541	1.17581	-1.94984
ENSMUSG00000024991	ENSG00000107581	-1.81513	1.947	-1.04203	-1.08071	1.40743	1.14029	-1.05907	-1.25592	1.16351	1.1347	1.36771	1.11307	-1.0303	1.18681	-1.63247	-1.02098
ENSMUSG00000024998	ENSG00000138193	-0.617645	-2.46379	-2.46028	-2.26253	-1.02286	-1.00838	-1.84579	-1.56557	-1.02105	1.02334	1.16274	-1.72962	-1.37098	-1.11789	-1.38864	-1.4449
ENSMUSG00000024999	ENSG00000173145	-0.94071	2.06587	1.03021	1.35131	-1.03515	1.14019	1.41324	1.06439	1.26263	1.45306	1.31985	1.17189	1.16463	-1.04715	-1.08114	1.14953
ENSMUSG00000025007	ENSG00000059573	1.18504	2.02855	1.23133	1.30732	1.33932	1.04142	1.14535	1.10259	-1.20694	1.31146	1.91172	1.42511	1.36989	1.17812	-1.00202	1.11852
ENSMUSG00000025010	ENSG00000107443	-1.57136	2.28392	1.01577	1.15302	-1.04377	-1.0449	1.06287	1.01585	1.02857	1.00428	1.25496	1.02262	1.03419	1.02181	2.57173	1.08047
ENSMUSG00000025016	ENSG00000077147	-1.78126	2.52984	-1.01956	-1.02854	1.28034	-1.02022	1.02731	-1.18391	1.1229	1.19584	1.12656	1.09981	-1.1381	-1.03285	-1.28695	-1.00352
ENSMUSG00000025026	ENSG00000148700	-1.29005	1.93853	-1.30732	-1.41212	1.14447	1.0063	-1.08559	-1.20732	1.25181	1.12079	1.09907	-1.12832	-1.2389	1.00579	-1.72061	-1.12239
ENSMUSG00000025027	ENSG00000108039	0.884982	1.16291	-1.06547	1.23024	-1.03027	-1.10796	1.24964	-1.01895	1.27962	1.15009	1.22543	1.10575	1.39893	1.15135	-1.79829	1.16966
ENSMUSG00000025034	ENSG00000171206	0.726717	1.30959	1.09118	-1.02711	-1.1098	1.08161	-1.4788	-1.20303	-1.02182	1.06696	-1.21226	-1.02214	-1.41312	-1.12435	1.10438	1.00871
ENSMUSG00000025038	ENSG00000183690	-0.804336	2.17815	3.12705	1.06439	1.1624	-1.01324	-1.15016	2.2465	-1.04275	1.07079	1.35301	1.19818	1.06731	-1.00157	-1.37559	1.03879
ENSMUSG00000025059	ENSG00000198814	-1.74103	-1.04514	-2.15353	-2.52914	-1.14848	-1.17304	-1.21086	-1.80994	-1.2582	-1.0954	-1.09865	-1.50806	1.02993	-1.12134	-1.23974	-1.96768
ENSMUSG00000025060	ENSG00000065613	-1.90298	2.45454	-1.24119	-1.28166	1.08836	-1.07622	-1.44919	-1.32074	-1.13695	1.07723	1.40901	1.00023	-2.68618	-1.24659	1.25736	-1.12735
ENSMUSG00000025068	ENSG00000148834	0.744167	1.40241	1.02051	1.33552	-1.19981	-1.00098	1.29347	-1.13087	1.1239	-1.06036	-1.25098	-1.13697	-1.03505	1.20761	1.40775	1.24171
ENSMUSG00000025075	ENSG00000148702	1.02422	4.18021	1.89513	1.07317	-1.15262	-1.01041	2.21464	1.82664	-1.16902	1.24382	2.13418	1.22372	2.32398	-1.00515	1.71494	-1.0031
ENSMUSG00000025077	ENSG00000198924	-1.18106	1.77683	1.08022	1.04448	-1.06128	1.00243	1.04468	1.04736	1.0005	1.09437	1.05494	1.05758	-1.05187	-1.01578	-1.05055	-1.0329
ENSMUSG00000025085	ENSG00000099204	-0.82443	1.88516	-1.07222	1.27873	1.05581	1.02149	1.181	-1.01288	-1.00133	1.18559	1.58105	1.01941	1.88645	1.00762	-1.00703	-1.13179
ENSMUSG00000025092	ENSG00000165868	-1.10064	2.23836	-1.73265	-1.86646	1.02466	1.05036	-1.48312	-1.37026	-1.10877	-1.07602	-1.01091	-1.29482	-1.0456	-1.05586	-1.35134	-1.31079
ENSMUSG00000025103	ENSG00000064726	-1.06168	1.85529	-1.06239	-1.08836	-1.13666	-1.10215	1.08808	-1.12273	-1.07121	1.14076	1.14263	1.07762	-1.63205	-1.11112	-1.55669	1.0184
ENSMUSG00000025130	ENSG00000185624	1.23515	2.02194	1.24247	1.15799	1.02979	-1.03155	1.05784	-1.01573	1.00372	1.20523	1.51406	1.20318	1.32926	1.10945	1.03797	1.11982
ENSMUSG00000025132	ENSG00000141522	1.67651	1.26759	1.07703	-1.0693	1.09936	-1.13783	-1.10637	-1.19935	-1.17427	-1.06376	1.04743	-1.03368	1.00788	1.04041	-1.13852	1.01477
ENSMUSG00000025137	ENSG00000185813	0.772649	-1.34245	-1.1691	-1.2393	-1.34356	-1.0028	-1.10886	-1.23675	-1.56355	-1.06189	-1.40666	-1.30756	1.28388	-1.12354	-1.76764	-1.18358
ENSMUSG00000025138	ENSG00000187531	1.08255	-1.69365	1.04419	1.15301	-1.05217	1.08229	1.16178	1.07381	1.13343	-1.06479	-1.00802	-1.07912	1.18151	1.03202	1.38899	1.09616
ENSMUSG00000025142	ENSG00000169696	1.97808	1.03673	-1.18139	1.04807	-1.14714	1.21759	1.00505	-1.18117	-1.36457	-1.09162	-1.00949	-1.03338	1.0797	1.0184	1.10084	1.01812
ENSMUSG00000025151	ENSG00000179222	1.15885	1.22868	-1.10484	-1.03199	-1.04722	1.04437	-1.18845	-1.05181	-1.21285	1.1707	1.27759	1.1401	-1.32896	-1.03501	1.01402	-1.0274
ENSMUSG00000025153	ENSG00000169710	2.32572	-3.24386	1.11401	-1.08641	1.24644	-1.10743	-1.01456	-1.18011	-1.00955	-1.04515	1.03506	-1.01908	1.24655	1.06725	-1.21586	-1.01369
ENSMUSG00000025155	ENSG00000169718	1.23358	-1.26589	-1.23885	1.05905	-1.18172	1.03043	1.08621	-1.26153	1.03737	1.01344	-1.56224	-1.18866	1.07302	1.1014	1.02912	1.05337
ENSMUSG00000025156	ENSG00000169727	1.83654	-1.17218	-1.45347	-1.2194	-1.25941	1.17562	-1.14824	-1.35103	-1.89937	-1.19415	1.07147	-1.22343	1.34078	1.01931	1.11429	-1.11435
ENSMUSG00000025158	ENSG00000169733	1.56681	-1.06155	-1.10292	-1.09443	-1.18218	1.1918	-1.13697	-1.12591	-1.24533	-1.0472	-1.24453	-1.23935	1.03849	1.01201	1.46918	-1.04358
ENSMUSG00000025161	ENSG00000141526	1.56144	1.91191	-1.02722	1.3323	1.05056	1.10275	1.36849	-1.16047	1.08057	-1.01773	1.07752	-1.02486	1.12827	1.49101	-1.14534	1.26532
ENSMUSG00000025171	ENSG00000165886	2.32162	1.39895	1.35305	-1.01134	-1.21422	-1.02823	1.34265	-1.06199	1.00795	-1.07958	-1.2006	-1.08403	1.33843	1.06053	1.0437	1.03615
ENSMUSG00000025175	ENSG00000167363	1.42304	-1.01895	-1.51525	-1.10437	-1.00027	1.02555	-1.49214	-1.61391	-1.06205	-1.08232	-1.26303	-1.14531	1.07684	-1.04131	1.98763	-1.0821
ENSMUSG00000025178	ENSG00000155252	1.14346	1.7265	-1.00796	-1.0419	-1.02367	1.11082	1.00227	-1.07062	1.12039	1.0579	1.51771	-1.04368	-1.07512	1.04079	-1.11497	1.03383
ENSMUSG00000025188	ENSG00000107521	0.958418	2.18417	1.06488	-1.03631	-1.07433	1.06098	-1.02329	-1.0215	1.07212	1.02781	1.07276	-1.00778	1.30482	1.12369	-1.19026	1.03253
ENSMUSG00000025189	ENSG00000119946	0.810184	2.01899	6.70018	-1.09752	-1.06117	1.02756	1.77329	6.62835	-1.11311	-1.11882	-1.13985	-1.03402	1.08484	-1.0864	-1.0792	-1.07991
ENSMUSG00000025190	ENSG00000120053	0.609024	1.30864	-1.37451	-1.23974	-1.46636	-1.00605	-1.17652	-1.41998	-1.41166	-1.2265	-1.30245	-1.41303	1.12439	-1.48343	-1.23198	-1.33869
ENSMUSG00000025193	ENSG00000119929	-1.31412	1.10945	-1.34422	-1.04797	-1.23556	1.04237	1.01379	-1.05696	1.30646	-1.09814	1.19002	-1.28454	-1.32365	-1.02011	1.03268	-1.03372
ENSMUSG00000025198	ENSG00000107566	-0.732442	1.96601	-1.0834	1.01573	1.28149	1.06891	1.04526	-1.08771	1.1267	1.20576	1.09985	-1.02795	-1.12627	-1.03505	-1.57687	-1.04334
ENSMUSG00000025199	ENSG00000213341	-1.7572	2.29269	-1.2266	-1.329	-1.0918	1.06916	1.11178	-1.20334	1.06825	1.0314	1.27721	-1.11257	-1.35495	-1.14629	-1.14545	-1.18421
ENSMUSG00000025204	ENSG00000166136	2.43997	1.68251	-1.09268	-1.02988	1.06799	1.08181	-1.08959	-1.16193	1.19331	-1.02395	-1.30166	-1.19206	1.07321	1.10032	-1.17151	1.00835
ENSMUSG00000025207	ENSG00000095539	0.794206	-1.12582	-1.1444	1.19659	-1.04368	1.07078	1.0866	-1.31058	-1.025	-1.07523	-1.37101	-1.16255	-1.14913	1.00102	1.21704	1.17312
ENSMUSG00000025212	ENSG00000107819	0.73614	-1.16011	-1.13162	1.40223	-1.0625	1.00887	1.29391	-1.13805	1.23066	-1.04817	-1.38669	-1.12019	-1.22913	1.46597	1.58934	1.42959
ENSMUSG00000025213	ENSG00000107821	1.42167	-1.23566	1.4532	1.06103	1.03618	-1.00953	-1.36082	1.57341	1.00177	-1.05881	-1.13498	-1.01089	1.23231	1.00279	-1.01939	-1.01565
ENSMUSG00000025217	ENSG00000166167	0.626411	1.39647	1.07476	-1.13558	1.03966	1.05226	-1.25594	-1.00053	1.11045	1.01355	-1.05851	-1.02567	1.14851	1.0569	-1.03606	-1.05456
ENSMUSG00000025218	ENSG00000166169	1.96922	1.03871	-1.07625	-1.03	-1.09296	1.10479	-1.03448	-1.00155	-1.23341	-1.0918	-1.09718	-1.07559	1.26119	1.07898	1.00314	-1.00101
ENSMUSG00000025223	ENSG00000198728	1.12033	-1.62503	1.06302	-1.01624	1.0332	1.0538	-1.21238	1.14381	-1.0705	1.00005	-1.27742	-1.13616	-1.03288	1.04807	-1.06443	-1.00103
ENSMUSG00000025224	ENSG00000107862	0.987036	1.33295	-1.01111	-1.13381	-1.0317	1.14884	-1.08013	-1.02982	-1.06886	-1.09753	-1.00361	-1.11159	1.36982	-1.12304	-1.04579	-1.09388
ENSMUSG00000025225	ENSG00000077150	1.51963	1.03927	1.44365	1.08932	1.05569	1.03844	1.04636	-1.2565	-1.03766	-1.09401	-1.06898	-1.02554	1.03823	1.09859	1.04577	1.06473
ENSMUSG00000025226	ENSG00000107872	2.26269	1.48689	-1.04509	1.21417	-1.38675	1.27237	-1.32748	-1.12042	-1.31792	1.03509	-1.09953	-1.1254	1.07019	1.18925	1.88896	1.16397
ENSMUSG00000025228	ENSG00000138107	1.52565	2.21283	1.12404	1.12099	-1.01834	1.35167	1.01112	1.00097	1.29705	-1.02607	1.63398	-1.05017	1.17117	1.33991	1.07981	1.20581
ENSMUSG00000025232	ENSG00000213614	1.45726	1.91122	-1.02403	1.15427	1.17259	1.0071	-1.00157	1.02363	1.08142	1.16378	1.19623	-1.04001	-1.0241	1.0844	-1.07801	1.10012
ENSMUSG00000025234	ENSG00000166233	-1.30741	1.30774	-1.24443	1.12814	1.05804	-1.08718	-1.37422	-1.27178	1.10856	1.1	1.29431	-1.05574	-1.09268	-1.03629	-1.27635	1.10888
ENSMUSG00000025235	ENSG00000140463	-0.839536	1.03514	1.20416	-1.11656	1.06774	1.13637	-1.13978	1.04162	1.07519	1.23893	1.25926	1.09462	-1.54589	1.0431	-1.34193	-1.01039
ENSMUSG00000025240	ENSG00000211456	-1.91598	1.68725	-1.20403	-1.13166	-1.1203	1.05088	-1.0599	-1.13687	-1.00337	1.07125	-1.05089	-1.1049	-1.48944	-1.07873	-1.56337	-1.06541
ENSMUSG00000025241	ENSG00000163820	-1.35472	1.97712	1.20384	-1.33715	-1.18359	1.03632	-1.12193	1.068	-1.43274	1.25252	1.11989	1.16066	-1.72657	1.11806	1.00654	-1.01005
ENSMUSG00000025245	ENSG00000163818	-2.51574	1.61159	1.1369	-1.11149	1.02208	1.00981	-1.13745	-1.0021	-1.1123	1.2439	-1.03853	1.15223	-1.35958	-1.23223	1.18464	-1.05792
ENSMUSG00000025260	ENSG00000072506	1.82545	1.40897	-1.07424	-1.00887	1.05363	1.0792	-1.03407	-1.12141	-1.07533	-1.05039	-1.0966	-1.11807	1.06031	1.01224	1.35958	-1.01155
ENSMUSG00000025261	ENSG00000086758	-0.643478	1.13267	-1.06521	-1.13125	-1.13716	1.0875	-1.18032	-1.24782	-1.03781	-1.08975	-1.1769	-1.08158	1.04535	-1.06502	-1.56183	-1.06501
ENSMUSG00000025262	ENSG00000184083	-1.3108	1.60057	-1.14794	-1.0455	-1.09658	1.00373	-1.08642	-1.12357	-1.04464	-1.10044	-1.19645	1.00971	1.00894	-1.00074	-1.3091	1.02475
ENSMUSG00000025265	ENSG00000102302	1.0891	2.16116	1.23992	1.01412	1.04218	1.03375	-1.07174	1.00347	-1.10638	-1.11023	-1.16995	-1.01171	-1.00824	1.08023	1.89835	-1.00381
ENSMUSG00000025266	ENSG00000130119	-1.06533	1.38037	1.14021	-1.03455	1.13584	1.43715	1.17125	-1.07973	1.06646	1.1171	1.2394	-1.03353	1.12759	1.02783	-1.17617	-1.02776
ENSMUSG00000025268	ENSG00000102316	1.36155	-1.40879	1.02847	1.01358	1.00207	1.1229	-1.23367	-1.05118	1.15529	1.17568	1.42354	1.02327	-1.00897	1.06814	1.07433	1.07267
ENSMUSG00000025269	ENSG00000169188	0.780053	1.38125	-1.14767	1.08156	-1.20013	1.17826	-1.06483	-1.04566	-1.05507	-1.20322	-1.33011	-1.15665	1.022	1.04967	-1.03705	1.0714
ENSMUSG00000025279	ENSG00000163687	1.98594	1.19877	1.21606	-1.17311	2.09492	1.02674	-1.49836	1.15467	1.14044	1.19495	1.07101	1.13538	1.31995	-1.04509	-1.18309	-1.17686
ENSMUSG00000025283	ENSG00000130066	-0.80815	1.64897	-1.55819	-1.02033	1.26914	-1.07939	1.57774	-1.14716	1.40143	1.01767	1.50365	-1.0778	1.35699	-1.00673	-1.08646	-1.07157
ENSMUSG00000025287	ENSG00000123130	-0.941848	1.45908	-1.11983	1.35589	-1.01526	1.08966	1.09753	-1.12719	1.17322	1.07299	1.56581	1.01571	-1.39372	1.42906	-1.04782	1.31632
ENSMUSG00000025289	ENSG00000123131	0.841377	1.82996	1.24284	1.44943	1.02586	-1.07977	1.22344	1.22292	1.12396	1.29166	1.82326	1.22816	1.04241	1.16955	1.70879	1.16301
ENSMUSG00000025290	ENSG00000138326	-0.805511	1.64152	1.09721	1.25713	1.26361	1.06051	1.22585	1.14959	1.14822	1.05966	1.21225	1.11811	1.30758	1.12306	1.03193	1.04831
ENSMUSG00000025314	ENSG00000149177	-1.02534	1.99456	-1.03233	-1.11194	-1.03454	-1.06855	1.34646	-1.01965	1.03409	-1.034	-1.08201	-1.01147	1.1391	-1.00972	-1.15714	-1.02341
ENSMUSG00000025316	ENSG00000172530	1.82557	1.32182	1.01114	1.17898	1.04341	1.24971	1.17321	1.23162	1.17505	1.03816	-1.25154	1.03022	-1.2626	1.23376	1.15875	1.16557
ENSMUSG00000025321	ENSG00000105855	-1.41522	2.13557	2.41253	-1.15485	1.01299	-1.01391	-1.20521	1.06239	-1.20949	1.19637	1.10251	1.20638	-1.35096	-1.09977	1.33419	-1.15388
ENSMUSG00000025323	ENSG00000105866	-1.44952	1.75042	1.0466	-1.14736	-1.00857	1.00405	-1.28737	1.1244	-1.09862	-1.08169	-1.32417	-1.04873	1.12984	-1.11714	1.09834	-1.12736
ENSMUSG00000025326	ENSG00000114062	-1.47212	1.40066	-1.28105	-1.26924	1.01738	1.04158	-1.05451	-1.15185	1.27176	1.20419	1.31811	-1.05908	1.15011	1.0669	-1.68906	-1.11853
ENSMUSG00000025332	ENSG00000126012	0.679737	1.37952	-1.03294	-1.17932	1.13007	1.00411	-1.01553	-1.1274	-1.07787	-1.09487	-1.25419	-1.04952	1.14246	-1.04309	-1.2055	-1.08735
ENSMUSG00000025348	ENSG00000135424	1.45232	-1.90314	-1.42649	1.24844	1.07615	-1.02974	1.26349	-1.00959	-1.00766	-1.05807	-1.07535	-1.10624	1.1493	1.19844	-1.23499	1.13358
ENSMUSG00000025350	ENSG00000135437	1.2903	-1.65044	-1.13531	-1.08331	-1.05827	1.07985	1.27396	1.1469	-1.19415	-1.13602	-1.71505	-1.13868	-1.02769	-1.09607	1.18265	-1.09824
ENSMUSG00000025351	ENSG00000135404	1.56932	2.20556	1.2513	1.13699	1.13659	-1.02279	1.1591	1.18006	-1.08889	1.11584	1.81317	1.14695	1.14825	1.05729	1.14651	1.13198
ENSMUSG00000025353	ENSG00000123353	0.734114	2.60099	1.30998	1.44562	-1.16197	1.02125	1.25148	1.03663	1.45614	1.07931	1.02742	1.10549	-1.1095	1.28871	1.41607	1.41621
ENSMUSG00000025357	ENSG00000065357	-0.77596	1.7726	2.28287	1.22341	1.14552	1.00713	2.13211	3.05393	1.13429	-1.00272	1.07177	1.06471	1.16679	1.15518	-1.49855	1.1761
ENSMUSG00000025366	ENSG00000139641	1.42597	-1.06873	1.65657	1.04813	1.13815	1.09714	-1.33233	1.04953	-1.02195	1.33278	2.11386	1.412	-1.21211	-1.08932	-1.21495	1.05987
ENSMUSG00000025371	ENSG00000176108	1.7268	1.16252	1.1287	1.04167	-1.3008	-1.00451	1.0031	-1.00568	-1.28692	-1.09025	-1.14362	-1.13338	1.044	1.16435	1.12059	1.09567
ENSMUSG00000025372	ENSG00000175866	1.1496	-1.5189	-3.11926	-1.59213	-1.04755	1.06243	-1.61992	-1.91292	-1.1935	-1.29287	-1.2908	-1.56015	-1.18662	-1.03844	-1.20446	-1.34842
ENSMUSG00000025373	ENSG00000181852	1.32203	1.98634	-1.05782	-1.01673	-1.00109	1.03267	-1.07477	-1.25713	-1.01249	-1.01202	1.04023	-1.18821	1.15714	-1.03818	-1.5068	-1.01993
ENSMUSG00000025395	ENSG00000198056	-1.18857	1.87538	1.03856	-1.0311	1.11681	-1.01813	1.14805	1.58003	1.26124	1.08323	1.08218	1.10015	-1.42475	1.11264	1.14268	1.0444
ENSMUSG00000025402	ENSG00000166886	2.03375	1.26627	-2.215	-1.07155	-1.01895	-1.23246	-1.73219	-2.61692	-1.36446	-1.24399	-1.13654	-1.2173	-1.03216	-1.33945	-1.13351	-1.01207
ENSMUSG00000025403	ENSG00000182199	1.70296	1.38127	-1.19682	1.31882	1.02427	1.04758	1.44276	-1.21242	1.12358	1.07999	1.52101	-1.09265	1.55413	1.22095	1.05854	1.15026
ENSMUSG00000025404	ENSG00000179912	0.898722	1.73187	-1.27129	-1.30969	-1.23657	1.03316	-1.10579	-1.32717	-1.20422	-1.18887	1.01632	-1.35073	-1.35027	-1.12131	1.14338	-1.21207
ENSMUSG00000025410	ENSG00000175203	1.43056	1.64405	1.23655	1.12199	-1.12485	-1.02195	-1.07437	-1.00803	-1.01671	-1.00773	1.09257	1.00051	1.00329	1.07206	1.18133	1.09518
ENSMUSG00000025417	ENSG00000166908	0.769031	1.25019	-1.05006	-1.19344	-1.05488	1.04428	-1.04377	-1.20208	-1.17462	1.04594	1.04577	-1.07678	-1.27039	-1.13851	-1.08771	-1.13755
ENSMUSG00000025422	ENSG00000135439	1.31781	2.21167	8.95219	-1.10835	-1.03022	1.01696	1.83144	5.49867	-1.06473	-1.22639	-1.40381	-1.04376	1.11889	-1.08556	1.35997	-1.0662
ENSMUSG00000025423	ENSG00000078043	-1.05349	1.65466	-1.05277	1.01102	1.00925	-1.01551	1.11955	-1.11353	1.07976	1.06032	1.01427	-1.08069	1.04963	-1.00632	1.08432	1.04333
ENSMUSG00000025437	ENSG00000077254	-1.59913	1.67474	1.01619	-1.09746	1.00013	1.04397	1.1325	1.00543	1.06616	1.4111	1.13587	1.07331	1.01889	1.05025	-1.66794	-1.00059
ENSMUSG00000025451	ENSG00000172239	-1.47483	1.86179	1.01317	-1.14643	-1.00092	1.00851	1.21808	-1.00595	1.10294	1.20859	1.76519	-1.20518	1.26241	1.0164	-1.78498	-1.37617
ENSMUSG00000025464	ENSG00000148832	1.10421	3.34054	-1.43015	-1.09767	-1.20897	1.15489	-1.20701	-1.44764	-1.1924	-1.12881	-1.3518	-1.18078	1.37052	-1.01492	-1.87574	-1.05484
ENSMUSG00000025465	ENSG00000127884	0.615603	1.19919	-1.59712	-1.41558	-1.12215	1.26235	-1.04841	-1.39198	-1.4724	-1.06973	-1.13879	-1.23194	1.03621	-1.3758	1.03566	-1.32059
ENSMUSG00000025477	ENSG00000068383	0.663624	1.08568	1.10618	-1.02984	-1.24786	-1.06766	1.15188	1.0065	1.15235	1.14933	1.20761	-1.00822	-1.33025	1.57501	1.12333	1.22758
ENSMUSG00000025479	ENSG00000130649	1.33127	-2.05476	-9.10491	-1.0346	-1.27725	-1.00709	1.94238	2.56163	-1.00579	1.10986	-1.53668	-1.26411	1.0251	-1.01075	-1.37223	-1.06838
ENSMUSG00000025484	ENSG00000177951	2.14566	1.53753	-1.0784	1.03071	-1.10611	1.03897	-1.03497	-1.14334	1.11102	-1.07461	-1.16567	-1.09633	1.25777	1.00931	1.15363	1.03213
ENSMUSG00000025485	ENSG00000177963	1.08037	1.82147	1.12578	1.07315	-1.08408	-1.03015	-1.02644	-1.00561	-1.02312	1.05203	1.14078	1.04215	-1.06271	1.2227	1.08702	1.10092
ENSMUSG00000025486	ENSG00000142082	1.74764	1.30323	-1.19679	-1.28315	1.07962	1.02308	-1.15438	-1.14268	-1.26606	-1.06331	1.05685	-1.12068	1.03496	-1.14228	-1.42384	-1.20952
ENSMUSG00000025487	ENSG00000185627	1.822	-2.42597	1.02061	1.07931	-1.03402	1.04336	1.0697	-1.0373	1.19468	1.05968	1.34812	1.00786	1.09272	1.25502	1.36396	1.17817
ENSMUSG00000025492	ENSG00000142089	1.69272	2.0897	2.4582	1.12716	1.08025	-1.24689	1.86517	2.81767	1.76062	2.98752	2.23566	1.49847	-1.38217	1.19668	1.31014	1.22659
ENSMUSG00000025494	ENSG00000185187	1.63499	1.11459	-1.29048	1.02371	-1.25473	1.05199	1.23373	-1.29679	-1.20588	1.09162	-1.43023	-1.15117	1.23532	1.16595	-1.12373	1.08098
ENSMUSG00000025495	ENSG00000174915	1.29879	1.93624	-1.09049	-1.05374	-1.21232	1.02741	-1.15716	-1.2902	-1.4906	-1.09821	-1.40119	-1.07465	1.08859	1.1135	1.73318	-1.01315
ENSMUSG00000025503	ENSG00000177156	1.3266	1.8624	1.08979	1.09556	-1.10505	1.06458	1.11734	-1.01744	1.11767	1.07842	1.10581	1.11931	-1.26041	1.16432	1.10829	1.1176
ENSMUSG00000025508	ENSG00000177600	2.05029	2.73199	1.19181	1.44597	1.12391	1.09508	-1.11346	1.0906	1.296	1.22049	1.46193	1.25994	1.83597	1.21074	1.24879	1.226
ENSMUSG00000025509	ENSG00000177666	1.99832	1.18791	-1.04679	-1.16306	1.07046	-1.12911	-1.51977	-1.30206	-1.04557	-1.05873	-1.53751	-1.09408	1.01941	-1.02941	-1.48192	-1.12532
ENSMUSG00000025510	ENSG00000177697	2.29983	-1.09155	1.57678	1.1289	-1.17853	1.07731	-1.07105	1.05855	-1.49181	1.09513	1.28604	1.2858	-1.70424	1.09962	-1.93227	1.23466
ENSMUSG00000025511	ENSG00000214063	2.35714	1.34716	1.32957	-1.24255	-1.29934	1.09056	-1.2588	1.15528	-1.42146	1.14765	1.09063	-1.00651	-1.12597	1.24463	-1.82977	1.02896
ENSMUSG00000025525	ENSG00000155008	-1.00405	2.08659	-1.37606	1.05444	1.17148	1.02134	-1.29792	-1.20038	1.1331	1.15415	1.15003	-1.05005	1.07822	-1.05562	-1.74897	1.03496
ENSMUSG00000025531	ENSG00000188419	-2.51864	2.25852	-1.05411	-1.05087	1.03115	1.14645	1.07807	-1.01416	-1.05271	1.13602	-1.0165	1.02963	-1.0309	-1.04882	1.22846	-1.05397
ENSMUSG00000025533	ENSG00000126522	1.72587	-1.15358	-1.31105	-1.14292	-1.41122	1.12054	-1.16541	-1.32309	-1.75855	-1.049	-1.33241	-1.26255	1.2776	-1.19074	1.06721	-1.16875
ENSMUSG00000025534	ENSG00000169919	1.07355	1.74383	-1.02638	1.38508	-1.03482	1.15451	1.09107	-1.20006	-1.12552	1.05434	1.03906	1.05385	-1.30507	1.12036	1.17453	1.13805
ENSMUSG00000025544	ENSG00000125304	-1.09666	2.04049	-1.00277	-1.00717	1.24983	-1.07815	-1.02942	-1.10324	-1.10366	1.17736	1.97437	1.07891	-1.00742	-1.04021	-1.21447	-1.02012
ENSMUSG00000025558	ENSG00000088387	-0.96811	2.13984	1.00574	-1.19998	1.19048	-1.04502	1.1855	1.12273	1.35759	1.29193	1.86959	1.03897	1.03696	1.27585	-3.41869	-1.09402
ENSMUSG00000025572	ENSG00000141524	1.84859	1.11776	2.81049	1.26243	1.06181	1.17537	1.5289	2.53444	1.5411	1.01086	1.35586	1.14377	1.40528	1.61962	1.15491	1.23865
ENSMUSG00000025574	ENSG00000167900	1.20708	2.89598	-1.39022	1.14937	-1.16	1.08262	1.47867	-1.0526	1.18055	-1.09235	-1.11695	-1.14544	1.49304	1.32812	1.27193	1.12171
ENSMUSG00000025575	ENSG00000171302	1.27835	-1.10108	1.22454	-1.00548	1.01933	1.03864	-1.12978	1.04833	-1.09206	1.13667	1.15971	1.06547	-1.30847	1.03844	-1.05534	1.02366
ENSMUSG00000025578	ENSG00000141570	1.80036	1.64398	2.36865	-1.072	-1.21136	1.05508	1.27162	1.50697	-1.15364	-1.07243	-1.47808	-1.06364	-1.09011	-1.02877	-1.3716	-1.04363
ENSMUSG00000025579	ENSG00000171298	1.72848	1.99823	-1.12289	1.0288	-1.14553	1.04942	-1.18668	-1.19065	1.05685	1.0021	1.19301	-1.10312	1.31648	1.05637	1.06388	1.02428
ENSMUSG00000025580	ENSG00000141543	1.35578	2.15745	1.06538	1.19547	1.10977	-1.03553	-1.12424	-1.09729	1.08484	1.03382	1.50676	1.08246	1.09929	1.0984	-1.03074	1.12261
ENSMUSG00000025609	ENSG00000128585	-1.44823	1.68509	-1.17316	1.00647	-1.20537	1.22481	1.08157	1.10139	1.22236	-1.06292	-1.07142	-1.04932	-1.41918	-1.05664	-1.03487	-1.02371
ENSMUSG00000025612	ENSG00000156273	-1.71637	1.69933	1.08624	-1.09918	1.04839	1.07356	1.06734	-1.30205	1.35608	1.05081	1.33371	1.04726	1.04297	1.02946	-2.12448	-1.01258
ENSMUSG00000025613	ENSG00000156261	-1.26897	3.52257	-1.19281	1.1958	1.05794	-1.08306	1.13533	-1.12283	1.28282	1.18056	1.16437	1.06171	1.03466	1.04037	-1.03557	1.10493
ENSMUSG00000025616	ENSG00000156256	-1.56648	2.00414	1.02048	-1.19742	1.07329	-1.00991	-1.0776	-1.06629	1.1211	1.18923	1.33957	1.10969	-1.72637	-1.12599	1.12233	-1.02301
ENSMUSG00000025645	ENSG00000164051	1.16332	1.89693	1.49012	1.17958	-1.01988	1.05821	1.09874	1.2039	1.14665	1.24298	-1.27395	1.11476	1.01261	1.05072	1.03748	1.12278
ENSMUSG00000025648	ENSG00000114268	0.854985	-1.53543	1.51117	-1.02067	1.06696	1.21447	1.28118	1.30596	1.07266	-1.11952	-1.19687	1.05235	1.17293	1.05615	1.5712	1.04631
ENSMUSG00000025656	ENSG00000131089	-1.14437	-1.08047	-1.23726	-1.10347	1.09615	1.07527	1.00897	-1.15309	1.07207	1.22571	-1.10356	-1.13009	1.09516	1.05844	-1.60963	-1.06654
ENSMUSG00000025666	ENSG00000147027	-1.94828	1.447	1.18007	-1.16667	1.38596	1.03923	1.21998	-1.00852	1.25928	1.3492	1.46724	1.11664	-1.47846	1.09119	-2.04397	1.00632
ENSMUSG00000025722	ENSG00000177082	1.16556	1.44846	-1.09764	1.15331	-1.22639	1.17644	-1.11153	1.0639	-1.20593	1.1515	1.03519	1.00578	-1.21472	1.00077	-1.13271	1.04709
ENSMUSG00000025728	ENSG00000007541	1.00345	-1.23306	1.47246	-1.07649	-1.08423	1.07762	-1.3546	1.08327	-1.10328	-1.08307	-1.12739	-1.02671	1.03166	1.01398	1.50174	-1.016
ENSMUSG00000025730	ENSG00000197562	1.50159	-1.17692	-1.30368	-1.05995	-1.09851	1.2087	-1.22925	-1.20069	-1.14057	-1.07754	-1.15333	-1.04166	1.31184	-1.03463	-1.55125	-1.02528
ENSMUSG00000025733	ENSG00000140983	1.14352	-2.20763	-1.18646	1.00364	1.02193	1.01067	-1.15716	-1.03393	-1.14657	-1.06875	-1.07173	-1.04388	1.30467	1.0887	-1.13913	1.01184
ENSMUSG00000025742	ENSG00000101911	-1.49395	2.45707	-1.40704	-1.13181	-1.01977	-1.00382	-1.00993	-1.21954	1.07229	1.02208	1.2372	-1.10391	1.08977	-1.09804	-1.3531	-1.13505
ENSMUSG00000025745	ENSG00000084754	0.76319	-1.06345	-1.38773	-1.00186	1.14094	1.03749	-1.02856	-1.44046	-1.03368	1.09453	1.79392	-1.04704	1.61245	1.03572	-1.03476	1.01324
ENSMUSG00000025779	ENSG00000154589	-1.12162	2.13708	4.19445	2.92689	1.62942	-1.17953	4.94495	4.56712	4.81902	3.17949	5.17933	2.58985	1.88272	3.43249	-1.05228	2.29212
ENSMUSG00000025780	ENSG00000123243	-0.603707	2.12898	-1.43645	-1.44144	1.06952	1.09415	-1.82096	-1.49343	-1.50283	1.0992	-1.08725	-1.17267	-4.34142	-1.22644	1.1614	-1.19445
ENSMUSG00000025784	ENSG00000163815	2.218	-1.05917	1.44947	-1.07072	1.16004	-1.00198	-1.10277	1.12019	1.05172	1.58524	-1.18739	-1.03122	-1.37581	1.55718	1.20893	1.31591
ENSMUSG00000025793	ENSG00000185359	1.23546	2.15437	-1.01191	1.01994	-1.08875	1.09693	-1.33857	-1.07424	-1.19717	-1.02339	1.04724	-1.05476	1.04547	1.01739	-1.14182	1.05132
ENSMUSG00000025809	ENSG00000150093	-1.19576	2.04833	1.3641	-1.08627	1.60868	1.03747	1.24819	1.18352	1.17306	1.33447	1.68545	-1.01339	-1.00486	1.0225	-3.31427	-1.03788
ENSMUSG00000025815	ENSG00000181192	-0.701413	1.61486	-1.45413	-1.59235	-1.19525	1.05404	1.05046	-1.37719	-1.88065	1.06949	-1.42017	-1.30277	-1.28543	-1.12255	-1.27861	-1.46949
ENSMUSG00000025816	ENSG00000065665	-0.912474	1.09058	-1.35987	1.01625	-1.02831	-1.00635	-1.18201	1.19939	1.01214	-1.11052	-1.10836	-1.02133	-1.06136	-1.00994	1.26327	-1.00297
ENSMUSG00000025825	ENSG00000136003	0.632167	1.5824	-1.12258	-1.01812	-1.07302	1.02203	1.12355	1.01133	1.13611	1.01005	1.00951	-1.05573	1.11372	-1.05122	-1.09765	1.03393
ENSMUSG00000025855	ENSG00000188191	1.34794	1.32111	1.06032	-1.1423	-1.09129	-1.10884	1.06699	1.0305	-1.14579	-1.16159	-1.08881	-1.1039	1.0201	1.11546	1.50532	-1.11752
ENSMUSG00000025856	ENSG00000197461	1.08626	1.95821	-1.01419	-1.0627	-1.04531	1.03172	1.12382	-1.35747	-1.10285	-1.01814	1.56449	1.04919	-1.20114	-1.0695	-1.70172	-1.03278
ENSMUSG00000025860	ENSG00000101966	-1.87575	1.41816	1.11985	-1.09711	1.05581	1.15394	2.35277	-3.0459	-1.00303	1.0151	-1.09683	-1.10961	1.0688	-1.0417	-1.46752	-1.09597
ENSMUSG00000025862	ENSG00000101972	-2.16001	2.11773	-1.14649	-1.22664	1.1889	1.00966	1.05045	-1.23018	1.36488	1.24226	1.50605	-1.01063	-1.07045	1.22537	-1.32738	-1.11918
ENSMUSG00000025868	ENSG00000146066	1.80881	1.41176	1.04852	-1.08296	-1.20906	1.04402	1.00015	-1.03085	-1.05922	-1.13025	-1.46495	-1.14134	-1.05908	-1.00907	1.45074	-1.0486
ENSMUSG00000025878	ENSG00000087206	-1.72039	1.52187	1.00809	1.03985	-1.08278	1.20161	1.15026	-1.03897	1.12285	1.12746	1.21321	1.09675	-1.43513	1.17239	-1.10663	1.10146
ENSMUSG00000025888	ENSG00000137752	-1.08446	2.17842	4.15655	2.08517	1.31491	1.1253	2.32014	3.69637	3.12382	2.2318	6.19588	2.06096	1.68301	1.82765	-1.1746	1.95576
ENSMUSG00000025894	ENSG00000149313	-1.2355	2.2695	1.17994	-1.1312	1.07012	1.06094	1.36306	-1.01231	1.12683	1.26102	1.0891	1.03333	1.09061	1.03209	-1.40252	-1.0451
ENSMUSG00000025907	ENSG00000023287	-2.8362	1.76934	1.05456	-1.31734	1.32438	1.03264	1.0032	-1.04591	1.00567	1.2556	1.2535	1.07353	-1.18193	1.00814	-1.29046	-1.17698
ENSMUSG00000025912	ENSG00000185697	-2.00799	3.22549	1.49561	1.65226	1.06008	-1.03798	-1.38185	1.96229	1.11203	1.02842	1.5877	1.21615	1.24539	-1.04904	-1.1629	1.19234
ENSMUSG00000025915	ENSG00000104205	-1.65013	1.71501	-1.45328	-1.33566	-1.1191	1.25431	-1.02703	-1.2945	-1.08724	1.0059	1.49087	-1.18816	1.03468	-1.02882	-1.20968	-1.2234
ENSMUSG00000025920	ENSG00000040341	-0.940901	2.07076	1.04492	-1.07669	1.0268	-1.10407	-1.02775	-1.04986	-1.03632	1.04235	1.09055	1.0035	-1.47659	-1.05654	1.01937	-1.03922
ENSMUSG00000025925	ENSG00000147601	-2.05272	1.64666	1.04868	-1.28065	1.08016	1.03389	-1.01795	1.0818	1.23187	1.32348	-1.02459	-1.00647	-1.30919	-1.0972	-1.64112	-1.10078
ENSMUSG00000025937	ENSG00000147592	-0.640065	2.79894	1.22805	-1.11646	-1.393	1.07866	1.4684	1.15612	-1.16131	1.06655	-1.23149	-1.03329	1.25705	-1.45836	-1.12638	-1.20438
ENSMUSG00000025939	ENSG00000104343	-1.2786	1.68875	-1.04682	1.04944	-1.02935	1.03259	1.51523	-1.17958	1.37325	1.19969	1.10648	-1.02096	1.0257	-1.08343	-1.34069	1.03925
ENSMUSG00000025940	ENSG00000175606	-1.51696	1.29429	1.04684	1.03544	-1.13401	1.07389	1.16828	-1.0268	1.19084	1.00746	1.53005	-1.07758	1.0289	-1.09998	-1.13424	1.00285
ENSMUSG00000025949	ENSG00000115020	-2.15883	1.13077	-1.27411	-1.19989	1.00073	1.03494	1.1383	-1.256	-1.06417	1.04629	1.17413	-1.14859	-1.28625	-1.08414	-1.20272	-1.15413
ENSMUSG00000025950	ENSG00000138413	-1.14609	1.36513	1.004	-1.0234	1.15681	1.07105	1.43613	-1.19094	1.32786	1.09146	-1.31202	-1.12696	1.12603	-1.14293	-1.23116	-1.05672
ENSMUSG00000025958	ENSG00000118260	-1.87158	1.75124	-1.09813	1.0289	-1.00604	1.04317	1.47582	1.10666	1.2473	1.25237	1.39094	1.13059	-1.00663	1.03641	-1.40916	1.01134
ENSMUSG00000025962	ENSG00000118246	-0.924903	1.72788	-1.19579	1.07597	1.03484	1.05864	-1.06876	-1.11705	-1.01173	1.25183	1.40397	1.03869	-1.08	-1.06114	-1.90406	1.05663
ENSMUSG00000025968	ENSG00000023228	-1.3876	2.01426	-1.37725	-1.19641	-1.51359	1.02011	-1.0217	-1.39358	1.03314	-1.0236	-1.41333	-1.32704	-1.32082	-1.16049	1.17382	-1.17578
ENSMUSG00000025981	ENSG00000115520	-0.682637	2.5098	-1.10082	-1.09621	-1.35073	-1.41533	-1.02316	-1.17332	-1.24117	-1.0702	-1.07253	-1.18913	-1.03894	-1.03453	-1.43758	-1.02748
ENSMUSG00000025982	ENSG00000115524	-1.55509	1.17969	-1.31982	1.09531	1.12447	1.02724	1.18798	1.007	1.13047	1.15766	1.52639	1.06846	1.19811	1.07206	-1.53619	1.05177
ENSMUSG00000025997	ENSG00000030419	-2.00594	1.20758	1.4813	-1.08784	1.15657	1.03302	-1.18811	1.58508	-1.0718	-1.098	-1.19153	1.05182	-1.02527	-1.07061	1.47733	-1.06066
ENSMUSG00000026000	ENSG00000115365	1.67874	1.88465	-1.08651	-1.32247	1.12367	1.06157	-1.16032	1.01351	-1.23399	1.24834	1.13108	1.00356	-1.22411	-1.03683	-1.22783	-1.14561
ENSMUSG00000026019	ENSG00000138442	-0.89233	1.72303	-1.09386	1.3397	-1.09476	1.06903	1.19553	-1.08721	1.14772	1.10353	1.10083	-1.04942	1.15399	1.04863	-1.32828	1.15333
ENSMUSG00000026021	ENSG00000116030	-1.4439	1.48794	-1.09254	-1.25404	1.23019	1.04954	1.36465	-1.04249	1.33366	1.22095	1.4598	-1.08753	1.03619	1.02271	-1.6933	-1.11941
ENSMUSG00000026028	ENSG00000115993	-1.03529	1.50151	-1.03248	-1.05813	1.07761	-1.00484	-1.00381	-1.19728	1.15995	1.1721	1.12018	1.01138	-1.72082	1.13614	-1.25644	1.15206
ENSMUSG00000026029	ENSG00000064012	-1.11347	3.03896	1.44246	1.22496	1.16743	1.05637	1.78687	1.33968	1.1753	1.0791	-1.0493	1.18831	-1.01102	1.01459	1.045	1.12177
ENSMUSG00000026031	ENSG00000003402	-1.08201	1.12715	-1.43711	-1.05992	-1.01376	1.13151	-1.00552	-1.1418	1.94463	1.12538	1.54786	-1.27823	1.30633	1.30352	-1.16273	1.06617
ENSMUSG00000026034	ENSG00000013441	-2.31145	-1.6565	-1.78513	1.20758	1.64868	-1.21477	1.24723	1.03102	1.38038	-1.06825	1.70539	1.04448	-1.06642	1.03371	-2.12127	1.14127
ENSMUSG00000026048	ENSG00000134899	-1.43854	1.23164	1.03901	-1.12155	1.03765	1.06769	1.09352	1.12705	-1.07278	1.25583	1.05942	1.19986	-1.7148	-1.02689	1.08111	-1.01219
ENSMUSG00000026064	ENSG00000112245	-1.23399	2.71026	-1.17217	-1.00038	-1.00913	-1.09144	1.14149	-1.56165	1.1674	-1.4117	1.17211	-1.21482	1.22162	-1.41283	-1.24666	-1.18513
ENSMUSG00000026070	ENSG00000115604	-1.09884	2.09269	1.3369	-1.02151	-1.00201	-1.07653	1.8593	1.50193	1.46077	1.01527	1.2113	1.04098	-1.03705	1.08325	1.18465	1.12045
ENSMUSG00000026082	ENSG00000135945	-1.37504	1.1106	-1.35216	-1.2461	1.18036	1.20058	-1.23705	-1.11854	-1.25611	1.10623	1.29799	-1.02271	-1.60444	-1.12461	-1.20879	-1.18881
ENSMUSG00000026083	ENSG00000158417	-1.1561	1.91838	1.49135	-1.16304	1.1287	1.09102	1.13418	-1.05342	1.42371	1.21748	1.86027	1.08918	1.03567	1.00862	-1.56935	-1.05023
ENSMUSG00000026094	ENSG00000081320	-1.37982	1.33201	2.05395	1.13921	1.0669	1.00178	1.91052	2.16732	1.21782	-1.00608	1.14446	1.04508	1.08555	1.21306	-1.53162	1.21483
ENSMUSG00000026096	ENSG00000128694	-1.39882	1.97323	1.02982	-1.06011	1.19651	1.0113	1.31664	1.04489	1.07202	1.17409	1.0224	1.10288	1.16084	1.11666	-1.30226	-1.02038
ENSMUSG00000026098	ENSG00000064933	-1.95478	2.58831	-1.07593	1.27713	1.45861	1.02865	1.44676	1.19808	1.22548	1.32791	1.15253	1.42051	-1.32967	1.05312	-1.1171	1.14531
ENSMUSG00000026102	ENSG00000151689	-0.786753	-1.18223	1.261	1.00827	-1.10543	1.11987	1.47861	-1.11942	1.52346	1.02173	1.61503	-1.03044	-1.04594	1.21369	-1.0955	1.09837
ENSMUSG00000026103	ENSG00000115419	-1.05733	1.58692	-1.27295	-1.6023	1.17599	1.0457	-1.07858	-1.35462	1.07256	1.28906	1.82155	-1.22688	1.39437	-1.0952	-1.57881	-1.35517
ENSMUSG00000026110	ENSG00000071073	-0.791519	2.83653	-1.07988	-1.09283	-1.08878	-1.07048	1.04834	-1.28875	1.04484	1.01155	1.08997	-1.12509	1.05669	-1.14985	-1.00426	-1.14055
ENSMUSG00000026113	ENSG00000040933	-1.03282	-1.15927	-1.53332	-1.00754	1.06524	1.05413	1.13657	1.05961	1.08871	1.00063	-1.0422	1.01995	1.07172	1.06309	-1.45309	1.01712
ENSMUSG00000026117	ENSG00000115085	1.64639	-1.88917	3.55329	1.26671	-1.04101	1.02063	1.14551	8.15737	1.15941	-1.04184	1.07913	1.07448	1.50884	1.11054	-1.00496	1.11975
ENSMUSG00000026123	ENSG00000115762	1.28355	1.55733	-1.47885	-1.11867	-1.03219	1.2301	1.03011	-1.42014	1.1166	1.08656	-1.01073	-1.30669	1.10223	1.0475	-1.18735	-1.12404
ENSMUSG00000026127	ENSG00000136718	0.949713	-1.00773	-1.00397	1.1217	-1.20952	1.22842	-1.18012	-1.1217	-1.05542	-1.03631	1.00085	-1.13292	1.05704	1.08548	1.07744	1.02152
ENSMUSG00000026131	ENSG00000151914	-1.06927	1.30993	-1.34612	-1.20246	1.23059	1.05793	-1.00803	-1.21883	1.06544	1.16015	1.32522	1.00102	1.11007	-1.01471	-2.26026	-1.0682
ENSMUSG00000026134	ENSG00000146143	-0.598044	2.39458	1.39415	-1.0376	-1.01461	-1.01191	1.32113	1.38683	-1.00223	1.01531	1.09684	1.0196	1.10178	1.06438	-1.69057	-1.02226
ENSMUSG00000026150	ENSG00000168958	-1.04467	1.65323	-1.13999	-1.15057	1.01932	-1.05527	1.01523	1.04	1.11674	1.20548	1.07066	-1.10058	-1.39641	-1.15783	-1.26338	-1.13975
ENSMUSG00000026153	ENSG00000082269	-2.43559	1.52482	-1.2331	-1.26158	-1.11331	1.11435	-1.03444	-1.03914	-1.10653	-1.0473	-1.05705	-1.01537	-1.00804	-1.08992	1.09494	-1.21194
ENSMUSG00000026158	ENSG00000119900	-1.38029	2.40881	1.20989	1.12774	-1.0956	-1.19006	1.57813	1.49923	1.25304	1.07227	1.35823	1.06488	1.06708	1.10795	1.20097	1.13222
ENSMUSG00000026159	ENSG00000173744	-1.01918	2.42691	1.12905	1.08404	1.07376	1.24439	-1.07496	-1.05691	1.48377	1.25316	1.77719	1.04628	1.09703	-1.0371	-1.32109	1.05673
ENSMUSG00000026162	ENSG00000187736	1.45888	-1.43977	1.42834	-1.01411	1.0177	1.02731	-1.00019	1.13081	1.18653	1.04433	-1.12962	-1.0542	1.22561	-1.0174	-1.39368	1.04817
ENSMUSG00000026170	ENSG00000135929	1.32086	-1.45656	-1.31319	-1.04959	1.05006	1.33687	1.03861	-1.31851	-1.13278	-1.03745	-1.48926	-1.15114	1.14134	1.03006	1.35049	1.01749
ENSMUSG00000026171	ENSG00000163481	0.779057	-1.18753	1.30878	-1.04695	-1.09541	1.18764	1.02846	-1.09336	-1.14785	-1.07612	-1.24298	-1.08637	1.08335	1.02431	1.24652	-1.0008
ENSMUSG00000026172	ENSG00000074582	1.51067	1.0384	-1.04047	1.12982	-1.03347	1.02958	-1.2445	-1.08778	-1.0512	-1.01565	-1.3076	-1.05611	-1.23106	1.08714	-1.03598	1.12293
ENSMUSG00000026176	ENSG00000144579	1.45657	1.72038	1.17614	-1.12959	1.33119	1.04417	1.04761	-1.07735	1.02163	1.03115	-1.22132	-1.03088	1.09415	1.13107	1.13536	1.11348
ENSMUSG00000026177	ENSG00000018280	0.686948	1.84423	1.35457	1.0278	1.33119	1.20852	4.38405	1.7995	1.59138	-1.01086	-1.03924	-1.04121	1.12983	1.48943	-1.18584	1.18479
ENSMUSG00000026181	ENSG00000100034	0.853387	-1.03759	1.19601	1.23133	1.08939	1.22771	1.05919	-1.05035	1.13205	1.02236	1.03019	1.01447	-1.21785	1.69602	1.04486	1.30037
ENSMUSG00000026187	ENSG00000079246	-0.802921	1.46177	1.14862	1.07231	1.33095	-1.24575	1.08012	1.04572	1.09383	1.2702	1.91804	1.22707	1.22617	1.20599	-1.18958	1.0503
ENSMUSG00000026192	ENSG00000138363	0.886081	1.66441	-1.14089	1.05075	-1.05214	-1.14653	-1.05795	-1.02537	1.0409	1.21583	1.87903	1.08418	-1.02105	-1.0557	-1.06789	1.0166
ENSMUSG00000026198	ENSG00000115657	1.27078	1.31166	1.102	1.06759	1.03701	1.02222	-1.23085	-1.13797	1.00769	-1.02175	-1.04232	1.02556	1.17242	1.04645	-1.81838	1.03412
ENSMUSG00000026201	ENSG00000115661	1.21659	-2.38749	-1.06982	-1.01615	1.01972	-1.05614	-1.05479	-1.1459	-1.08535	-1.08006	-1.24905	-1.382	1.17195	1.06249	-1.9164	1.02462
ENSMUSG00000026202	ENSG00000127824	1.03803	1.66622	-1.04839	1.5204	-1.27518	1.03517	-1.05685	-1.509	1.16324	1.01138	1.00665	-1.0061	1.57182	1.14296	1.10966	1.30144
ENSMUSG00000026203	ENSG00000135924	1.14713	1.52921	1.18727	-1.06509	-1.11473	1.03069	-1.05718	-1.05388	-1.32617	1.13933	-1.17787	-1.00109	-1.46955	1.09114	-1.09192	1.1941
ENSMUSG00000026208	ENSG00000175084	1.59435	-16.8552	5.09165	-1.10564	1.06472	1.02588	2.16697	26.6351	1.02118	1.06758	-1.0598	-1.02824	1.21553	1.10351	-1.12254	-1.03346
ENSMUSG00000026209	ENSG00000123992	2.04361	1.13857	-1.15538	1.16598	-1.03612	1.08375	1.08056	-1.14565	1.2513	1.10502	1.12984	-1.16287	1.10558	1.11873	-1.69401	1.16328
ENSMUSG00000026211	ENSG00000124006	0.864339	1.00827	-1.06878	1.11764	1.11177	-1.06933	-1.35158	1.11684	1.012	1.25344	1.68549	1.06986	1.03057	1.00849	-1.35849	1.03052
ENSMUSG00000026219	ENSG00000153827	-1.33538	2.35838	1.03898	1.03811	1.04407	-1.06676	1.02653	-1.13878	1.09985	1.29253	1.73109	1.19079	-1.03635	1.05634	-1.10542	1.07922
ENSMUSG00000026223	ENSG00000135916	2.40572	1.50774	2.12893	1.58359	1.8813	-1.17917	1.59311	1.5944	1.4259	1.60866	2.69957	1.63873	1.25551	1.40827	-1.45506	1.25491
ENSMUSG00000026234	ENSG00000115053	-1.77057	1.63048	-1.00601	1.06887	1.29928	-1.00872	1.03198	-1.09303	1.06869	1.20841	1.47511	1.17521	-1.06678	1.03869	-1.10818	1.04804
ENSMUSG00000026235	ENSG00000116106	-0.937478	1.46656	1.43918	-1.2976	-1.04436	-1.0285	1.14964	1.0622	1.39224	1.08977	1.00902	1.09988	-1.63429	1.15744	1.20574	-1.09509
ENSMUSG00000026248	ENSG00000135900	0.632747	2.33266	1.14614	-1.01792	-1.00339	-1.00591	1.10522	-1.03064	-1.10571	-1.00899	-1.03666	-1.07437	1.22604	-1.20526	1.24716	-1.01327
ENSMUSG00000026254	ENSG00000135930	0.694401	1.56215	-1.09017	1.48288	1.01537	1.02683	1.07147	-1.02525	1.56864	1.38403	1.53709	1.17026	1.31462	1.3702	-1.04831	1.37143
ENSMUSG00000026269	ENSG00000142327	1.8677	1.72028	1.20063	1.06127	-1.19235	1.05291	-1.00112	1.00618	1.00714	-1.19119	-1.31515	1.00975	1.08638	1.13044	1.02921	1.10556
ENSMUSG00000026270	ENSG00000142330	1.35715	1.05773	1.05822	-1.07765	1.02981	1.10027	-1.12789	1.11398	-1.00814	1.00078	-1.04402	-1.03877	1.10932	1.02767	-1.40855	-1.03512
ENSMUSG00000026274	ENSG00000115687	-1.20681	-2.5053	-1.35944	1.05882	1.19973	1.06899	-1.088	1.26297	1.14657	-1.01599	1.44362	1.0679	1.18943	-1.0621	-1.03499	-1.03768
ENSMUSG00000026277	ENSG00000115694	1.1538	-1.2776	-1.11309	1.05165	-1.21133	1.16745	-1.14632	-1.15831	1.02657	1.05014	1.1894	-1.0963	-1.04434	1.09689	-1.64184	1.0702
ENSMUSG00000026279	ENSG00000176946	1.3627	1.52852	-1.34916	-1.15191	-1.26539	1.00598	-1.10125	-1.28529	-1.26258	1.04279	1.10418	-1.29263	1.30422	1.10895	1.01234	-1.07865
ENSMUSG00000026280	ENSG00000168397	1.38988	-1.31774	-1.10008	1.04404	1.00291	-1.00644	-1.25012	1.037	-1.14026	-1.05725	1.04198	-1.08056	1.0661	1.01277	1.06283	1.05452
ENSMUSG00000026281	ENSG00000168393	1.5158	1.89074	1.64625	1.32059	-1.1165	-1.04909	1.07331	1.09673	1.18425	1.1533	-1.00987	1.14929	1.29286	1.34596	1.37028	1.27855
ENSMUSG00000026304	ENSG00000124839	1.90877	-1.81607	-1.14425	-1.41888	-1.16301	1.01432	1.38966	-1.02659	-1.33499	1.01057	-1.33392	-1.27535	1.44599	-1.50477	1.39292	-1.42514
ENSMUSG00000026305	ENSG00000124831	-1.32639	1.32513	1.1721	-1.102	1.05479	1.22512	1.04519	-1.10822	1.24104	1.25431	2.2068	1.14628	-1.03046	1.1264	-1.54322	1.01699
ENSMUSG00000026307	ENSG00000132330	1.64116	1.32502	-1.04028	-1.06861	1.07671	1.04075	-1.20524	-1.37184	1.00442	-1.00937	-1.04875	-1.1908	1.04878	1.01792	1.02761	-1.16681
ENSMUSG00000026315	ENSG00000166401	-1.16514	2.14455	1.62732	-1.02105	-1.07605	-1.135	1.18902	1.00608	1.24683	-1.04234	-1.01597	-1.02058	1.01612	-1.00948	1.28634	1.0056
ENSMUSG00000026333	ENSG00000145723	-1.59502	1.65067	1.08858	1.18912	1.01316	1.08272	1.07214	1.01891	1.31521	1.15479	1.13939	1.1101	-1.48406	1.12795	1.64133	1.17835
ENSMUSG00000026335	ENSG00000145730	-0.600126	3.81012	-1.01087	-1.04307	1.06017	1.26566	1.0117	-1.02425	-1.02887	1.11803	1.46362	1.11084	-1.63692	-1.07071	-1.59408	1.00488
ENSMUSG00000026339	ENSG00000125633	-1.34926	1.61823	1.02784	-1.09321	1.00645	1.06797	-1.2394	1.02642	1.03094	1.16354	1.31011	1.1241	1.24055	1.05172	-1.89716	1.01193
ENSMUSG00000026341	ENSG00000115091	-1.09335	2.75788	1.22279	1.16719	1.25887	-1.11948	1.11962	1.06814	1.39017	1.33147	2.23875	1.3066	1.19142	1.13847	-1.47198	1.15816
ENSMUSG00000026349	ENSG00000082258	-1.71141	-1.34673	1.02454	-1.0809	1.06763	1.08541	1.9824	1.06024	1.30376	1.12222	1.75266	1.05749	1.08152	1.08272	-1.87042	-1.03107
ENSMUSG00000026353	ENSG00000144224	-0.806806	2.01009	-1.06692	-1.13009	1.06744	1.19397	1.08678	-1.0165	1.30142	1.35977	1.42943	1.03836	-1.05469	1.13299	-1.58837	-1.03721
ENSMUSG00000026356	ENSG00000115866	-1.34923	1.86095	-1.01438	-1.16969	1.19688	-1.02973	-1.0463	-1.07787	-1.17855	1.18447	1.7737	-1.01147	-1.10571	-1.00479	-1.21262	-1.13375
ENSMUSG00000026361	ENSG00000134371	-1.55071	2.09448	1.05392	1.13352	-1.04306	1.01235	1.05662	-1.19395	1.32909	1.09517	1.29406	1.02097	-1.38187	-1.05347	-1.1468	1.12376
ENSMUSG00000026380	ENSG00000115112	-0.667774	1.48392	-2.06448	-1.21583	1.34089	1.02333	1.23037	-1.16256	-1.32978	-1.12074	-1.08443	-1.18756	1.18101	-1.20881	-1.68759	-1.50687
ENSMUSG00000026383	ENSG00000115109	-0.782899	1.3564	-1.1987	-1.72056	-1.02482	1.04377	-1.42837	-1.38969	-1.58968	-1.09213	-1.08996	-1.2545	-2.96933	-1.32335	1.21028	-1.43574
ENSMUSG00000026384	ENSG00000088179	-2.70222	1.40769	-1.28162	-1.11061	-1.12146	-1.04587	1.04614	-1.17849	1.01958	1.14102	1.11732	-1.09594	-1.03099	-1.02995	-1.04875	-1.09132
ENSMUSG00000026385	ENSG00000155368	0.722032	2.25495	1.51616	1.06707	-1.24063	-1.25118	1.40642	-1.07019	1.29661	1.05255	-1.00312	-1.04526	1.40634	-1.015	-1.03861	1.05224
ENSMUSG00000026389	ENSG00000115107	1.37522	1.43662	1.1519	1.00109	1.13884	1.17362	1.39512	-1.12313	-1.51696	1.02372	-1.28365	1.01177	-1.58318	1.02047	1.17628	1.02134
ENSMUSG00000026399	ENSG00000196352	-0.931561	1.40209	1.06896	1.28265	1.22802	-1.54561	-1.12074	-1.19773	1.10432	1.11325	1.49335	1.13766	-1.49664	1.07718	-1.49173	1.13483
ENSMUSG00000026409	ENSG00000123836	-1.89044	1.49749	-2.02431	-1.38479	1.11814	1.01262	-1.11624	-1.31052	1.04369	-1.1311	1.02332	-1.43494	1.13296	1.01558	-1.4094	-1.32592
ENSMUSG00000026421	ENSG00000159176	2.28141	-1.63497	-1.32207	-1.12444	-1.13362	1.26367	-2.09586	-1.44986	-1.85354	1.00373	-1.10002	-1.07305	-2.68483	-1.12059	1.13209	-1.01629
ENSMUSG00000026436	ENSG00000158711	-1.12959	1.52309	-1.17901	-1.09458	1.04893	1.02172	1.49149	1.01186	1.01132	-1.02918	-1.06975	-1.05671	-1.0239	-1.0458	-1.55446	-1.06932
ENSMUSG00000026437	ENSG00000117266	1.09258	-1.49245	-1.63941	-1.23446	-1.23737	1.04455	-1.15919	-1.34635	1.00272	-1.11113	-1.47904	-1.23569	1.03576	-1.01106	1.20217	-1.12898
ENSMUSG00000026455	ENSG00000117153	-1.0076	1.95804	1.05377	-1.13334	-1.01834	-1.05294	1.05649	1.102	-1.1591	1.03047	-1.12213	1.14065	-1.0051	1.02212	-1.3199	-1.03545
ENSMUSG00000026457	ENSG00000159346	1.05558	1.47779	-1.14837	-1.23696	-1.02709	-1.04087	-1.0862	-1.23651	-1.14738	-1.02263	1.04881	-1.32484	-1.08254	1.00045	-1.17294	-1.09675
ENSMUSG00000026458	ENSG00000143847	1.11527	-6.77018	-6.00136	-1.36268	-1.03499	1.12171	-1.66089	-1.50801	-1.49833	-1.0324	-1.05929	-1.08971	-2.1659	-1.02514	1.03584	1.00692
ENSMUSG00000026463	ENSG00000058668	-0.604713	1.68466	1.68232	-1.11818	1.08228	1.01788	1.66784	1.09105	1.42505	1.29265	2.35815	1.04074	1.12608	1.27049	-1.69007	1.00457
ENSMUSG00000026470	ENSG00000135823	1.11094	1.83211	1.03138	1.21719	1.13036	1.21923	-1.0193	1.55349	1.20024	1.09827	1.45265	1.13548	1.16198	1.08141	1.05227	1.15704
ENSMUSG00000026471	ENSG00000153029	-1.03808	1.29101	1.5152	1.12218	1.19603	-1.06346	-1.03827	1.12368	1.49513	1.1967	1.22796	1.0548	1.20045	1.13689	-1.41768	1.11113
ENSMUSG00000026480	ENSG00000116701	0.63317	1.56683	6.13357	3.10895	1.3431	-1.22531	4.72151	2.57561	3.94833	1.30388	2.23338	1.54366	1.54242	2.85374	1.05832	3.04151
ENSMUSG00000026484	ENSG00000121481	-1.62736	2.22813	1.23885	-1.04235	-1.02949	1.00816	1.04138	-1.01069	-1.00696	-1.09673	1.02033	-1.02319	-1.10393	-1.07719	-1.11696	-1.05665
ENSMUSG00000026490	ENSG00000143776	-1.03083	1.46373	1.04007	-1.1622	1.05729	1.06359	-1.16189	-1.20365	1.36699	1.66785	1.21214	-1.05558	-1.05008	1.15108	-2.35504	1.00827
ENSMUSG00000026491	ENSG00000153207	-1.47728	1.25731	-1.26081	-1.44392	-1.00713	1.01487	-1.05314	-1.36391	-1.03562	1.02215	1.09239	-1.11868	-1.45081	-1.09908	1.0881	-1.24948
ENSMUSG00000026492	ENSG00000162851	-1.59501	1.85068	-1.16882	-1.17697	-1.12734	-1.08172	1.20947	-1.10395	-1.04465	1.10209	1.03001	-1.16449	-1.10163	-1.26251	-1.59042	-1.24344
ENSMUSG00000026499	ENSG00000182827	-0.774437	1.83012	-1.22573	-1.11354	-1.04508	-1.21029	1.0123	-1.12692	1.12783	1.30678	1.17077	-1.03012	-1.04879	1.02439	-1.29123	-1.04119
ENSMUSG00000026509	ENSG00000162909	-0.61472	2.06223	1.02015	-1.15262	1.47389	1.00042	-1.35953	-1.00932	-1.00753	1.32272	1.50319	1.13005	-1.17433	-1.08498	-1.2063	-1.04092
ENSMUSG00000026511	ENSG00000143742	-1.77468	1.91546	1.05777	-1.08055	1.18671	-1.11647	1.21729	-1.19611	1.02015	1.01158	1.24108	1.05985	-1.52685	-1.0678	-1.52713	-1.06855
ENSMUSG00000026516	ENSG00000143748	-0.945805	1.52923	1.26423	1.08268	1.12555	1.12323	1.16474	1.22083	1.03126	1.17264	1.31418	1.2105	-1.31179	1.06477	-1.35689	1.06074
ENSMUSG00000026519	ENSG00000196187	1.25778	1.51771	1.05962	-1.00737	1.1075	1.03306	1.11418	1.16207	1.02482	-1.04515	1.02711	-1.01505	1.45705	1.09138	-1.15334	-1.00368
ENSMUSG00000026547	ENSG00000158710	1.56206	1.44864	1.38271	1.3215	1.01921	1.06343	1.22173	-1.00641	1.25379	1.08039	1.74566	1.15453	1.54255	1.12923	1.3127	1.26539
ENSMUSG00000026554	ENSG00000132716	0.846813	1.18961	-1.03728	-1.39405	-1.01555	-1.01316	-1.20166	-1.00769	-1.13706	1.0987	1.1594	-1.10612	1.0692	-1.08236	-1.08723	-1.18083
ENSMUSG00000026565	ENSG00000143190	-0.861621	1.52276	1.17494	-1.06059	-1.0631	1.23898	-1.56425	-1.06969	-1.00501	1.10298	1.17813	1.00466	-1.32416	1.05401	1.44052	-1.01814
ENSMUSG00000026571	ENSG00000143164	-0.852014	1.84765	1.13446	-1.15961	-1.06603	-1.01023	-1.05792	-1.06926	-1.02504	1.23806	1.56857	1.02867	-1.39165	1.03321	-1.04828	-1.03177
ENSMUSG00000026576	ENSG00000143153	-0.612574	2.15855	-1.5356	-1.20944	1.2429	-1.17794	1.24329	-1.23662	1.03295	1.01747	1.01136	-1.13615	1.15911	-1.27494	1.31137	-1.26854
ENSMUSG00000026581	ENSG00000188404	-1.1535	2.42765	7.18858	1.44971	1.20553	1.06616	1.6119	3.15771	1.97873	1.15651	3.24147	1.58728	2.20666	1.18555	-1.0457	1.37546
ENSMUSG00000026584	ENSG00000000457	-0.593431	1.87661	1.09033	1.02192	-1.06755	1.04712	-1.07461	1.00918	1.18769	1.17113	1.19246	1.10518	1.05736	1.08712	-1.22318	1.05785
ENSMUSG00000026585	ENSG00000075945	-0.847591	1.56505	1.04703	-1.05639	1.02256	1.12356	1.00553	-1.04206	-1.06725	1.21763	1.58495	1.05291	1.02442	-1.17124	-1.9159	-1.00989
ENSMUSG00000026586	ENSG00000116132	-0.980262	3.07999	2.15062	1.10075	1.09002	1.01847	19.4049	10.428	-1.05926	-1.06539	-1.24805	1.17776	1.12663	-1.10147	1.27247	-1.06419
ENSMUSG00000026596	ENSG00000143322	-0.773823	1.4252	1.11067	-1.05421	1.07328	1.07036	1.05263	-1.19175	-1.07676	-1.03764	-1.11974	1.05064	1.20211	1.02694	1.6413	-1.0124
ENSMUSG00000026600	ENSG00000057252	-0.590445	2.33564	1.19273	1.30559	1.04811	1.03752	1.79046	1.16637	1.42137	1.07614	1.61407	1.19724	1.35567	1.10698	-2.13524	1.17088
ENSMUSG00000026603	ENSG00000143499	0.846893	1.98934	1.33811	1.00583	1.02354	-1.07722	-1.01137	1.31753	-1.02218	1.30835	1.72996	1.15647	-1.16841	-1.02455	-1.71462	-1.02301
ENSMUSG00000026605	ENSG00000117724	-1.29084	4.49818	5.32948	1.38913	1.04285	-1.01684	4.18449	4.53891	1.05097	-1.00124	1.08598	1.17304	1.11416	1.01019	-1.29947	1.17021
ENSMUSG00000026608	ENSG00000136636	-0.787369	1.73417	-1.24713	-1.77633	1.03075	1.0336	-1.03592	-1.01678	-1.15635	1.13073	1.82832	-1.13071	-1.0562	-1.0783	-1.41565	-1.50369
ENSMUSG00000026610	ENSG00000196482	-1.68157	1.25711	-1.65357	-1.75681	1.07697	1.03828	1.00744	-1.55601	-1.38797	-1.05759	-1.26142	-1.32639	1.31159	-1.16264	1.26895	-1.63412
ENSMUSG00000026615	ENSG00000136628	-0.911901	1.80262	1.03563	1.02953	1.12788	-1.04252	1.19904	-1.01902	1.33799	1.23618	1.61506	1.0986	1.12463	1.08582	-1.24717	1.02651
ENSMUSG00000026616	ENSG00000117322	-1.32078	-2.07475	-4.09589	-1.84567	-1.13963	1.05218	-1.6163	-1.15205	-1.26362	-1.2406	-1.53981	-1.571	1.41006	-1.42995	-1.80287	-1.69957
ENSMUSG00000026618	ENSG00000067704	-0.939365	1.15967	-1.24527	-1.0325	1.01388	-1.12709	1.08805	-1.18692	-1.00929	1.16698	1.31852	1.02142	1.05527	-1.01428	-1.46606	-1.02272
ENSMUSG00000026623	ENSG00000123684	-1.26207	1.57001	1.45923	-1.124	-1.29941	-1.02398	1.25463	1.07079	-1.56551	1.44293	2.36878	1.20581	1.30338	1.22815	-1.46014	1.02304
ENSMUSG00000026628	ENSG00000162772	3.58776	-3.56677	-5.22239	-1.44525	-1.86301	1.08631	-2.43684	-8.8734	-1.95851	-4.76605	-2.3187	-2.0543	-2.84828	-5.40308	-1.16071	-1.70051
ENSMUSG00000026630	ENSG00000123685	1.19954	-1.40941	2.4975	1.26298	1.09651	1.1682	1.21002	1.36853	1.17583	-1.07324	1.05077	1.04935	1.17381	-1.01411	1.40956	1.13182
ENSMUSG00000026639	ENSG00000196878	1.70424	2.15051	1.19047	1.32385	-1.11627	1.00989	-1.03781	-1.31111	-1.01892	-1.00761	1.33907	1.0271	1.23578	1.03489	-1.25247	1.00867
ENSMUSG00000026646	ENSG00000152455	-0.897517	2.69807	1.11708	-1.03592	1.00126	-1.04711	1.37017	1.05434	1.01852	1.00633	-1.04903	1.00494	-1.04102	-1.06437	-1.40677	1.00202
ENSMUSG00000026648	ENSG00000152457	-1.85013	1.07924	1.62746	1.13268	1.19106	1.1583	1.30217	1.257	1.25301	1.12888	1.20995	1.20845	1.04131	1.14545	-1.12003	1.07569
ENSMUSG00000026656	ENSG00000072694	-0.689901	1.50446	5.09748	2.41474	1.25975	-1.06146	1.16012	5.1933	1.39871	1.16207	2.18196	1.48339	1.65204	1.23367	-1.25079	1.506
ENSMUSG00000026657	ENSG00000151474	-1.03926	3.56855	1.33733	1.0485	1.00764	1.05641	1.51892	1.31981	1.10589	-1.0001	1.10315	1.11164	1.03668	1.11353	-1.66841	1.06109
ENSMUSG00000026663	ENSG00000118217	-0.900622	2.13995	1.01319	-1.08399	-1.1092	1.0862	-1.02659	-1.02527	1.01909	1.04449	1.07246	-1.00058	1.10299	1.00416	-1.72772	-1.05291
ENSMUSG00000026674	ENSG00000162733	-1.81834	-1.10396	1.61789	1.05134	1.08462	1.07608	2.02668	1.01617	-1.00743	-1.04502	-1.12693	1.06347	1.0848	-1.00192	-1.16115	1.01061
ENSMUSG00000026687	ENSG00000143149	0.870675	1.62626	-1.5123	-1.2577	-1.06542	1.09462	-1.11226	-1.41796	1.09133	-1.00213	-1.36505	-1.21562	-1.12018	-1.15058	-1.07421	-1.10393
ENSMUSG00000026688	ENSG00000143198	2.15571	2.05383	-1.05647	1.12596	1.09095	-1.30528	1.11941	-1.15775	1.15648	-1.02948	-1.12095	1.00159	1.09317	1.06394	1.22391	1.12159
ENSMUSG00000026692	ENSG00000076258	-0.934004	1.65507	-1.72117	-1.49174	1.00702	1.06608	-1.1561	-1.12446	-1.19618	1.2399	-2.07937	-1.09458	-1.41374	-1.39076	1.1557	-1.3856
ENSMUSG00000026696	ENSG00000117533	-1.23768	1.55001	-1.21508	-1.03989	-1.01865	-1.03605	-1.04554	-1.06187	1.0941	-1.0052	1.2316	-1.04743	-1.03166	1.09297	-1.34206	1.00371
ENSMUSG00000026701	ENSG00000117592	1.1349	1.72121	-1.31441	-1.22698	1.29499	-1.09557	-1.27648	-1.08814	-1.25683	1.06923	1.12074	-1.06266	-1.13737	-1.19443	-1.15652	-1.12964
ENSMUSG00000026705	ENSG00000076321	-1.16	-1.04908	-1.75543	-1.10196	1.08533	1.05867	1.06698	-1.35533	1.43378	1.05038	1.26578	-1.23001	1.03324	1.34274	-1.56752	-1.01792
ENSMUSG00000026718	ENSG00000136738	-1.33103	1.99034	1.24668	1.03157	1.06109	1.11144	1.01158	-1.03602	1.16417	1.27561	1.5871	1.22231	-1.11362	-1.03067	1.04799	1.06749
ENSMUSG00000026721	ENSG00000152061	-1.89577	1.64347	-1.15023	-1.15498	1.03863	-1.12798	-1.24666	-1.15611	1.26508	1.42897	1.63293	1.18173	-1.15878	1.04792	-1.25866	1.00194
ENSMUSG00000026723	ENSG00000107614	-1.58778	2.61453	-1.17407	1.15987	-1.15046	1.11393	1.44731	-1.09454	-1.08774	-1.03896	1.01886	-1.03556	-1.23036	-1.07308	-1.39541	1.02789
ENSMUSG00000026728	ENSG00000026025	0.908427	2.57136	2.30504	1.08428	1.61656	-1.029	-1.07755	2.22619	-1.05366	2.22805	7.19581	2.17418	-2.81703	-1.00186	1.0018	1.10114
ENSMUSG00000026730	ENSG00000165983	-1.41096	1.67737	-1.13953	-1.26785	1.14524	1.26794	-1.38741	-1.06169	-1.04637	1.47763	1.41656	-1.03795	-1.17579	-1.68488	-1.27256	-1.36627
ENSMUSG00000026737	ENSG00000150867	-0.837803	1.56114	1.31469	1.02304	1.14191	1.01326	1.40049	1.10494	1.21358	1.24539	1.82352	1.03527	1.02712	2.01867	-1.06417	1.10756
ENSMUSG00000026739	ENSG00000168283	-1.94424	1.5668	1.02844	1.10967	1.20567	-1.11332	-1.15798	1.00547	1.17461	1.41241	1.45426	1.30655	1.04829	1.07275	-1.2734	1.09945
ENSMUSG00000026740	ENSG00000136770	-1.02519	1.74514	1.19347	-1.05617	-1.29701	1.01319	1.37353	1.1113	1.36971	1.09833	-1.01014	-1.00136	-1.25315	1.48668	-1.00161	1.21852
ENSMUSG00000026743	ENSG00000078403	-0.941157	1.20705	-1.16547	-1.05176	1.10893	1.05415	1.05105	-1.02747	1.06427	-1.00585	1.03342	-1.0454	1.11472	1.10485	-1.71536	-1.03025
ENSMUSG00000026753	ENSG00000119414	-1.2077	1.74968	-1.17119	1.03975	1.16816	-1.0392	-1.22334	-1.31324	1.05919	1.09971	1.20426	-1.11496	1.1144	1.03966	-1.24125	1.0147
ENSMUSG00000026754	ENSG00000136935	-1.41702	1.47169	1.05561	1.00491	1.0224	1.10636	-1.08151	1.0816	1.1018	1.14989	1.05207	1.05112	1.00195	1.01798	-1.06894	1.04769
ENSMUSG00000026766	ENSG00000168288	-0.931269	1.92034	-1.19179	1.00763	1.04022	-1.08976	1.06027	-1.07127	1.10626	1.02604	1.3179	-1.0408	-1.53371	-1.04408	-1.04498	-1.00777
ENSMUSG00000026775	ENSG00000136758	-2.13214	2.00642	-1.03178	1.08343	1.30623	-1.08374	1.07952	-1.08769	1.33412	1.28994	1.53549	1.04776	-1.23405	1.07769	-1.21459	1.08753
ENSMUSG00000026784	ENSG00000148459	-1.06472	1.92325	1.01824	-1.01605	-1.16432	1.06695	1.27821	-1.05727	1.1002	-1.01993	1.13024	-1.1057	1.53095	-1.18845	-1.21017	-1.02132
ENSMUSG00000026788	ENSG00000169155	-0.878178	1.11201	-1.20065	-1.15068	1.10232	-1.32689	-1.15871	-1.43796	1.1256	1.04655	1.0234	-1.07839	-1.00381	1.13987	-1.00259	-1.04991
ENSMUSG00000026791	ENSG00000136856	1.60577	1.95775	-1.03796	1.13578	-1.07513	1.10309	-1.04447	-1.06973	-1.02711	-1.05796	-1.1042	-1.06189	1.29606	-1.00809	1.06793	1.08575
ENSMUSG00000026797	ENSG00000136854	1.44891	1.06727	1.1989	1.03076	-1.35639	1.01145	-1.3248	-1.01793	1.01562	1.14555	1.18981	1.11405	-2.77043	1.12534	1.18898	1.07774
ENSMUSG00000026798	ENSG00000167113	1.8873	-1.35388	-1.15362	-1.07013	-1.28861	-1.08494	-1.1048	-1.05104	-1.51769	-1.01238	-1.25514	-1.14844	-1.00047	-1.09565	-1.03465	-1.08375
ENSMUSG00000026799	ENSG00000160563	1.24498	-1.39774	1.12007	-1.22165	-1.13328	1.03635	-1.21696	-1.07417	-1.30764	1.07288	1.03213	-1.04111	-1.29052	-1.08991	1.08237	-1.1206
ENSMUSG00000026810	ENSG00000136908	1.39924	1.43063	1.03712	1.14897	-1.14199	1.0463	1.01727	1.02166	-1.19865	1.02324	-1.08571	-1.15355	-1.11302	1.07587	1.03357	1.12716
ENSMUSG00000026812	ENSG00000165699	-0.658526	1.38338	-1.32962	-1.04042	-1.03185	1.09695	-1.14743	1.02746	-1.01149	1.1414	1.05343	1.02329	-1.39317	-1.05371	1.08053	-1.04546
ENSMUSG00000026814	ENSG00000106991	1.52555	-1.43743	1.97136	1.10762	1.35658	-1.07214	1.39773	1.27443	1.84706	1.32333	1.38211	1.16649	1.15066	2.70085	-1.10028	1.25353
ENSMUSG00000026816	ENSG00000148308	1.03217	1.23927	1.14771	1.06072	-1.06875	1.1307	-1.11967	1.01466	-1.12775	-1.0225	-1.01378	1.0217	1.09061	1.01369	-1.01116	1.05393
ENSMUSG00000026817	ENSG00000106992	1.33038	1.47111	1.73079	1.28868	-1.16174	-1.01208	1.12297	1.11905	1.02441	1.25284	1.13151	1.07388	-1.22283	1.10114	-1.02515	1.20057
ENSMUSG00000026820	ENSG00000148334	2.61045	-1.49543	-1.04791	-1.09235	-1.38929	1.12588	1.13926	-1.05281	-1.32017	-1.10528	-1.11064	-1.15118	1.40606	1.02209	-1.04728	-1.04711
ENSMUSG00000026821	ENSG00000160271	0.955327	1.25108	1.32862	1.07997	1.01067	1.02987	-1.07986	1.11286	1.38889	1.00882	-1.03236	1.01159	1.06146	1.29933	1.20617	1.09279
ENSMUSG00000026832	ENSG00000115165	-1.08065	1.1532	1.27269	1.67628	1.09439	-1.08934	2.96088	1.59867	3.14795	1.24466	2.50991	1.05855	2.1114	1.96436	-1.30766	1.73801
ENSMUSG00000026840	ENSG00000050555	1.60432	-1.08273	1.58861	1.24116	-1.25766	1.03105	2.20171	1.15241	-1.15717	-1.1231	1.03812	-1.06568	1.45846	1.00886	-1.05334	-1.02966
ENSMUSG00000026843	ENSG00000107164	-1.02334	3.66362	-1.06489	-1.19098	-1.02391	-1.12841	-1.07853	-1.16479	1.00487	1.06414	1.16349	-1.01237	-1.21821	1.03082	-1.2128	-1.06908
ENSMUSG00000026849	ENSG00000136827	1.34112	-1.08773	-1.02358	-1.01009	-1.10534	-1.00477	-1.02488	-1.02953	1.08761	1.0421	1.23931	-1.03632	-1.00422	-1.00485	-1.19213	1.01332
ENSMUSG00000026853	ENSG00000095321	1.07611	-1.12502	-1.38902	-1.2023	-1.24254	1.1125	-1.24254	-1.56494	-1.22784	-1.17252	-1.42892	-1.15679	1.24232	-1.06047	-1.08777	-1.11422
ENSMUSG00000026854	ENSG00000136878	1.13144	1.09607	1.03012	-1.0783	-1.06868	-1.01199	-1.18482	-1.04039	-1.17693	1.05236	1.21257	1.00528	1.28422	1.03582	-1.01399	-1.04185
ENSMUSG00000026856	ENSG00000167130	1.26164	1.4235	1.16066	1.02522	-1.07583	1.2054	1.10327	-1.04716	-1.0893	-1.14004	-1.13003	-1.13546	1.07518	1.03841	-1.03894	1.07415
ENSMUSG00000026860	ENSG00000148341	1.54573	-2.09253	-1.01206	-1.26608	-1.10191	1.04741	-1.24839	1.19247	-1.50687	-1.10174	1.05246	-1.11296	-1.14417	-1.05259	1.15735	-1.17615
ENSMUSG00000026864	ENSG00000044574	-0.691068	2.40194	1.28051	1.06553	1.23429	-1.39343	1.06337	1.04479	-1.05477	1.18646	2.05622	1.19717	-1.24791	-1.00946	-1.01248	1.07492
ENSMUSG00000026872	ENSG00000169554	-1.36505	1.56688	2.11421	-1.15848	1.13375	-1.02415	1.05287	1.21738	1.43976	1.07264	2.92968	1.42182	-1.35191	1.07047	-1.60676	1.03221
ENSMUSG00000026878	ENSG00000119396	-0.620842	1.86528	-1.0473	-1.07454	1.37631	1.05091	1.06243	-1.08794	1.53643	1.32533	1.6454	-1.08056	1.38763	1.06494	-1.28531	-1.01932
ENSMUSG00000026879	ENSG00000148180	1.51414	1.22168	-1.31712	-1.01801	1.37352	1.16192	1.0199	-1.4784	-1.12152	1.27766	1.09594	-1.07008	1.07708	1.21122	-1.27417	1.04293
ENSMUSG00000026880	ENSG00000148175	1.44453	3.40365	1.04058	1.20933	-1.07427	-1.2214	1.61196	-1.22604	1.37844	-1.02275	-1.04472	-1.05639	1.05798	1.40827	-1.14767	1.26126
ENSMUSG00000026888	ENSG00000115290	-0.620112	-1.16471	-1.46352	1.23475	-1.11333	1.01521	1.05729	-1.03527	1.05737	1.28505	-1.04694	-1.08128	1.17782	-1.19951	1.26691	-1.07033
ENSMUSG00000026893	ENSG00000115271	-1.58963	2.02013	1.11162	-1.02253	-1.0359	1.06582	1.24418	1.26159	1.76671	1.31044	1.60034	1.15162	1.03828	-1.01381	-1.18813	1.04868
ENSMUSG00000026895	ENSG00000119421	1.52663	1.7068	-1.01517	1.06019	-1.10322	1.09471	1.04744	-1.02414	1.24755	-1.03513	-1.14643	-1.1068	-1.25683	1.10506	1.15366	1.09087
ENSMUSG00000026896	ENSG00000115267	-1.53536	1.81902	1.32875	1.20754	-1.01159	1.1208	4.40597	2.82498	4.46756	2.98847	1.55954	1.41796	-1.04113	1.47937	-1.367	1.47456
ENSMUSG00000026914	ENSG00000115233	-0.938282	1.75043	1.11583	1.18146	-1.13343	-1.08533	1.09464	1.06687	1.21031	1.09614	1.16958	1.04164	-1.12197	-1.04605	-1.03742	1.10417
ENSMUSG00000026921	ENSG00000172889	1.6871	-1.05563	1.8971	1.38836	-1.29017	1.00046	-1.00668	1.20906	1.17749	-1.05757	-1.52732	-1.06852	-1.23289	1.84238	1.05103	1.51248
ENSMUSG00000026922	ENSG00000169692	2.13641	1.3487	1.25195	-1.00243	1.03317	1.0181	-1.10089	-1.13882	-1.19031	1.10867	1.02947	1.03094	1.41362	1.11303	-1.09763	-1.04872
ENSMUSG00000026926	ENSG00000165688	0.750618	1.09484	-1.18843	1.00378	-1.22589	1.12865	-1.11147	-1.3028	-1.38573	1.04404	-1.1318	-1.08433	1.11124	-1.01257	-1.00222	1.02294
ENSMUSG00000026942	ENSG00000127191	1.51158	1.25993	1.78424	1.09145	1.05511	1.06712	1.11991	1.44148	1.03055	-1.08069	1.10969	1.10781	1.098	1.13595	1.50109	1.1312
ENSMUSG00000026944	ENSG00000107331	1.12383	-1.434	-1.06072	-1.16963	1.09344	1.02123	-1.3032	-1.05783	-1.07534	-1.02194	1.01855	-1.04237	1.18677	1.07906	-1.10756	-1.09932
ENSMUSG00000026946	ENSG00000123609	-1.1882	2.86664	1.94724	1.86556	1.08253	-1.1399	3.05694	2.37536	3.42722	2.61773	2.79833	1.66058	1.19722	1.80241	1.13876	1.7003
ENSMUSG00000026950	ENSG00000183091	-1.36752	-1.33145	-1.93557	-1.00037	1.02389	-1.03186	1.29501	-1.19687	-1.00711	-1.01427	-1.03135	-1.00121	1.00796	-1.02861	1.62585	-1.10654
ENSMUSG00000026956	ENSG00000197355	1.78989	-1.59282	-1.39666	1.04008	-1.17528	1.28606	1.22905	-1.17902	-1.00137	-1.106	1.1452	-1.12324	1.34798	1.01227	-1.16574	-1.0665
ENSMUSG00000026965	ENSG00000176248	1.47221	-1.15028	-1.14416	1.04706	-1.19963	1.16151	-1.09809	-1.14568	-1.33676	-1.00317	-1.18115	-1.13389	-1.07204	-1.06159	-1.4911	1.00711
ENSMUSG00000026966	ENSG00000176101	2.08545	1.29311	1.08819	1.17764	-1.24788	1.08285	1.06454	1.07486	1.00683	-1.05887	-1.14518	-1.09604	1.17527	1.20919	1.27568	1.23115
ENSMUSG00000026970	ENSG00000153250	-1.14952	1.85905	-1.07022	-1.16596	-1.36561	1.00141	-1.04443	-1.11007	1.33976	1.20594	1.60554	-1.01565	-2.49944	1.17611	-1.06649	-1.00911
ENSMUSG00000026971	ENSG00000115221	-0.644184	9.28497	5.14887	1.48817	1.61552	-1.01169	1.53504	2.61062	1.13443	1.6863	1.59396	2.52756	1.30662	1.22651	1.11836	1.18043
ENSMUSG00000026976	ENSG00000125618	0.953621	1.90719	1.01261	1.10893	-1.17699	1.0396	1.05757	-1.00366	-1.01631	-1.05038	1.14797	-1.01138	1.10581	1.0752	-1.11359	1.0104
ENSMUSG00000026979	ENSG00000125637	0.868072	-1.11581	1.38848	-1.07489	-1.10603	1.16651	1.30338	1.28783	-1.0287	-1.00764	1.02473	1.04124	1.5374	-1.02384	-1.31474	-1.03844
ENSMUSG00000026980	ENSG00000054219	-1.14966	1.64092	2.67066	1.03987	1.57612	1.0227	1.08026	1.74573	1.46329	1.47002	2.34223	1.72368	1.08374	1.6124	-1.16203	1.15763
ENSMUSG00000026986	ENSG00000150540	-1.66375	1.72837	-1.24723	-1.06436	-1.01193	1.05106	1.33273	-1.30618	1.4179	1.0194	-1.10186	-1.17097	1.21229	-1.12153	1.06593	-1.10652
ENSMUSG00000026987	ENSG00000123636	-1.12009	1.40502	-1.01704	-1.09403	1.15463	1.12702	-1.08897	1.0953	1.07732	1.24966	1.39708	1.25444	-1.28695	-1.0989	-1.14661	-1.04575
[truncated: 2,855 more rows]
