# Supplementary material for: Clr-f expression regulates kidney immune and metabolic homeostasis
Source: Sci Rep. 2022 Mar 22;12:4834. doi: 10.1038/s41598-022-08547-9 (PMC8940912; doi:10.1038/s41598-022-08547-9)
Supplement: Supplementary file 3 — Dataset S2. [file 41598_2022_8547_MOESM3_ESM.xlsx]

## Sheet: Clrf_AllTimePnts_FPKM
Gene ID	WT (7w_1)	WT (7w_2)	WT (7w_3)	Clr-f (7w_1)	Clr-f (7w_2)	Clr-f (7w_3)	WT (13w_1)	WT (13w_2)	WT (13w_3)	Clr-f (13w_1)	Clr-f (13w_2)	Clr-f (13w_3)	WT (24w_1)	WT (24w_2)	WT (24w_3)	Clr-f (24w_1)	Clr-f (24w_2)	Clr-f (24w_3)
ENSMUSG00000000001	3180	2593	3608	2556	2926	3177	3077	3402	2802	1168	81	161	3060	2833	3093	3197	2822	3217
ENSMUSG00000000003	0	0	0	0	0	0	0	0	0	0	0	0	0	0	0	0	0	0
ENSMUSG00000000028	41	60	66	39	50	80	44	78	55	85	48	42	55	50	43	72	56	56
ENSMUSG00000000031	0	0	1	2	1	8	0	0	1	1	20	0	8	2	5	1	0	4
ENSMUSG00000000037	12	7	7	14	27	14	16	10	6	5	0	1	9	7	3	2	4	13
ENSMUSG00000000049	82	56	51	39	24	20	175	324	241	397	295	165	326	233	260	243	419	1
ENSMUSG00000000056	1471	1577	2090	1535	1605	1810	1355	1320	1099	1686	472	244	1258	862	1170	1060	886	1587
ENSMUSG00000000058	1152	1199	1616	1264	1438	2034	1234	1122	1028	516	34	37	1203	1065	1135	1725	1384	2012
ENSMUSG00000000078	945	897	1318	1043	1224	1615	1189	963	875	2074	598	191	1258	1183	1207	970	737	1343
ENSMUSG00000000085	737	580	841	610	645	789	655	730	622	1137	990	588	636	520	601	729	603	718
ENSMUSG00000000088	3557	3173	4138	3133	3260	3981	3543	3687	3276	4977	5971	3793	3980	3195	3426	2985	2837	3711
ENSMUSG00000000093	2001	2022	2427	2164	2074	2828	2524	2419	2292	2949	2347	1579	2615	2101	2344	2884	1975	3244
ENSMUSG00000000094	1	1	0	0	0	2	1	0	0	0	0	0	0	3	0	0	0	2
ENSMUSG00000000103	1	0	0	0	0	0	0	0	0	0	0	0	0	0	0	0	0	0
ENSMUSG00000000120	21	30	54	36	39	45	41	37	36	48	53	50	47	42	36	43	28	67
ENSMUSG00000000125	0	0	1	0	0	0	1	1	0	0	0	0	2	0	0	0	0	0
ENSMUSG00000000126	31	27	57	38	39	63	34	53	44	96	49	21	50	43	34	99	57	68
ENSMUSG00000000127	255	196	308	192	252	278	249	204	198	174	54	29	223	204	204	258	212	338
ENSMUSG00000000131	1445	1324	1608	1167	1296	1497	1268	1384	1332	2077	1683	707	1543	1223	1425	1686	1325	1578
ENSMUSG00000000134	780	701	966	656	769	901	790	800	742	1662	1658	1244	864	755	820	910	738	899
ENSMUSG00000000142	25	16	82	28	28	72	43	51	37	107	33	8	17	75	68	65	42	61
ENSMUSG00000000148	529	466	630	540	603	535	571	592	456	605	715	395	564	430	522	672	515	603
ENSMUSG00000000149	3185	2358	3010	2887	2569	2909	2656	3493	2904	4022	5114	2832	3259	2489	2721	2980	2478	2683
ENSMUSG00000000154	16368	14082	17238	12681	13007	13573	14402	18873	16574	22593	44896	37625	22550	14484	16615	13316	13402	13634
ENSMUSG00000000157	281	197	242	227	187	245	328	315	277	136	9	10	251	184	302	299	292	296
ENSMUSG00000000159	1837	1559	2081	1396	1441	1763	1742	1853	1708	2362	1261	557	2090	1765	1738	1505	1475	1620
ENSMUSG00000000167	90	79	96	85	80	78	83	94	83	83	26	39	87	71	102	61	65	91
ENSMUSG00000000168	4936	4311	5849	4015	4395	5104	4831	5235	4528	4339	1520	822	5272	4356	4970	5536	4832	5297
ENSMUSG00000000171	8337	7332	9552	7012	7294	8856	7822	8325	7259	12547	7927	4112	9338	6866	7611	7568	7044	8940
ENSMUSG00000000182	0	0	0	0	0	0	0	0	0	0	0	0	2	0	0	0	0	0
ENSMUSG00000000183	0	0	0	0	0	0	0	0	0	0	0	0	0	0	0	0	0	0
ENSMUSG00000000184	383	280	528	364	477	629	492	367	362	462	271	242	419	397	456	406	314	587
ENSMUSG00000000194	1498	1334	1869	1409	1483	1665	1620	1697	1523	2215	1981	783	1624	1445	1525	1679	1486	1609
ENSMUSG00000000197	12	5	16	13	10	7	24	9	11	6	3	3	22	12	15	8	9	7
ENSMUSG00000000202	2	0	1	3	7	8	0	1	1	1	5	0	0	1	2	2	0	3
ENSMUSG00000000204	3	0	2	1	3	7	9	3	4	0	0	0	0	4	5	7	4	6
ENSMUSG00000000214	0	0	0	0	0	0	0	0	0	0	0	0	0	0	0	0	0	4
ENSMUSG00000000215	2	0	0	0	0	2	0	0	0	0	0	1	0	0	0	0	0	5
ENSMUSG00000000216	1259	1243	1590	1187	1397	1649	1325	1222	1247	1678	815	556	1407	1022	1158	1772	1374	1949
ENSMUSG00000000223	2	2	0	1	1	2	0	1	2	0	1	0	1	5	3	2	0	0
ENSMUSG00000000244	12	16	18	12	13	21	24	8	18	29	23	24	36	25	23	19	16	39
ENSMUSG00000000247	1	4	2	0	0	0	0	2	1	1	2	5	2	3	2	0	1	1
ENSMUSG00000000248	0	0	0	0	0	0	1	0	0	0	0	0	0	0	0	1	1	0
ENSMUSG00000000253	2720	2247	2817	1965	2067	2285	2757	3203	2958	3998	7161	4756	3168	2167	2613	2854	2787	1767
ENSMUSG00000000263	0	0	0	0	0	0	0	0	0	0	0	0	0	0	0	0	0	0
ENSMUSG00000000266	729	665	877	594	638	716	653	700	642	349	44	37	770	632	729	919	715	903
ENSMUSG00000000275	2908	2718	3215	2618	2537	2927	2748	2591	2742	2053	831	443	3119	2301	2700	3183	2604	2509
ENSMUSG00000000276	166	212	221	195	223	261	251	269	215	196	29	32	279	267	305	350	334	307
ENSMUSG00000000278	4470	4282	5115	4501	4375	5614	4541	4261	3788	4888	4292	2314	4515	3107	3718	4362	3392	4068
ENSMUSG00000000282	686	546	829	584	592	631	854	996	888	1019	627	462	1239	971	1095	1230	945	1195
ENSMUSG00000000290	96	68	132	83	81	118	121	93	102	157	118	57	149	107	104	158	110	225
ENSMUSG00000000295	244	166	255	156	198	242	197	186	170	252	63	29	182	152	163	131	141	227
ENSMUSG00000000296	456	395	563	387	453	575	439	568	490	797	325	135	543	478	570	548	516	516
ENSMUSG00000000301	42	25	38	40	37	62	45	52	44	75	131	179	32	35	34	41	44	34
ENSMUSG00000000303	5185	4642	6750	4587	5069	6813	5225	5364	4991	7094	2632	917	5377	5097	5847	6972	5168	5981
ENSMUSG00000000305	142	144	146	70	87	110	146	125	162	159	218	71	80	53	60	118	64	81
ENSMUSG00000000308	1804	2042	2469	1946	2262	2652	2153	1986	1828	2778	2871	1495	1966	1450	1779	1671	1375	2543
ENSMUSG00000000317	240	262	351	244	278	296	179	140	176	330	202	76	226	240	247	152	122	198
ENSMUSG00000000318	44	26	48	18	46	38	37	31	44	31	58	39	68	49	41	40	22	39
ENSMUSG00000000320	135	108	178	102	156	161	149	156	137	192	110	70	140	114	156	183	172	228
ENSMUSG00000000325	83	83	115	78	98	125	91	87	72	107	61	64	86	42	81	87	50	207
ENSMUSG00000000326	1	4	0	0	0	4	0	0	0	1	4	0	0	0	0	1	0	0
ENSMUSG00000000339	512	402	578	341	361	411	454	504	463	495	184	145	480	473	434	458	443	494
ENSMUSG00000000340	4256	3556	4521	3513	3642	3982	3728	4216	3624	1876	179	338	4546	3267	4003	3846	3685	3615
ENSMUSG00000000346	7991	6914	9273	6917	7499	8187	7071	8033	6875	6711	4015	2171	8205	6137	7149	7579	6921	8068
ENSMUSG00000000355	984	853	1088	818	810	959	1000	1017	890	419	44	54	1123	836	980	988	880	941
ENSMUSG00000000359	146	121	207	155	218	200	224	155	143	208	182	247	155	180	211	168	121	239
ENSMUSG00000000365	4	1	8	0	7	12	6	6	5	6	0	0	5	3	3	7	5	3
ENSMUSG00000000374	2037	1766	2414	1866	1723	2038	2017	2160	1804	3394	2210	1412	1932	1769	2000	2386	1989	2105
ENSMUSG00000000378	535	510	684	517	577	631	695	670	609	1097	1322	965	711	609	605	630	577	635
ENSMUSG00000000381	0	0	0	0	0	0	0	0	0	0	0	0	0	0	0	0	0	0
ENSMUSG00000000384	1449	1331	1681	1419	1469	1561	1703	1713	1517	2755	2748	2097	1603	1320	1379	1569	1316	1630
ENSMUSG00000000385	5024	4463	5684	4290	4384	5988	5068	5166	4857	7844	4103	1969	4933	4390	4695	6586	5220	6151
ENSMUSG00000000386	19	14	22	7	18	27	35	19	16	15	2	2	37	34	35	20	14	45
ENSMUSG00000000392	13	13	22	19	18	35	20	12	13	4	0	1	30	24	23	20	14	27
ENSMUSG00000000394	0	1	0	0	0	1	0	0	0	0	0	0	0	0	0	0	0	0
ENSMUSG00000000399	6053	5455	6922	5114	5339	6159	5444	5960	5113	6490	4367	2713	6213	4778	5380	5237	4774	6150
ENSMUSG00000000402	380	251	689	380	611	626	314	423	399	473	101	31	222	499	549	484	451	665
ENSMUSG00000000409	28	24	31	31	42	55	41	32	19	47	27	24	56	29	46	29	21	74
ENSMUSG00000000411	3	2	2	5	2	2	1	2	4	3	1	0	2	2	2	1	3	2
ENSMUSG00000000416	514	442	597	489	497	628	407	350	278	193	36	41	370	225	315	449	270	766
ENSMUSG00000000420	5080	4356	5941	4384	4104	4093	5116	6787	5285	3783	577	530	6709	5809	6213	4958	5420	2832
ENSMUSG00000000435	0	0	0	0	0	0	0	0	0	0	0	0	0	0	0	0	0	0
ENSMUSG00000000439	403	417	589	370	435	455	377	467	426	624	457	221	448	344	418	527	447	502
ENSMUSG00000000440	48	33	69	48	75	161	38	36	56	91	87	33	39	90	95	109	55	59
ENSMUSG00000000441	869	846	1115	746	760	948	937	982	842	1467	862	289	947	876	933	1068	910	852
ENSMUSG00000000486	118	103	198	133	162	228	156	154	146	188	259	241	146	146	157	141	126	263
ENSMUSG00000000489	655	543	806	704	854	861	732	715	682	1246	1133	680	727	649	686	749	545	930
ENSMUSG00000000530	447	252	602	465	580	694	582	458	395	822	711	552	525	504	516	574	393	927
ENSMUSG00000000531	214	165	258	224	221	296	152	169	160	357	143	88	158	175	146	178	151	347
ENSMUSG00000000532	1641	1313	1817	1191	1383	1536	1490	1558	1486	1483	981	423	1525	1128	1505	1985	1698	1955
ENSMUSG00000000538	3716	3091	4246	3406	3637	4298	3720	3629	3289	4939	5227	3074	3948	2952	3613	4161	3577	4590
ENSMUSG00000000544	2	0	2	1	1	23	2	2	4	2	6	2	0	4	3	14	0	2
ENSMUSG00000000552	186	262	309	212	312	369	334	238	229	351	604	729	268	180	226	364	249	358
ENSMUSG00000000555	235	190	361	245	312	352	323	227	181	517	347	242	252	238	263	333	234	438
ENSMUSG00000000560	1	1	0	0	0	0	2	1	0	0	0	0	0	0	0	1	0	0
ENSMUSG00000000561	535	502	629	439	579	612	627	570	452	586	265	124	524	400	444	594	411	527
ENSMUSG00000000562	1	0	1	1	0	15	1	4	3	0	3	1	3	0	3	1	1	9
ENSMUSG00000000563	17446	15901	20316	16374	16510	19096	17685	18099	15840	19318	3904	3627	19915	13922	16012	15338	14688	16911
ENSMUSG00000000567	42	62	66	80	46	73	39	18	28	66	43	17	30	18	15	34	34	31
ENSMUSG00000000568	2393	1978	2736	1816	2414	2650	2626	2483	2398	1470	653	378	2207	1864	2063	2762	2419	2987
ENSMUSG00000000579	75	56	60	55	48	68	67	62	64	70	35	29	64	39	69	77	57	85
ENSMUSG00000000581	1964	1705	2263	1716	1660	2053	1846	2217	1947	918	74	196	2380	1644	1864	1721	1735	1427
ENSMUSG00000000594	8758	8053	10114	7863	7779	9065	9005	8920	8218	13729	19675	12448	9439	7148	7944	8254	7674	8955
ENSMUSG00000000600	1296	1022	1462	1074	1230	1460	1186	1166	1029	392	53	79	1285	992	1223	1288	980	1338
ENSMUSG00000000606	0	1	0	0	0	0	0	0	0	0	0	0	1	0	0	0	0	0
ENSMUSG00000000617	0	0	0	0	0	0	0	0	0	0	0	0	0	0	0	0	0	0
ENSMUSG00000000627	0	1	3	4	1	7	1	3	1	6	1	0	1	1	1	5	1	2
ENSMUSG00000000628	8	10	8	8	16	40	17	16	15	33	83	32	33	64	60	61	18	41
ENSMUSG00000000631	6757	5631	7519	5567	6119	6831	7624	7990	7496	10067	8142	3431	7175	6738	7528	8162	7487	7521
ENSMUSG00000000632	0	3	0	2	0	1	3	2	6	4	4	1	6	1	2	5	1	1
ENSMUSG00000000673	5662	4227	5578	4112	4100	3918	5005	6762	6115	10009	17533	23077	7645	5601	5860	4802	5549	3572
ENSMUSG00000000682	98	111	176	71	101	126	133	110	93	135	163	99	130	137	91	105	73	190
ENSMUSG00000000686	21	32	33	28	37	31	51	25	34	40	52	38	30	31	28	65	44	36
ENSMUSG00000000690	970	863	1419	900	1112	1256	924	1061	1008	1621	1207	1185	1025	976	1188	1190	1012	1469
ENSMUSG00000000693	73	65	101	82	99	137	130	78	58	114	85	51	113	74	81	110	48	160
ENSMUSG00000000701	0	0	0	0	0	0	0	0	0	0	0	0	0	0	0	0	0	0
ENSMUSG00000000706	0	0	1	0	0	0	0	0	0	0	0	0	0	0	0	1	1	0
ENSMUSG00000000708	2333	1964	2739	1826	1901	1992	2025	2404	2095	1383	122	211	2347	2034	2258	2650	2609	1977
ENSMUSG00000000711	3604	2986	4021	2765	3143	3504	3352	3319	2945	4387	2556	862	3494	2778	3329	3835	3204	4031
ENSMUSG00000000724	0	0	1	0	0	2	0	0	0	0	0	0	0	0	1	1	0	0
ENSMUSG00000000730	2	2	14	4	4	17	8	6	6	9	4	5	4	5	5	3	0	10
ENSMUSG00000000731	7	5	14	7	15	3	5	2	6	5	2	3	5	6	5	7	4	3
ENSMUSG00000000732	246	196	339	251	358	408	281	260	210	730	241	121	320	382	392	292	231	524
ENSMUSG00000000738	3608	3109	4047	2948	2767	3287	3411	3692	3511	4683	4606	2532	4181	3251	3581	3657	3324	3424
ENSMUSG00000000739	37	27	44	53	48	56	48	28	30	48	43	68	75	61	50	55	49	97
ENSMUSG00000000740	7312	6917	9408	7179	7699	9318	9103	8982	8330	11080	16227	12552	10035	7669	8088	8127	7036	10156
ENSMUSG00000000743	3362	2929	4051	2883	3039	3362	3491	3853	3154	5359	7796	10043	3728	2944	3209	3308	3030	3285
ENSMUSG00000000751	1398	1192	1674	1210	1268	1525	1428	1492	1373	1768	1142	891	1659	1289	1498	1574	1356	1597
ENSMUSG00000000753	29	26	30	37	45	77	40	34	29	69	191	55	123	67	56	88	40	89
ENSMUSG00000000759	1019	907	1335	910	1031	1059	1000	1107	916	1247	84	66	1122	955	982	1274	1021	1197
ENSMUSG00000000766	2	1	2	2	4	3	0	2	1	1	0	0	2	0	0	1	2	1
ENSMUSG00000000776	623	461	668	516	488	625	465	613	395	1127	377	187	455	514	407	583	521	510
ENSMUSG00000000782	26	15	35	21	34	34	22	28	19	62	30	11	24	39	53	50	26	50
ENSMUSG00000000787	7106	5986	8364	5611	6080	7148	7343	7770	6663	3635	233	543	6632	6162	6754	9246	7999	9660
ENSMUSG00000000791	0	0	0	0	0	0	0	0	0	0	0	0	0	0	0	0	0	0
ENSMUSG00000000792	1	1	6	1	3	11	6	1	7	13	6	0	1	5	15	18	6	9
ENSMUSG00000000794	26	30	64	40	27	70	31	23	26	37	5	7	33	32	37	55	36	71
ENSMUSG00000000804	1971	1666	2292	1678	1667	1796	1975	1832	1684	928	86	149	1742	1728	1835	2192	1859	2006
ENSMUSG00000000805	4921	5286	5825	4207	3978	4525	8224	9000	8543	9750	18064	12904	10133	6238	7773	5886	5834	3241
ENSMUSG00000000811	1044	820	1073	656	748	752	928	918	951	1029	668	302	1060	748	971	1032	836	986
ENSMUSG00000000817	1	1	0	2	1	3	0	2	0	3	0	0	5	2	11	2	6	13
ENSMUSG00000000826	3161	2820	3807	2728	2936	3475	3269	3536	3092	4197	1735	580	3214	2971	3075	3633	3217	3316
ENSMUSG00000000827	1353	1170	1627	1059	1429	1463	1326	1453	1214	1831	1060	753	1370	1092	1226	1351	1185	1700
ENSMUSG00000000838	1490	1241	1655	1218	1300	1540	1213	1382	1137	313	34	171	1261	1102	1293	1537	1369	1568
ENSMUSG00000000861	9	7	15	2	13	4	8	6	4	2	7	1	2	9	3	8	5	18
ENSMUSG00000000869	43	34	38	36	48	58	38	53	33	25	3	9	47	41	46	41	41	45
ENSMUSG00000000876	4213	3631	4883	3874	3578	3847	4168	4814	4836	5396	7633	4543	4751	3247	3690	6310	5525	3504
ENSMUSG00000000881	762	621	860	608	608	875	684	728	680	469	105	83	722	522	668	776	741	971
ENSMUSG00000000884	111	97	139	80	113	135	124	114	116	136	236	297	88	78	71	113	118	106
ENSMUSG00000000889	0	0	0	0	0	2	0	0	0	0	0	0	2	0	0	0	0	2
ENSMUSG00000000901	174	154	354	194	358	272	149	162	152	208	118	164	221	216	280	209	165	228
ENSMUSG00000000902	1055	826	1291	943	1054	1259	1222	1370	1125	1985	1955	1627	1350	1099	1132	1098	952	1360
ENSMUSG00000000903	6	3	8	2	5	5	4	1	1	1	3	3	5	2	7	5	5	6
ENSMUSG00000000915	1834	1560	2096	1576	1906	2285	2184	2003	1910	3110	2720	1932	1851	1759	1917	2486	2023	2410
ENSMUSG00000000916	289	275	387	306	301	333	301	357	350	561	482	548	317	255	293	378	320	335
ENSMUSG00000000934	851	640	858	702	645	703	831	852	893	716	604	281	1026	632	806	1041	925	621
ENSMUSG00000000938	1286	1089	1516	1231	1371	1338	1380	1596	1358	1649	847	562	1600	1088	1330	1372	1148	1286
ENSMUSG00000000942	46	33	55	47	39	65	49	54	42	42	47	24	44	33	41	49	25	71
ENSMUSG00000000948	21	24	42	7	10	18	33	30	34	1	0	2	38	52	65	72	60	29
ENSMUSG00000000957	358	232	385	351	395	523	399	281	242	381	338	161	322	242	293	347	225	372
ENSMUSG00000000958	4377	4418	4847	4224	4898	6296	5044	3467	2882	4565	4156	3190	2716	1770	2235	3093	1738	5334
ENSMUSG00000000959	2096	1851	2182	1803	1809	2111	1906	2079	1743	2394	3236	2116	2083	1503	1739	2024	1639	2189
ENSMUSG00000000976	513	422	547	441	528	573	506	517	421	627	410	194	490	415	496	573	438	543
ENSMUSG00000000982	9	7	9	4	11	11	10	13	8	7	2	0	11	8	11	13	6	12
ENSMUSG00000000983	0	1	0	0	1	1	1	1	0	0	1	1	1	1	1	1	0	0
ENSMUSG00000001014	0	0	0	0	0	0	0	0	0	0	0	0	0	0	0	0	0	0
ENSMUSG00000001016	1100	1062	1399	1005	1101	1483	1145	1131	1099	1338	489	275	1143	931	1025	1243	1053	1390
ENSMUSG00000001017	2407	2086	3017	2210	2319	2795	2408	2583	2310	2520	900	424	2786	2232	2516	2615	2363	2786
ENSMUSG00000001018	710	672	924	614	721	748	704	787	751	695	338	166	792	579	671	912	759	970
ENSMUSG00000001020	1	0	3	4	0	0	1	1	2	0	0	1	2	0	3	0	0	2
ENSMUSG00000001021	3	1	0	1	2	2	0	0	0	0	1	0	1	0	1	0	0	0
ENSMUSG00000001023	0	0	0	0	0	0	0	0	0	0	0	0	0	0	0	0	0	0
ENSMUSG00000001025	202	150	380	239	379	1062	788	347	308	1545	1214	828	356	792	563	631	255	523
ENSMUSG00000001027	6	8	9	4	10	11	2	2	5	6	7	6	7	3	9	5	3	8
ENSMUSG00000001029	173	168	256	193	201	305	201	177	189	319	274	311	204	175	187	212	130	342
ENSMUSG00000001034	233	204	305	214	295	345	237	276	225	405	247	160	277	199	277	343	280	333
ENSMUSG00000001036	866	683	973	724	836	999	807	824	723	1166	549	404	856	736	928	1064	832	1285
ENSMUSG00000001039	258	203	291	251	255	307	294	326	228	432	573	768	266	214	248	226	215	354
ENSMUSG00000001052	1196	991	1421	959	1162	1380	1138	1161	1093	1147	495	360	1182	1051	1214	1539	1219	1483
ENSMUSG00000001053	406	367	589	412	437	473	366	521	400	1171	898	1153	469	442	472	508	556	471
ENSMUSG00000001054	968	875	1158	798	737	805	944	1408	954	1759	1470	1916	1075	916	935	1160	1215	748
ENSMUSG00000001056	1476	1188	1851	1472	1375	1437	1733	2284	1708	3001	5373	4552	2454	1852	1962	1308	1578	847
ENSMUSG00000001062	1021	912	1211	957	968	1086	1135	1205	1137	1677	1934	1206	1267	962	1044	1240	1065	1062
ENSMUSG00000001065	509	478	593	463	485	559	527	544	503	875	528	396	482	457	491	555	454	497
ENSMUSG00000001076	21	26	34	13	27	12	22	28	47	47	64	39	31	31	34	30	19	24
ENSMUSG00000001082	444	369	465	377	450	470	411	445	362	539	534	460	430	308	365	465	337	466
ENSMUSG00000001089	1175	999	1549	1163	1328	1686	1168	1166	1130	1430	615	445	1249	1303	1373	1512	1227	1552
ENSMUSG00000001095	1480	809	1064	890	911	949	1176	1176	1817	1391	2421	1145	2003	1188	1460	1167	1447	1520
ENSMUSG00000001098	266	200	300	244	282	418	275	267	257	532	306	109	261	293	311	409	277	358
ENSMUSG00000001100	3475	3010	3867	2982	3088	3759	3372	3427	3112	5406	6235	4803	3548	2719	3050	3321	2857	3691
ENSMUSG00000001103	0	0	0	2	0	0	0	0	0	0	0	0	0	0	0	0	0	0
ENSMUSG00000001105	1369	1194	1615	1316	1400	1681	1548	1656	1455	1383	466	257	1735	1219	1461	1247	1120	1387
ENSMUSG00000001119	516	360	727	838	926	1166	699	494	307	805	852	497	654	538	582	577	277	817
ENSMUSG00000001120	748	654	913	666	621	795	830	993	799	1271	1612	1111	979	851	808	916	946	754
ENSMUSG00000001123	244	195	345	244	359	425	274	219	205	418	403	493	290	229	278	252	169	481
ENSMUSG00000001127	3033	2637	3421	2659	2931	3272	2746	3121	2753	3471	2454	1637	3301	2535	2869	3189	2597	3281
ENSMUSG00000001128	159	180	226	192	198	235	168	151	133	160	140	103	176	114	152	171	118	180
ENSMUSG00000001131	7	2	12	15	10	21	147	14	24	17	25	18	25	21	17	30	15	13
ENSMUSG00000001134	316	266	294	267	261	299	316	330	250	369	392	238	350	257	271	230	210	256
ENSMUSG00000001138	897	813	1109	803	862	1021	819	917	843	912	1009	531	860	619	793	1183	871	1051
ENSMUSG00000001143	1592	1496	1999	1624	1577	1960	1715	1765	1499	2784	3067	1746	1968	1533	1823	1876	1396	1520
ENSMUSG00000001150	1048	857	1098	928	974	1074	992	1015	999	1114	583	291	1050	878	967	1183	989	1102
ENSMUSG00000001151	881	773	1115	802	885	1008	952	1009	986	929	482	174	854	749	957	1102	1060	1123
ENSMUSG00000001155	791	794	1072	672	880	630	1110	1022	1147	1269	808	618	1266	847	999	1269	1247	302
ENSMUSG00000001156	374	391	421	385	425	502	466	453	412	548	225	63	404	272	400	398	349	474
ENSMUSG00000001157	930	788	1116	736	853	1136	878	999	885	650	86	68	948	758	921	991	888	976
ENSMUSG00000001158	981	867	1204	943	1034	1218	1139	1244	985	1073	779	716	1152	834	922	804	812	920
ENSMUSG00000001166	83	53	103	49	77	89	95	113	104	110	101	45	140	88	127	109	127	97
ENSMUSG00000001168	0	0	0	0	2	2	3	3	0	1	0	0	1	0	4	1	2	4
ENSMUSG00000001173	683	603	872	586	678	746	687	704	603	550	77	58	657	546	684	792	611	757
ENSMUSG00000001175	5896	5089	7497	5440	6223	7385	6876	6330	5844	7771	2270	2030	6978	6326	6558	6159	5075	6651
ENSMUSG00000001211	13109	11612	15642	10846	11332	11797	12328	13558	12035	18147	21586	12545	13799	11148	12362	15009	12869	11745
ENSMUSG00000001225	0	1	0	0	4	2	1	0	1	0	0	0	5	0	0	0	0	4
ENSMUSG00000001227	125	79	182	145	183	250	121	121	108	236	204	236	98	152	156	168	136	153
ENSMUSG00000001228	39	92	92	96	63	168	89	46	60	104	52	36	54	53	50	51	36	79
ENSMUSG00000001229	1108	1010	1395	1064	1081	1237	1313	1368	1185	1873	1601	979	1315	1105	1243	1456	1153	1474
ENSMUSG00000001240	302	251	395	275	355	558	380	273	326	405	464	430	305	270	282	266	181	481
ENSMUSG00000001247	370	301	413	226	275	330	432	437	391	697	750	579	404	421	437	494	423	406
ENSMUSG00000001248	946	811	1172	819	987	962	998	1078	955	1638	783	675	1098	774	1012	1177	993	1249
ENSMUSG00000001249	14752	12908	17144	12130	12674	12796	14558	17243	14883	24250	37749	54096	17427	12774	14141	14562	13804	12128
ENSMUSG00000001260	8	6	8	13	12	15	12	9	14	2	0	0	13	10	8	4	10	7
ENSMUSG00000001270	3514	2038	4559	2868	4470	4670	3898	4080	3773	7461	10378	9069	3814	4356	5395	4056	3547	5286
ENSMUSG00000001280	1668	1428	2013	1393	1665	2005	1534	1555	1450	1238	252	162	1568	1529	1662	1845	1567	1718
ENSMUSG00000001281	68	58	78	64	62	94	94	67	73	118	139	118	118	100	119	92	56	193
ENSMUSG00000001285	847	777	966	806	845	977	868	910	803	1319	1628	2087	941	687	742	820	822	972
ENSMUSG00000001288	441	244	579	385	574	624	456	498	480	1124	655	472	522	626	660	600	496	924
ENSMUSG00000001289	3281	2961	3956	3164	3433	3809	3593	3523	3232	4894	6073	5796	4056	2992	3196	2716	2660	3707
ENSMUSG00000001300	347	294	439	274	440	551	332	347	354	427	71	46	405	488	496	502	390	552
ENSMUSG00000001305	285	237	297	216	236	285	249	275	247	233	108	62	291	232	231	322	246	349
ENSMUSG00000001313	245	233	283	210	268	267	272	191	205	431	666	1255	230	209	215	231	256	268
ENSMUSG00000001323	1632	1464	1694	1459	1432	1478	1516	1830	1580	1812	619	363	1740	1318	1547	1481	1381	1441
ENSMUSG00000001333	13	10	16	8	10	9	6	9	9	9	10	1	10	12	6	13	8	29
ENSMUSG00000001334	92	92	158	84	120	121	191	135	95	170	227	87	122	82	95	130	66	208
ENSMUSG00000001348	1054	880	1168	771	813	805	986	1288	1184	1890	3070	3492	1282	880	1089	1038	925	775
ENSMUSG00000001349	33	44	45	46	67	82	56	69	53	100	98	85	53	63	69	171	35	67
ENSMUSG00000001366	1569	1550	1960	1365	1423	1589	1521	1775	1613	2314	1015	443	1815	1496	1549	1874	1715	1851
ENSMUSG00000001380	1406	1184	1566	1190	1326	1477	1487	1544	1540	1588	823	255	1533	1229	1415	1442	1278	1353
ENSMUSG00000001383	1950	1721	2214	1756	1914	2138	2172	2134	2032	1849	756	373	2207	1598	1888	1741	1732	1865
ENSMUSG00000001403	26	23	55	84	46	138	36	31	28	45	37	47	36	27	30	18	11	85
ENSMUSG00000001415	1997	1652	2355	1713	1738	1978	2350	2263	2198	3355	2818	2304	2171	1763	2000	2260	1827	2168
ENSMUSG00000001416	3948	3618	4911	3939	4062	4875	4673	5002	4335	7113	4359	1890	5048	3986	4360	4012	3567	3859
ENSMUSG00000001418	3968	4073	5144	3973	4072	4621	4587	4825	4125	6013	9766	8114	4458	3337	3691	3861	3403	4019
ENSMUSG00000001419	1521	1314	2048	1426	1503	1697	1520	1546	1420	2945	2126	1242	1649	1480	1635	2261	1708	1942
ENSMUSG00000001420	102	88	118	78	78	107	95	124	108	121	164	121	108	81	101	145	115	137
ENSMUSG00000001424	2255	1890	2664	1914	1902	2305	2451	2605	2720	4114	4393	2187	2597	2076	2473	2437	2128	2348
ENSMUSG00000001435	4980	4041	6371	5310	5805	7635	6912	5962	5429	10060	9578	5322	5444	5700	6075	6844	4875	6553
ENSMUSG00000001436	2903	2606	3095	2425	2376	2750	2560	2753	2517	3634	5082	5366	2338	1558	1851	2968	2638	2360
ENSMUSG00000001440	3182	2832	4062	2764	3122	3728	3661	3553	3282	3389	814	413	3450	3134	3489	3942	3277	3918
ENSMUSG00000001441	2924	2520	3509	2707	2933	3310	3027	3188	2800	3330	1911	980	3387	2450	3051	3447	3119	2887
ENSMUSG00000001444	5	3	2	5	3	5	4	10	2	9	8	5	10	4	9	9	0	18
ENSMUSG00000001445	1542	1313	1765	1265	1289	1528	1474	1765	1453	2445	2852	2332	1705	1371	1462	1512	1307	1448
ENSMUSG00000001467	10226	6045	10703	7687	7632	8019	8763	8364	8059	8598	1394	965	9916	8013	9946	6933	7250	9772
ENSMUSG00000001472	7408	6179	8658	6315	6651	7282	7234	7604	7120	11091	9515	4666	8144	6500	7380	8838	7652	8016
ENSMUSG00000001473	286	246	386	333	354	373	511	370	313	560	394	251	364	351	318	441	294	403
ENSMUSG00000001482	4627	4252	5774	4261	3985	4101	5127	5759	5450	8937	13904	11639	6029	4804	5327	5904	5474	3553
ENSMUSG00000001493	115	99	167	149	154	199	161	115	107	154	123	99	141	151	133	136	88	296
ENSMUSG00000001494	8	5	6	7	11	22	17	19	13	18	21	11	28	15	12	24	20	45
ENSMUSG00000001496	0	0	0	0	0	0	0	0	0	0	0	0	0	0	0	0	0	0
ENSMUSG00000001497	44	42	28	46	46	52	67	48	42	15	5	2	67	28	44	30	38	32
ENSMUSG00000001504	762	439	1122	524	816	733	548	753	658	845	318	241	603	660	786	816	825	771
ENSMUSG00000001506	918	837	1253	2017	2334	2892	2484	1086	914	1641	1707	1175	1106	797	954	1205	429	1114
ENSMUSG00000001507	1147	841	1435	1083	1268	2246	1222	1226	1220	4310	2369	986	1253	2247	1864	1917	1205	1768
ENSMUSG00000001508	6	5	4	4	1	5	4	5	3	6	8	16	3	2	9	7	8	10
ENSMUSG00000001510	0	0	0	0	0	13	0	0	1	2	0	0	0	4	2	3	0	0
ENSMUSG00000001517	36	52	71	61	64	139	43	30	22	75	24	14	34	27	33	50	30	43
ENSMUSG00000001518	516	440	557	468	454	540	576	587	538	786	740	578	528	472	498	539	434	533
ENSMUSG00000001520	119	96	165	117	145	174	84	117	113	128	121	106	82	56	80	90	84	135
ENSMUSG00000001521	1673	1648	2017	1445	1504	1535	1788	2068	1712	2346	2028	1701	1808	1177	1538	1740	1404	1363
ENSMUSG00000001524	387	323	461	328	369	408	466	457	411	551	635	427	480	368	401	472	377	426
ENSMUSG00000001525	1125	1122	1606	1398	1541	2219	1900	1510	1538	2299	2817	2281	1503	1367	1416	1776	1456	2236
ENSMUSG00000001542	1450	1428	1651	1223	1162	1402	1288	1730	1390	998	103	173	1440	1348	1334	1799	1440	1143
ENSMUSG00000001552	3986	3389	4846	3499	3688	4597	4452	4906	4586	7442	8567	5537	4774	4163	4550	4894	4140	5562
ENSMUSG00000001555	92	102	173	156	181	237	159	104	86	267	170	179	114	96	105	128	71	174
ENSMUSG00000001558	6	1	1	1	3	7	3	2	7	1	0	0	1	2	2	2	2	4
ENSMUSG00000001566	0	0	0	0	0	0	0	0	0	0	0	0	0	0	0	0	0	0
ENSMUSG00000001569	858	645	924	679	764	797	763	858	740	679	163	58	834	676	780	865	748	812
ENSMUSG00000001576	2518	2176	2838	1994	2053	2528	2572	2970	2565	3917	4904	2631	3156	2724	2715	2880	2741	2336
ENSMUSG00000001583	156	108	196	159	151	224	157	171	204	317	197	145	172	173	217	257	232	257
ENSMUSG00000001588	34	38	37	61	56	67	61	67	63	76	54	67	85	69	52	60	59	81
ENSMUSG00000001604	2634	2106	2468	1690	1920	1839	1978	2269	2243	3243	4516	2640	2780	1726	2111	2023	1907	2438
ENSMUSG00000001622	1	3	0	0	0	0	0	0	0	0	0	0	0	0	1	0	0	0
ENSMUSG00000001627	439	382	512	352	459	574	459	601	372	458	35	18	580	521	505	656	525	454
ENSMUSG00000001630	633	582	747	515	607	681	771	757	675	440	59	48	542	496	619	865	646	588
ENSMUSG00000001632	732	618	781	615	705	834	694	794	677	1279	732	476	711	698	694	788	713	760
ENSMUSG00000001642	943	835	1259	779	1012	6073	821	1247	928	6670	6195	1304	976	3351	2799	5579	1073	786
ENSMUSG00000001655	0	0	0	1	0	0	0	0	0	0	0	0	0	0	1	0	0	0
ENSMUSG00000001656	18	42	20	10	23	45	27	40	40	25	39	31	43	30	32	27	24	15
ENSMUSG00000001657	191	195	225	187	237	333	271	265	231	199	160	90	303	148	229	243	219	286
ENSMUSG00000001661	445	340	601	427	607	512	370	468	355	518	334	211	580	323	587	465	393	665
ENSMUSG00000001663	2768	2520	3025	2443	2673	3038	3168	2963	2871	4539	5236	6378	3404	2637	2538	3196	2893	4696
ENSMUSG00000001665	1249	1161	1445	1131	1187	1539	1248	1188	1101	1771	2103	1691	1258	888	1123	1240	1041	1561
ENSMUSG00000001666	469	448	519	429	414	492	522	514	504	762	911	1080	547	367	438	307	358	383
ENSMUSG00000001670	0	1	0	0	0	0	0	0	1	0	2	0	0	0	0	1	0	0
ENSMUSG00000001672	544	385	611	450	562	549	584	571	453	808	519	526	607	515	606	584	474	652
ENSMUSG00000001674	760	668	889	673	791	875	714	779	724	875	458	297	760	759	682	807	646	781
ENSMUSG00000001687	3147	2740	3886	2818	3137	3670	3027	3616	2993	3312	652	600	3383	2986	3285	3858	3248	3590
ENSMUSG00000001700	1000	1044	1295	999	1043	1248	1018	1008	987	967	315	229	1026	830	966	1213	935	1022
ENSMUSG00000001707	412	415	543	431	450	579	502	608	531	748	64	98	567	404	462	521	491	430
ENSMUSG00000001729	2445	2092	2915	2026	2274	2823	2475	2675	2446	4357	4509	3561	2492	2208	2521	3161	2269	3538
ENSMUSG00000001739	255	197	463	313	345	556	362	322	256	577	370	307	274	346	369	442	344	442
ENSMUSG00000001741	63	57	97	47	83	90	54	57	55	80	72	35	87	76	83	67	50	64
ENSMUSG00000001750	874	887	1192	950	992	1190	1204	1138	1108	1615	933	1122	1203	922	1070	1122	971	1213
ENSMUSG00000001751	1611	1325	1812	1248	1462	1575	1493	1630	1600	2682	4088	3906	1850	1359	1477	1656	1531	1732
ENSMUSG00000001755	7100	5710	7543	5084	5032	4974	6110	8449	7774	12609	17942	15049	9259	6847	7302	6300	6648	5138
ENSMUSG00000001761	2081	1870	2298	1782	1851	2025	1921	2111	1859	2846	2919	1896	1961	1563	1791	2316	1751	2315
ENSMUSG00000001763	1680	1380	1947	1439	1456	1783	1838	1956	1851	2640	3110	2083	1731	1469	1600	1802	1618	1884
ENSMUSG00000001767	615	487	763	596	646	746	672	729	660	345	38	70	648	586	585	706	604	583
ENSMUSG00000001768	1714	1119	1618	1215	1488	1661	1375	1240	1593	740	178	143	1517	1348	1443	1697	1455	1834
ENSMUSG00000001773	2825	2064	2171	1863	1757	2012	2024	1994	1701	932	55	192	1925	1506	1545	2906	2722	2258
ENSMUSG00000001774	1538	1634	2198	1667	1823	2168	1499	1940	1467	984	90	185	2385	2136	2245	1633	1481	1670
ENSMUSG00000001783	3195	2774	3751	2585	2699	3104	2914	3308	3139	3995	3469	1456	3491	2845	2976	3182	2961	3217
ENSMUSG00000001785	527	449	625	489	465	540	508	610	485	621	157	77	528	512	517	628	578	577
ENSMUSG00000001786	2942	2376	2937	2388	2318	2595	2340	3036	2389	3389	3205	1861	3197	2371	2478	2333	2395	1630
ENSMUSG00000001794	5483	5023	6680	5147	5414	6231	5972	6291	5699	10357	16722	14736	6888	5154	5556	5988	5445	5719
ENSMUSG00000001802	699	547	708	511	575	563	563	597	592	850	1040	1113	585	439	563	704	493	841
ENSMUSG00000001804	0	0	0	0	0	0	1	0	0	0	0	0	0	0	0	0	0	0
ENSMUSG00000001815	1	0	0	0	0	0	0	0	0	0	0	0	0	0	0	0	1	0
ENSMUSG00000001819	0	0	0	0	0	1	0	0	0	0	0	0	0	0	0	0	0	0
ENSMUSG00000001823	0	0	0	0	0	0	0	0	0	0	0	0	0	0	0	0	2	0
ENSMUSG00000001827	10292	10227	12119	9201	8970	10302	10710	10853	10078	16940	28851	29951	13161	9485	10147	10430	8663	9484
ENSMUSG00000001829	2028	1754	2398	1840	1964	1989	2056	2298	1991	3122	3526	1752	2366	1858	2141	2192	1906	2117
ENSMUSG00000001833	1761	1434	2109	1521	1703	2264	1761	1900	1474	797	64	146	1772	1734	1842	1989	1560	2225
ENSMUSG00000001844	739	680	955	687	836	871	748	861	753	1254	1886	1271	903	720	756	739	703	835
ENSMUSG00000001847	4364	3780	5097	3601	3953	4496	4182	5038	4208	4586	2913	2017	4791	3870	4178	4759	4248	4721
ENSMUSG00000001855	746	634	876	600	618	788	657	817	801	1008	925	651	766	686	780	947	827	826
ENSMUSG00000001864	4328	3666	4881	3799	4205	5801	5185	4976	4488	7513	5939	4015	4190	4031	4493	5080	4458	6428
ENSMUSG00000001865	0	0	0	0	1	0	1	1	1	0	2	0	5	3	0	2	3	4
ENSMUSG00000001870	398	265	625	371	724	756	456	403	334	684	181	86	358	514	562	513	334	570
ENSMUSG00000001891	5033	4329	5422	3815	3863	4699	4499	5270	4526	2885	307	480	5397	4210	4748	4943	4655	4555
ENSMUSG00000001901	2	0	4	1	1	1	2	0	2	0	0	1	0	0	3	1	1	3
ENSMUSG00000001909	1362	1266	1591	1176	1281	1409	1315	1515	1271	2245	2635	3155	1655	1200	1345	1665	1325	1663
ENSMUSG00000001910	2588	2243	3084	2384	2313	2623	2913	3208	2750	4565	4779	2411	3104	2574	2885	2911	2499	2905
ENSMUSG00000001911	1165	917	1415	976	1116	1251	1178	1317	1115	1688	2029	1041	1286	1072	1293	1615	1339	1691
ENSMUSG00000001918	1515	1153	1934	1312	1641	1948	1526	1409	1290	2025	2099	771	1835	1525	1817	2008	1435	2251
ENSMUSG00000001924	6662	5740	7581	5761	6106	7374	6501	7145	6403	11616	13318	7202	6909	5780	6443	7380	5954	7579
ENSMUSG00000001930	98	86	147	127	123	255	97	103	75	388	268	81	71	165	151	230	114	215
ENSMUSG00000001942	915	694	940	654	713	759	698	772	686	936	384	293	738	646	718	797	668	842
ENSMUSG00000001943	89	54	130	69	92	177	84	51	56	117	48	16	61	101	92	117	81	109
ENSMUSG00000001946	676	443	1055	658	912	1056	656	724	640	1569	1060	622	680	916	969	802	730	1010
ENSMUSG00000001948	187	139	227	147	224	263	164	174	144	193	152	149	177	168	163	106	139	152
ENSMUSG00000001962	1204	1055	1329	1057	1273	1268	1267	1451	1209	1380	712	323	1317	1006	1041	1167	1024	1312
ENSMUSG00000001964	491	443	564	459	442	554	408	467	485	1019	839	784	495	432	473	488	483	507
ENSMUSG00000001983	469	421	545	416	366	457	515	522	465	641	325	291	530	393	492	560	478	482
ENSMUSG00000001985	0	3	1	3	3	0	2	1	0	0	0	8	2	1	1	4	1	3
ENSMUSG00000001986	568	337	443	447	422	475	275	390	402	121	21	37	534	324	386	315	463	302
ENSMUSG00000001988	4	10	14	9	3	6	8	16	9	34	22	19	9	16	10	24	15	26
ENSMUSG00000001995	281	325	489	329	415	451	367	293	243	439	203	98	266	299	272	390	308	602
ENSMUSG00000001998	345	293	413	270	284	358	295	345	300	162	12	31	297	357	340	406	298	342
ENSMUSG00000001999	1865	1528	1810	1533	1497	1657	1694	1917	1866	2244	1895	1079	2311	1595	1717	1538	1681	1742
ENSMUSG00000002006	44	35	59	39	46	67	53	60	52	70	32	52	36	55	47	71	64	80
ENSMUSG00000002007	27	33	32	29	34	44	45	22	28	48	26	14	24	34	38	37	28	44
ENSMUSG00000002010	8328	7822	9845	7669	7495	8652	8077	8842	7810	11849	10093	6227	9219	7164	7947	8249	7034	8613
ENSMUSG00000002012	17	22	37	24	20	22	19	17	15	38	13	19	14	12	18	30	13	36
ENSMUSG00000002014	1765	1695	2287	1738	1877	2126	2076	2111	1845	3169	4942	8542	2175	1702	1675	1746	1658	2058
ENSMUSG00000002015	4673	4281	5730	4293	4650	5338	4783	5368	4694	6906	7002	4715	5536	4216	4921	4744	4430	4342
ENSMUSG00000002017	1129	1067	1389	1062	1061	1403	1213	1474	1187	1157	182	99	1272	1095	1224	1336	1179	1205
ENSMUSG00000002020	12	6	9	16	11	23	23	31	20	31	76	29	19	31	47	64	12	40
ENSMUSG00000002028	1709	1427	2053	1743	1726	2050	1477	1499	1350	1473	511	350	1601	1538	1932	2036	1683	1947
ENSMUSG00000002031	950	782	1213	813	932	1047	990	1070	1025	1487	1725	1103	1155	738	926	1019	946	1082
ENSMUSG00000002032	2923	2553	3654	3082	2839	2710	3256	4037	3005	3986	2442	1554	3978	2537	3068	1856	1981	2347
ENSMUSG00000002033	11	12	12	11	15	18	22	15	12	24	4	4	25	16	17	18	8	38
ENSMUSG00000002043	542	540	678	633	641	640	586	604	599	988	1767	2327	764	561	565	589	555	568
ENSMUSG00000002052	2469	2173	2883	2167	2244	2630	2520	2798	2426	3087	1732	1181	2520	2365	2515	2830	2348	2549
ENSMUSG00000002055	71	44	227	95	163	216	68	202	109	172	33	8	51	75	139	247	221	186
ENSMUSG00000002057	0	0	0	0	1	0	1	0	0	2	0	2	2	0	1	0	1	2
ENSMUSG00000002058	113	114	181	114	145	144	142	146	109	227	358	410	155	121	106	146	116	223
ENSMUSG00000002059	1898	1991	2312	1745	1729	1935	2118	2290	1962	2703	3117	1972	2244	1719	1673	2009	1797	2190
ENSMUSG00000002064	1667	1404	1969	1587	1518	1817	1636	1758	1594	2303	2502	3019	1908	1454	1720	1656	1472	1672
ENSMUSG00000002068	21	23	27	25	38	33	24	17	8	38	30	16	22	11	16	27	8	20
ENSMUSG00000002076	304	238	358	209	203	195	380	523	476	671	1016	1097	585	443	458	263	361	216
ENSMUSG00000002083	79	52	103	92	73	90	94	93	63	84	112	74	180	119	164	118	96	115
ENSMUSG00000002100	1	1	7	1	3	6	2	4	3	4	2	1	1	1	2	2	3	6
ENSMUSG00000002102	4582	4109	5531	4161	4514	5053	5227	5515	4813	8120	8966	6819	5689	4528	4974	4570	4246	5296
ENSMUSG00000002103	1093	919	1172	956	965	1108	1126	1102	1102	1085	573	257	1115	806	942	1099	944	1159
ENSMUSG00000002104	0	0	0	0	0	0	0	0	0	0	0	0	0	0	0	0	0	0
ENSMUSG00000002105	896	824	1305	865	1078	1118	1146	1115	968	1371	1449	1231	1026	867	1042	1278	1007	1284
ENSMUSG00000002107	216	177	273	242	291	336	272	230	238	200	151	104	354	278	321	376	221	446
ENSMUSG00000002108	1523	1118	1578	1148	1260	1334	1725	1986	1796	2925	4494	6481	1930	1423	1657	1532	1467	1338
ENSMUSG00000002109	183	121	198	131	166	207	143	132	134	136	27	17	125	109	133	243	166	198
ENSMUSG00000002111	41	79	124	55	58	71	132	96	109	137	209	162	123	92	90	123	72	142
ENSMUSG00000002129	1262	1110	1555	1127	1282	1462	1347	1516	1283	2484	2161	1117	1344	1198	1192	1435	1039	1396
ENSMUSG00000002147	2246	1892	2572	1821	2033	2152	2293	2615	2237	3663	2069	1011	2622	2319	2456	2775	2415	2539
ENSMUSG00000002190	2	2	6	3	3	6	0	3	1	0	0	1	1	0	0	0	2	3
ENSMUSG00000002204	43518	27585	50598	32843	41634	40974	38598	48780	45423	62932	109176	79587	54930	44677	50379	38898	46019	67599
ENSMUSG00000002205	1502	1296	1653	1310	1375	1537	1356	1513	1381	2157	3141	2707	1657	1163	1410	1445	1343	1336
ENSMUSG00000002210	540	419	527	520	576	584	598	627	595	811	849	545	599	430	489	581	514	584
ENSMUSG00000002221	900	774	1114	708	723	875	809	954	802	994	347	163	842	691	764	1059	920	938
ENSMUSG00000002222	4237	3535	4522	3473	3572	4186	3177	3479	3082	1916	234	311	3565	2975	3501	4113	3365	3601
ENSMUSG00000002227	690	702	852	663	709	705	794	860	889	1145	1257	582	1005	607	767	884	869	914
ENSMUSG00000002228	91	108	104	74	83	61	112	168	126	235	202	182	135	131	105	92	97	89
ENSMUSG00000002233	1978	2107	2460	1888	1928	1864	3121	3309	2925	3883	5501	4641	3406	2330	2378	2511	2340	1782
ENSMUSG00000002240	0	0	0	0	0	0	0	0	0	0	0	0	0	0	0	0	1	0
ENSMUSG00000002249	608	481	747	551	687	662	697	755	647	1085	981	655	740	585	710	841	789	654
ENSMUSG00000002250	693	572	813	702	681	807	797	796	732	1324	1285	854	950	812	824	1348	795	911
ENSMUSG00000002257	102	92	118	89	133	122	108	134	118	102	135	69	107	66	93	146	98	156
ENSMUSG00000002265	948	716	1198	1107	1193	1528	768	501	422	199	30	77	598	457	688	837	620	1110
ENSMUSG00000002266	87	93	126	199	176	214	64	28	25	21	1	0	49	42	48	44	49	113
ENSMUSG00000002274	21	20	20	18	17	20	16	21	19	21	37	96	22	18	11	17	18	24
ENSMUSG00000002279	945	780	1091	813	917	976	969	999	918	1420	2425	1822	1131	782	939	987	819	1148
ENSMUSG00000002280	1289	1132	1489	1093	1226	1261	1348	1470	1193	2152	2268	1852	1430	1180	1231	1311	1118	1430
ENSMUSG00000002289	3419	3454	4499	4697	3098	3888	2584	1879	2386	3051	4968	2500	3139	2655	2609	5154	4856	1267
ENSMUSG00000002297	98	84	119	100	100	113	95	129	90	53	11	10	110	83	98	112	104	82
ENSMUSG00000002307	557	477	619	502	526	642	582	587	529	965	811	390	631	506	590	711	608	647
ENSMUSG00000002308	723	613	842	659	716	811	739	688	697	1115	2098	3032	769	572	679	673	560	825
ENSMUSG00000002319	728	699	853	628	734	808	804	853	744	1205	1559	1151	791	586	586	888	635	724
ENSMUSG00000002320	2175	1860	2462	1661	1696	1942	1790	2260	2068	3129	2803	1175	2244	1864	1999	2268	1909	2121
ENSMUSG00000002324	387	343	470	402	547	769	576	421	479	652	445	276	403	263	373	527	499	720
ENSMUSG00000002325	615	486	757	589	746	777	555	535	453	894	336	151	501	418	450	593	459	784
ENSMUSG00000002326	119	106	158	118	124	152	142	158	106	121	23	22	138	118	117	134	122	169
ENSMUSG00000002329	939	788	1062	842	846	940	1043	1124	1172	1048	853	519	1192	905	986	1015	1063	876
ENSMUSG00000002332	3130	2885	3474	2590	2436	2737	2895	3662	3400	5005	6591	3779	4411	3467	3538	3295	3295	2972
ENSMUSG00000002341	0	0	1	0	1	0	0	0	0	1	2	0	0	0	1	0	0	0
ENSMUSG00000002342	1062	832	1253	955	1005	1094	1074	1207	947	1535	1616	1721	1080	806	913	1130	1018	1196
ENSMUSG00000002343	179	161	249	179	199	207	228	249	189	347	604	940	204	176	205	207	168	249
ENSMUSG00000002346	4941	5362	6514	4789	4948	4847	5093	5290	6310	5421	5240	2866	7284	4184	5393	6603	6184	5159
ENSMUSG00000002365	3621	2936	3701	2533	2820	3442	3184	3438	3065	3653	1434	804	3131	2586	3020	4090	3211	3502
ENSMUSG00000002372	1249	1117	1464	1073	1267	1388	1354	1343	1204	2319	2001	1585	1362	1084	1202	1394	1257	1375
ENSMUSG00000002379	1116	993	1256	1213	1186	1465	1393	1227	1145	1900	3509	5177	1456	1016	1130	837	865	1186
ENSMUSG00000002384	4	0	2	1	3	6	5	1	3	1	1	0	1	4	4	1	1	0
ENSMUSG00000002393	1325	1184	1606	1112	993	1113	1793	2152	1877	3342	3775	4835	1904	1883	1746	2079	1836	1625
ENSMUSG00000002395	1576	1331	1806	1379	1488	1624	1562	1720	1534	2717	4032	6104	1810	1351	1469	1588	1477	1778
ENSMUSG00000002396	596	486	685	556	650	568	646	751	679	1544	1119	1043	657	584	611	843	736	738
ENSMUSG00000002409	555	487	708	536	576	600	836	739	678	937	1367	1087	678	481	631	732	689	636
ENSMUSG00000002413	1586	1205	1758	1259	1244	1320	1442	1617	1336	798	170	151	1591	1530	1721	1674	1760	1207
ENSMUSG00000002416	294	248	319	324	296	293	290	285	284	263	215	339	330	201	267	265	304	268
ENSMUSG00000002428	995	861	1357	858	996	994	1132	1237	1066	362	22	24	1150	974	1168	1345	1275	984
ENSMUSG00000002455	1950	1820	2413	1566	1896	2177	2021	2020	1881	2128	1182	453	2030	1897	1930	2242	1886	2179
ENSMUSG00000002458	70	60	107	69	74	90	98	85	74	83	66	51	86	72	88	108	104	111
ENSMUSG00000002459	2	5	1	5	1	0	2	2	1	0	0	0	3	3	2	1	1	4
ENSMUSG00000002475	3075	2468	2913	2280	2150	2175	2705	3157	2670	2452	360	631	2743	2105	2293	2698	2405	1953
ENSMUSG00000002477	529	470	659	533	539	688	684	662	629	579	136	93	685	543	562	513	456	554
ENSMUSG00000002486	303	217	374	324	385	417	379	306	373	276	100	49	330	227	265	346	349	381
ENSMUSG00000002489	160	106	308	94	278	418	137	172	172	416	104	25	118	322	334	357	209	165
ENSMUSG00000002496	2578	2228	2988	2229	2381	2659	2454	2409	2388	4023	4746	3224	2626	2233	2527	3033	2336	3053
ENSMUSG00000002500	71	72	65	48	40	54	90	115	77	138	212	118	92	59	72	95	93	24
ENSMUSG00000002504	1250	1052	1637	1262	1596	1881	1654	1626	1509	2537	2356	2102	1485	1495	1386	1856	1327	2545
ENSMUSG00000002524	2575	2366	3114	2442	2743	3071	2960	3208	2822	4724	5438	3683	3241	2459	2911	2779	2462	3270
ENSMUSG00000002546	2120	1653	2471	1731	1918	2307	2094	2201	1937	2321	1592	604	1968	1736	2017	2408	2019	2618
ENSMUSG00000002550	2315	1901	2420	1831	2055	2407	2435	2654	2443	3873	5336	4638	2698	1935	2199	2318	2277	2685
ENSMUSG00000002565	1109	545	1664	636	1324	1541	854	1255	1057	2029	134	93	774	1715	1740	1843	1587	1290
ENSMUSG00000002578	107	110	133	67	118	135	112	84	61	83	88	81	47	39	59	252	103	114
ENSMUSG00000002580	548	479	525	488	513	535	583	645	583	930	1646	2746	662	506	557	350	368	388
ENSMUSG00000002588	1	0	0	0	5	1	0	0	0	2	3	0	3	7	11	6	0	3
ENSMUSG00000002602	702	452	884	703	1012	1006	1073	770	702	1447	776	382	899	840	984	1049	650	1582
ENSMUSG00000002603	373	306	557	361	436	510	459	400	342	867	1140	1272	492	481	456	491	291	643
ENSMUSG00000002608	1065	1011	1284	1093	1125	1294	1174	1310	1084	1793	1716	1272	1211	977	1122	1278	1012	1400
ENSMUSG00000002617	214	171	248	169	237	227	289	295	265	25	4	9	228	211	244	259	236	291
ENSMUSG00000002625	1717	1322	1900	1503	1587	1913	1711	1730	1538	1721	465	193	2071	1633	1802	2102	1788	2147
ENSMUSG00000002633	23	12	15	9	14	41	7	10	20	17	5	9	29	27	20	23	16	46
ENSMUSG00000002635	496	350	484	359	432	417	452	467	423	721	854	1366	454	348	373	472	391	444
ENSMUSG00000002658	1019	860	1126	952	1092	1170	1227	1256	1153	1161	573	294	1293	1126	1010	1129	991	1212
ENSMUSG00000002660	1770	1661	2053	1642	1671	1958	2134	2145	2035	2856	4584	4678	2310	1637	1740	1685	1606	1877
ENSMUSG00000002661	503	416	541	376	467	555	624	658	581	786	1324	2350	570	410	476	455	492	554
ENSMUSG00000002664	9	12	6	18	12	23	14	23	17	32	18	36	13	12	10	14	11	8
ENSMUSG00000002668	314	295	390	323	367	402	348	328	330	361	196	82	335	250	333	440	341	426
ENSMUSG00000002679	354	318	476	305	359	379	332	378	265	221	10	4	374	297	315	346	258	400
ENSMUSG00000002688	193	244	281	190	206	302	241	258	242	261	79	44	261	243	288	441	267	528
ENSMUSG00000002699	38	32	53	33	31	56	41	47	46	39	12	5	55	38	62	53	50	74
ENSMUSG00000002718	1399	1156	1565	1154	1124	1369	1452	1583	1366	1159	95	123	1369	1212	1417	1485	1399	1495
ENSMUSG00000002728	1160	970	1369	1008	1219	1356	1198	1343	1065	1264	174	165	1218	978	1145	1209	992	1369
ENSMUSG00000002731	532	445	637	463	492	636	455	490	409	458	100	66	506	339	404	495	384	650
ENSMUSG00000002732	80	63	114	80	100	145	89	71	58	71	11	23	106	97	82	81	60	171
ENSMUSG00000002733	1241	995	1556	1059	1101	1372	1144	1329	1181	1267	342	266	1199	1040	1105	1478	1103	1390
ENSMUSG00000002741	2482	2125	2722	2080	2254	2507	2507	2775	2498	3705	2889	1669	2721	2242	2494	2579	2364	2386
ENSMUSG00000002748	2680	2369	3232	2542	2549	3100	2389	2526	2314	2476	982	663	2592	2524	2697	2804	2317	2906
ENSMUSG00000002763	2809	2552	3521	2499	2646	2796	3111	3382	3259	4544	6485	6198	3563	2803	3151	3477	2968	3339
ENSMUSG00000002767	2017	1822	2276	1876	1887	2158	2245	2365	2202	3191	4491	3659	2301	1655	1796	1761	1724	2099
ENSMUSG00000002768	1069	938	1313	1019	1121	1279	1239	1244	1130	1965	3079	3766	1311	1099	1123	970	955	1169
ENSMUSG00000002769	661	535	669	456	435	458	602	696	705	1353	2350	3441	1083	715	742	582	731	589
ENSMUSG00000002771	36	34	47	40	56	36	39	33	35	31	19	21	31	24	43	57	29	29
ENSMUSG00000002778	3680	3458	4401	3271	3535	4078	3535	3954	3422	5118	7719	5747	4224	3120	3635	3378	3099	3716
ENSMUSG00000002781	1135	986	1231	893	876	1038	1083	1179	1070	1491	2373	2423	1161	885	1030	1242	948	1210
ENSMUSG00000002791	26	20	34	24	48	46	27	9	29	12	16	8	19	13	28	21	28	57
ENSMUSG00000002797	1689	1431	1756	1330	1478	1447	1619	2093	1794	1045	598	434	2562	1971	2060	1860	1747	1015
ENSMUSG00000002799	205	121	235	192	242	364	249	266	261	442	302	133	241	306	262	401	272	410
ENSMUSG00000002803	639	493	687	505	660	625	670	731	670	947	1347	1272	659	546	632	663	642	702
ENSMUSG00000002804	556	452	613	444	508	543	543	587	513	930	1601	3111	677	524	553	481	508	599
ENSMUSG00000002808	511	388	481	276	318	279	371	543	536	618	343	191	625	429	566	433	456	366
ENSMUSG00000002812	2424	1995	2872	1912	2168	2719	2270	2469	2332	4077	3722	1983	2493	2228	2486	3029	2471	2859
ENSMUSG00000002814	221	219	276	217	233	243	267	261	244	304	181	112	258	194	222	310	256	282
ENSMUSG00000002820	1262	1180	1720	1184	1294	1388	1534	1574	1394	3045	3594	6552	1503	1171	1367	1551	1432	1712
ENSMUSG00000002825	179	198	227	181	216	265	220	224	208	280	213	281	241	161	193	259	220	230
ENSMUSG00000002831	49	77	100	98	98	154	96	82	84	126	720	46	131	180	285	620	134	181
ENSMUSG00000002835	78	82	112	78	74	127	85	90	94	82	80	26	59	53	76	87	79	69
ENSMUSG00000002844	480	533	652	466	585	773	632	578	468	884	1075	799	569	494	558	558	451	824
ENSMUSG00000002845	345	329	551	321	482	482	302	424	331	423	176	65	371	376	348	405	337	378
ENSMUSG00000002846	928	810	1034	838	934	1027	1079	1076	963	1252	1143	673	1114	885	955	990	925	933
ENSMUSG00000002847	606	291	885	416	644	563	403	584	460	911	558	310	466	629	781	702	662	653
ENSMUSG00000002870	353	402	484	291	313	455	500	455	478	497	383	186	354	331	348	412	320	398
ENSMUSG00000002871	1227	1131	1450	863	1062	1108	1292	1304	1175	1336	1433	1358	1324	974	1171	1282	1032	1170
ENSMUSG00000002881	1169	1212	1294	1082	1143	1431	1703	1626	1399	974	144	115	1509	1571	1519	1562	1383	1333
ENSMUSG00000002885	404	297	495	375	471	518	492	555	481	803	743	343	620	539	539	621	511	629
ENSMUSG00000002897	930	921	1255	892	1025	1050	1075	1242	880	1217	816	416	1163	913	1010	1025	883	894
ENSMUSG00000002900	5018	3322	5100	3713	4378	5246	3927	3868	4269	4923	1782	1146	4217	4731	4729	5038	4743	5612
ENSMUSG00000002908	89	80	109	75	80	117	102	82	100	133	150	131	74	78	100	118	96	111
ENSMUSG00000002910	0	0	0	0	0	0	0	0	0	0	0	0	0	0	0	0	0	0
ENSMUSG00000002930	0	0	0	0	0	0	0	0	0	0	0	0	0	0	0	0	0	0
ENSMUSG00000002944	11321	8485	12994	8386	8047	7693	9724	17075	13017	8664	487	758	16785	13847	15179	12186	14933	3426
ENSMUSG00000002948	984	843	1247	900	888	1037	932	1075	879	1417	1056	666	1069	836	930	1044	951	1022
ENSMUSG00000002949	2122	1988	2639	1995	2056	2324	2257	2373	2019	2026	960	893	2389	1751	1907	2216	1967	2111
ENSMUSG00000002957	6383	5568	6724	5358	4919	6271	5986	6432	6023	8173	8815	6058	6834	5182	5806	6299	5337	5847
ENSMUSG00000002963	819	748	948	667	750	812	969	985	915	1562	1916	2096	981	767	790	853	879	941
ENSMUSG00000002968	2597	2324	3211	2247	2397	2913	2747	3019	2711	3918	5035	3945	2787	2196	2604	2987	2502	2872
ENSMUSG00000002980	3069	2376	4906	2972	4182	6127	3419	3527	3262	9318	9987	6767	3375	4775	5162	4839	3544	4907
ENSMUSG00000002981	6442	5747	7942	5585	5933	6470	6659	7295	6422	12100	17292	10889	7790	6210	6919	7238	6279	6320
ENSMUSG00000002983	146	125	230	190	192	213	170	158	132	443	307	295	268	221	268	225	159	212
ENSMUSG00000002984	1436	1243	1654	1300	1381	1703	1906	1922	1666	2223	2815	1769	1858	1470	1450	1507	1286	1836
ENSMUSG00000002985	4564	4034	5697	4511	5622	6277	4725	3855	3454	5495	6739	5254	4719	4069	4578	4368	2864	16613
ENSMUSG00000002992	0	0	0	0	0	0	0	0	0	0	0	0	0	0	0	0	0	0
ENSMUSG00000002996	847	696	1046	674	716	793	671	748	711	569	60	75	777	662	847	975	817	943
ENSMUSG00000002997	87	38	149	58	83	304	80	140	91	103	34	19	106	260	302	457	114	215
ENSMUSG00000003031	1267	1090	1614	1219	1247	1520	1126	1346	1106	832	89	110	1234	1040	1246	1627	1271	1560
ENSMUSG00000003032	280	248	411	304	350	455	379	248	271	400	120	55	303	294	323	448	300	381
ENSMUSG00000003033	1349	1139	1556	1142	1273	1498	1317	1423	1241	2140	2057	1543	1493	1077	1238	1277	1101	1529
ENSMUSG00000003037	2584	2430	3297	2353	2528	2851	2942	3065	2763	3743	3021	1903	3055	2345	2613	2508	2278	2924
ENSMUSG00000003038	1394	1312	1739	1262	1366	1642	1143	1370	1221	1685	693	359	1477	1180	1168	1162	1019	1437
ENSMUSG00000003039	2493	2384	2973	2318	2454	2731	2465	2734	2342	3104	1761	902	2772	2054	2597	2531	2056	2976
ENSMUSG00000003051	286	292	494	370	407	790	449	506	494	1162	1138	585	468	519	535	532	464	501
ENSMUSG00000003053	0	2	0	0	5	0	0	0	0	0	2	0	0	0	0	0	1	3
ENSMUSG00000003062	931	847	1141	762	781	868	877	1035	1023	1025	457	297	1158	851	941	853	817	859
ENSMUSG00000003068	2858	2401	3554	2399	2599	3041	3026	3268	3055	3819	4351	2451	3365	2762	3051	3371	2836	3250
ENSMUSG00000003070	10	6	20	13	9	35	19	22	13	16	16	14	13	13	20	20	15	25
ENSMUSG00000003072	11915	11119	14044	11555	11777	13316	13151	13526	11751	21632	41888	49862	14800	10892	11790	10613	9973	12046
ENSMUSG00000003099	2307	2012	2630	1931	2135	2350	2433	2660	2332	3964	3243	2274	2525	1866	2232	2519	2208	2439
ENSMUSG00000003119	803	671	903	695	793	887	777	764	681	747	297	134	695	695	730	874	692	697
ENSMUSG00000003123	364	402	491	417	412	554	596	525	525	570	1754	486	627	486	674	1262	785	562
ENSMUSG00000003131	1853	1590	2197	1626	1755	2166	1830	2049	1774	1889	435	368	1913	1606	1790	1962	1905	1932
ENSMUSG00000003134	153	157	246	148	190	224	142	150	154	128	51	24	141	110	161	283	193	228
ENSMUSG00000003135	1330	1177	1441	1047	989	1132	1250	1465	1177	1416	659	401	1293	1066	1204	1286	1187	1055
ENSMUSG00000003153	34	16	29	37	47	39	30	36	36	64	22	14	52	40	46	54	39	62
ENSMUSG00000003154	900	656	916	721	796	967	819	834	759	1070	620	298	881	756	763	956	823	902
ENSMUSG00000003161	3558	3126	4363	3260	3737	4081	3443	3583	3105	3899	2395	2223	3534	2922	3159	3158	3008	3948
ENSMUSG00000003166	1807	1634	2248	1575	1745	2019	1627	1873	1776	2391	2684	1664	1949	1444	1659	1742	1541	1848
ENSMUSG00000003184	1681	1410	2050	1732	1848	1898	1935	2102	1971	3388	2862	3077	2206	1721	1829	1825	1711	1905
ENSMUSG00000003190	92	77	82	59	101	111	92	98	83	126	93	68	81	59	79	122	76	106
ENSMUSG00000003198	234	171	275	204	236	224	178	231	224	51	11	15	191	132	214	221	217	243
ENSMUSG00000003199	1205	1043	1438	1143	1317	1556	1309	1450	1265	2345	3550	3983	1346	1083	1341	1299	1199	1677
ENSMUSG00000003200	754	598	892	691	813	1056	855	837	786	1718	1244	1013	828	723	721	892	609	960
ENSMUSG00000003206	2	11	27	5	5	6	10	7	7	13	15	6	4	8	7	8	6	13
ENSMUSG00000003226	3599	3105	3994	2820	2970	3671	3229	3434	3024	869	51	101	3325	3607	3738	4007	3355	3777
ENSMUSG00000003227	24	11	43	35	27	27	12	28	32	12	5	5	24	12	18	37	51	32
ENSMUSG00000003228	184	126	220	163	193	294	191	194	152	245	58	44	212	277	291	282	209	268
ENSMUSG00000003233	1566	1341	1782	1328	1545	1768	1489	1431	1361	1841	1375	843	1425	1146	1297	1814	1518	1826
ENSMUSG00000003234	1461	1246	1625	1200	1350	1501	1501	1657	1367	2040	1680	1123	1615	1368	1328	1629	1421	1853
ENSMUSG00000003235	1693	1480	2068	1507	1562	1730	1879	1995	1899	3112	3868	3365	1850	1566	1759	1796	1554	1873
ENSMUSG00000003269	1196	1073	1532	1082	1231	1377	1226	1417	1165	2365	2309	1913	1328	1040	1082	1206	1081	1217
ENSMUSG00000003271	23	8	46	13	24	30	41	31	29	76	41	43	29	64	48	26	35	22
ENSMUSG00000003273	81	41	95	45	84	102	80	102	71	99	103	76	80	76	91	151	66	168
ENSMUSG00000003279	18	12	18	17	20	51	22	16	17	38	22	11	33	39	30	35	33	41
ENSMUSG00000003282	19	26	33	17	23	28	23	23	24	9	0	0	29	42	46	65	33	74
ENSMUSG00000003283	48	41	85	32	60	54	73	53	52	70	48	67	85	49	53	64	51	55
ENSMUSG00000003299	2506	2216	2959	2237	2373	2626	2617	2971	2679	4267	6440	7089	3127	2474	2418	2539	2242	2318
ENSMUSG00000003308	890	850	1159	765	878	1052	1124	1186	1114	1618	1466	638	1137	930	1025	1244	1052	1180
ENSMUSG00000003309	585	531	771	523	666	934	614	604	530	1017	981	610	543	537	687	741	600	1000
ENSMUSG00000003316	7362	6774	8843	7355	7377	8243	8049	8355	7154	10562	10086	4550	8713	6734	7802	7988	7749	6505
ENSMUSG00000003341	0	0	0	3	0	2	0	2	0	1	0	0	1	0	1	2	1	0
ENSMUSG00000003344	1805	1571	2019	1496	1633	1708	1753	1964	1899	2731	4457	5589	2067	1521	1760	2168	1728	1840
ENSMUSG00000003345	2956	2567	3687	2597	2810	3204	3247	3449	3046	5200	6046	5077	3368	2828	2943	3184	2741	3581
ENSMUSG00000003346	2088	1813	2726	1967	1910	2213	2424	2669	2286	4223	7879	12764	2854	2296	2377	2278	2207	2315
ENSMUSG00000003348	29	15	37	22	29	29	27	22	20	131	62	40	32	45	37	39	19	59
ENSMUSG00000003352	313	201	367	230	294	510	322	331	326	646	505	257	287	333	376	444	344	501
ENSMUSG00000003354	18	16	20	24	15	35	16	16	16	24	18	8	16	13	17	19	20	17
ENSMUSG00000003355	86	106	90	105	111	128	149	77	100	158	236	272	138	65	90	94	68	168
ENSMUSG00000003360	1846	1632	2247	1625	1891	2136	1814	1985	1858	2777	1576	1056	1996	1814	1986	2462	1944	2331
ENSMUSG00000003363	1783	1535	2181	1762	1797	2093	1666	1720	1581	2803	4054	2837	1926	1494	1774	1951	1452	2271
ENSMUSG00000003378	674	525	798	589	700	812	690	744	648	932	774	865	672	595	681	932	719	949
ENSMUSG00000003379	22	14	27	8	7	16	15	22	14	22	24	30	20	12	16	23	11	15
ENSMUSG00000003380	3454	3244	4498	3119	3565	3990	3679	3871	3362	6020	10180	15175	4014	3274	3604	3807	3356	4438
ENSMUSG00000003382	508	493	698	475	532	647	519	496	513	464	73	48	533	572	522	740	527	715
ENSMUSG00000003402	4138	3870	5132	4120	4219	4695	4775	4799	4774	7348	9968	4478	5373	3908	4239	4467	3716	3830
ENSMUSG00000003410	38	28	95	26	66	58	53	52	35	49	20	22	56	63	89	51	56	62
ENSMUSG00000003411	125	101	117	90	113	151	74	72	52	172	166	222	111	48	51	87	59	186
ENSMUSG00000003418	1203	1056	1294	895	849	1072	1247	1392	1262	446	60	67	1266	1248	1264	1289	1296	918
ENSMUSG00000003420	7468	7223	9224	6868	6808	7270	7246	8085	7788	10902	20077	15118	8882	6132	7097	8442	7478	7888
ENSMUSG00000003421	836	682	996	695	788	898	866	888	773	1296	1451	1431	890	723	787	859	795	945
ENSMUSG00000003423	1064	865	1151	956	962	1062	1070	1146	1044	1696	2876	3540	1235	872	996	981	909	982
ENSMUSG00000003429	2674	2501	3186	2712	2926	3264	2985	2876	2507	4553	5965	4479	2997	2393	2378	2291	2012	3089
ENSMUSG00000003435	2188	1863	2776	1976	2103	2592	2195	2371	2208	3907	2263	1076	2332	2016	2328	2666	2072	2600
ENSMUSG00000003436	0	0	0	0	0	1	1	0	0	0	1	0	0	1	0	3	1	0
ENSMUSG00000003437	1677	1572	2074	1485	1706	1980	1718	1885	1699	1598	740	376	1884	1480	1612	1731	1527	1851
ENSMUSG00000003438	1842	1614	2160	1695	1669	1835	2007	2238	2088	3525	6325	6976	2421	1815	1946	1821	1662	1828
ENSMUSG00000003444	225	212	256	227	261	262	282	279	267	369	550	785	295	231	217	198	184	237
ENSMUSG00000003452	437	342	558	388	368	420	446	467	404	154	20	28	474	369	418	479	411	467
ENSMUSG00000003458	2139	1885	2609	1825	2007	2352	1923	2053	1791	3321	3372	1604	1993	1640	1992	2529	1947	2789
ENSMUSG00000003464	3317	2752	3618	2757	2762	3224	3028	3548	3232	4825	5342	3729	3444	2738	2947	3272	3083	3400
ENSMUSG00000003469	145	194	208	158	156	198	149	135	157	226	290	236	169	109	139	251	163	309
ENSMUSG00000003476	6	1	7	7	6	9	8	1	6	11	8	4	7	7	4	6	0	17
ENSMUSG00000003477	28818	30110	32766	22750	23662	23949	22292	32955	27506	46699	83983	176035	35422	23352	24877	23669	22825	10547
ENSMUSG00000003484	9	8	14	4	14	23	29	20	10	18	22	35	23	21	18	22	14	26
ENSMUSG00000003500	208	216	315	195	236	339	263	227	225	358	510	293	250	219	237	310	190	391
ENSMUSG00000003505	0	0	0	0	0	0	0	0	0	0	0	0	0	0	0	0	0	0
ENSMUSG00000003518	1067	990	1323	1119	1132	1443	1419	1276	1126	1994	750	394	1192	1042	1257	1634	1152	1544
ENSMUSG00000003526	0	1	0	2	0	0	0	0	0	0	0	0	0	0	0	0	0	0
ENSMUSG00000003528	3405	3219	4006	2961	3035	3544	3942	3985	3657	6037	11403	8156	4310	3369	3772	3310	2964	3636
ENSMUSG00000003531	0	0	0	0	0	0	0	0	0	0	0	0	0	0	0	0	1	0
ENSMUSG00000003534	4442	3976	5000	3516	4376	4587	5295	5476	4998	8510	8184	5912	5051	4266	4696	5598	4511	6894
ENSMUSG00000003541	604	714	806	715	786	746	1030	865	927	1508	1784	1276	692	357	514	905	839	2244
ENSMUSG00000003545	5	3	13	18	6	12	2	4	2	398	384	37	68	45	25	17	7	12
ENSMUSG00000003546	3461	3015	3797	3086	3131	3134	3542	4125	3483	5611	6485	6540	4293	3202	3648	2980	2919	3309
ENSMUSG00000003549	239	201	300	253	261	346	266	256	203	528	533	598	253	236	250	292	211	314
ENSMUSG00000003555	4	6	7	0	6	5	5	8	5	8	8	1	6	4	13	9	10	4
ENSMUSG00000003559	1986	1664	2086	1600	1666	1899	1969	1938	1909	1899	1365	726	2096	1474	1678	1945	1868	1928
ENSMUSG00000003573	110	89	143	100	129	162	134	80	93	164	85	105	91	84	116	173	122	210
ENSMUSG00000003575	570	550	726	566	601	667	645	676	637	961	893	679	607	530	590	889	643	778
ENSMUSG00000003581	709	555	845	619	720	761	659	736	661	1051	940	870	718	569	628	792	602	774
ENSMUSG00000003585	60	63	101	60	92	87	118	79	73	98	56	17	59	63	68	95	90	122
ENSMUSG00000003604	594	516	644	550	591	669	620	752	597	730	874	357	758	597	677	606	494	602
ENSMUSG00000003617	634	472	929	633	965	981	1511	1106	1104	686	100	191	1208	1097	1227	2581	1986	2726
ENSMUSG00000003623	15825	11411	18793	13501	12815	12178	13045	17692	14176	10565	402	598	17958	15722	17798	18832	17939	5557
ENSMUSG00000003644	600	539	701	453	545	620	646	634	632	940	1127	558	530	469	527	670	626	762
ENSMUSG00000003657	0	0	0	0	0	0	0	0	0	0	0	0	0	0	0	0	0	0
ENSMUSG00000003660	3376	2841	3810	3010	3009	3268	3370	3585	3147	4290	2554	1288	3354	3086	3414	3919	3461	3519
ENSMUSG00000003662	2043	1656	2287	1691	1743	1961	2063	2247	1924	2490	2089	1373	2375	1725	1972	2073	2001	2047
ENSMUSG00000003665	5	0	4	1	3	4	4	1	0	2	1	0	1	2	2	3	1	4
ENSMUSG00000003680	924	796	1113	803	841	929	911	1054	880	1300	1695	1913	967	713	739	883	774	977
ENSMUSG00000003721	1365	1293	1688	1206	1363	1463	1367	1488	1348	1310	133	104	1414	1230	1344	1489	1389	1468
ENSMUSG00000003731	2803	2620	3490	2568	2662	3105	3049	3224	2729	3547	1513	930	2941	2421	2752	3238	2874	2855
ENSMUSG00000003746	5645	4762	5784	4347	4278	4517	4865	5879	5047	4882	1834	1038	5277	4096	4773	5854	5451	4511
ENSMUSG00000003752	90	104	141	85	103	92	104	97	87	198	126	78	82	99	71	125	93	136
ENSMUSG00000003778	1333	962	1491	1073	1168	1386	1189	1271	1154	891	107	64	1243	1082	1259	1498	1208	1303
ENSMUSG00000003779	28	43	50	80	38	131	46	29	41	42	11	5	45	35	38	36	18	37
ENSMUSG00000003808	852	771	991	861	910	982	937	1089	854	1603	1570	1465	1017	743	897	948	824	987
ENSMUSG00000003809	13531	11806	14886	10441	10747	11490	12387	14198	13306	17768	12806	7125	15681	10710	12644	12529	11866	11854
ENSMUSG00000003810	2463	2209	2858	2222	2224	2422	2801	2772	2513	3867	4530	2296	2811	2296	2795	2907	2257	2103
ENSMUSG00000003812	316	341	454	427	410	437	536	405	371	531	606	786	442	303	360	504	413	523
ENSMUSG00000003813	1099	913	1261	922	889	1031	1173	1371	1257	1990	2583	1352	1373	1157	1230	1300	1149	1212
ENSMUSG00000003814	21491	17700	22540	20428	19608	24137	23592	25273	23299	38917	44899	23175	26837	20853	23271	19370	17945	18897
ENSMUSG00000003824	193	161	241	175	193	220	196	215	160	183	61	31	255	164	210	207	180	242
ENSMUSG00000003847	3028	2319	4276	2534	3421	4036	2669	2739	2326	1485	209	188	2693	3130	3729	3653	2941	3497
ENSMUSG00000003848	608	619	796	577	661	716	645	763	593	1262	579	361	680	591	566	712	552	580
ENSMUSG00000003849	1650	1461	2062	1239	1380	1501	1983	1813	2004	2647	1218	608	2065	1512	1720	2266	1806	1520
ENSMUSG00000003863	21	17	17	18	23	25	27	13	11	29	35	17	24	25	22	26	26	26
ENSMUSG00000003865	1469	1389	1562	1151	1445	1695	1474	1414	1457	2064	2111	954	1289	1025	1210	1811	1427	2213
ENSMUSG00000003868	611	513	711	607	639	791	659	673	599	949	1008	624	659	566	600	667	601	742
ENSMUSG00000003872	14	14	13	8	19	15	15	17	9	25	10	9	9	11	7	23	21	11
ENSMUSG00000003873	559	549	709	627	600	815	696	637	565	936	1224	1914	701	438	516	524	519	597
ENSMUSG00000003882	8	11	15	4	13	16	11	11	3	5	0	1	14	11	11	12	15	24
ENSMUSG00000003923	1779	1481	1970	1355	1559	1690	1537	1843	1602	1104	102	113	1792	1365	1570	1793	1693	1649
ENSMUSG00000003929	237	221	327	256	272	289	240	299	272	58	1	3	331	227	291	347	332	296
ENSMUSG00000003934	25	25	41	39	33	52	22	35	26	40	20	6	27	23	31	36	24	34
ENSMUSG00000003948	424	442	622	429	513	739	468	452	337	828	286	57	518	601	577	686	393	879
ENSMUSG00000003949	4128	3393	3927	3348	3326	3538	3249	4087	4044	3431	1777	1117	4139	3184	3603	2774	3606	4716
ENSMUSG00000003955	1043	916	1250	1151	1179	1392	1276	1228	1016	1055	319	244	1216	975	1117	959	819	1219
ENSMUSG00000003970	10475	9738	13083	10215	10938	12984	12870	12486	11973	15843	24223	21146	14157	11324	11718	11408	9850	14870
ENSMUSG00000003974	0	0	0	0	1	0	1	0	0	1	0	0	1	0	1	1	0	1
ENSMUSG00000003992	448	415	602	415	388	487	355	393	358	556	344	231	391	309	360	444	395	453
ENSMUSG00000004018	172	135	179	156	174	186	171	190	175	148	63	51	178	129	176	171	143	184
ENSMUSG00000004031	1	1	6	4	0	3	1	3	2	5	2	1	3	2	1	1	0	8
ENSMUSG00000004032	2474	2067	2527	2163	2151	2578	2729	2364	2140	3100	3626	3051	2863	2031	2132	2106	2028	2198
ENSMUSG00000004035	225	219	285	213	238	213	193	191	232	349	391	299	293	168	289	237	249	297
ENSMUSG00000004038	2	0	0	4	4	3	2	4	2	1	2	3	2	2	1	1	1	3
ENSMUSG00000004040	1626	1473	2019	1564	1639	2131	2131	2011	1795	3428	1736	1011	1993	2043	1869	2707	2085	2314
ENSMUSG00000004043	688	543	765	455	490	545	535	732	742	940	611	242	730	685	720	977	1023	646
ENSMUSG00000004054	1745	1495	2160	1608	1687	1882	1871	2046	1847	3891	3993	3654	1997	1817	1892	2075	1833	1935
ENSMUSG00000004056	2599	2439	3198	2370	2472	2810	2749	2970	2667	5026	7128	8769	3163	2441	2909	3009	2573	2815
ENSMUSG00000004069	3568	3099	3913	3003	3135	3571	3844	4127	3624	5227	2608	875	4015	3115	3484	4007	3495	3407
ENSMUSG00000004070	1244	1029	1516	981	1121	1222	1221	1382	1194	1720	1253	870	1368	1118	1210	1282	1044	1453
ENSMUSG00000004071	2351	2076	2627	1908	2199	2362	2207	2536	2157	3578	3077	1945	2412	1874	2052	2465	2256	2351
ENSMUSG00000004096	1880	1687	2225	1714	1798	2097	1639	1785	1605	1424	1188	790	1875	1473	1670	1621	1432	1877
ENSMUSG00000004098	159	133	316	198	250	322	342	224	191	199	123	89	240	222	244	248	206	150
ENSMUSG00000004099	622	492	777	594	664	744	820	734	752	785	415	280	667	579	661	913	799	871
ENSMUSG00000004100	395	436	530	417	508	556	494	516	497	1045	708	598	560	440	470	631	443	466
ENSMUSG00000004105	948	657	1087	916	1238	1429	923	631	636	1154	682	364	925	686	818	827	510	2487
ENSMUSG00000004110	21	17	15	17	6	8	20	17	7	4	3	0	19	13	9	21	22	45
ENSMUSG00000004113	0	0	1	0	0	1	0	0	0	0	0	0	0	1	1	1	1	3
ENSMUSG00000004127	223	189	283	147	195	235	175	219	179	116	20	12	225	204	230	243	213	170
ENSMUSG00000004151	874	740	765	720	662	639	848	957	821	475	129	158	1153	719	865	657	690	629
ENSMUSG00000004187	618	504	753	575	588	671	569	571	500	620	213	133	684	454	551	743	604	770
ENSMUSG00000004207	57980	55202	77375	58194	58664	65311	65785	63054	59321	101359	113130	66555	67915	51364	59432	74372	58722	43367
ENSMUSG00000004221	1345	1046	1583	1043	1083	1254	1143	1287	1062	1102	389	314	1181	993	1258	1461	1295	1214
ENSMUSG00000004231	929	727	1354	782	973	1581	1179	1497	1227	2043	1816	987	1198	1236	1529	1947	1416	1519
ENSMUSG00000004233	413	310	354	353	317	411	303	379	376	364	166	64	346	265	321	428	325	405
ENSMUSG00000004263	286	265	355	263	294	321	325	317	307	444	726	661	315	257	251	276	251	306
ENSMUSG00000004264	3769	3519	4469	3472	3667	3892	4244	4418	3895	6621	8152	6027	4328	3404	3785	3505	3160	4167
ENSMUSG00000004266	824	634	987	630	635	737	723	883	734	1082	1027	565	884	629	742	815	683	750
ENSMUSG00000004267	44	34	76	43	68	64	87	73	44	135	32	25	56	83	42	96	72	134
ENSMUSG00000004268	1272	1044	1467	1184	1207	1389	1312	1422	1216	1706	1120	624	1489	1120	1157	1203	1062	1370
ENSMUSG00000004270	3389	2945	4027	2824	2854	3033	3147	3329	3127	4586	5324	3229	3350	2466	2940	3192	2929	2869
ENSMUSG00000004285	4339	4227	5116	4334	4438	5128	5050	4882	4445	6560	9734	11824	5230	3581	3992	3858	3469	4782
ENSMUSG00000004296	4	3	0	2	3	6	0	3	3	0	0	0	2	2	6	4	1	6
ENSMUSG00000004317	3342	3105	3675	3440	3020	3476	4059	3188	3133	2778	649	553	3526	2802	3155	3284	2689	3097
ENSMUSG00000004319	4587	3991	4970	3566	3527	4025	4133	4929	4382	2668	386	510	4738	4199	4520	4254	4233	3869
ENSMUSG00000004328	67	24	51	54	70	114	18	39	16	80	31	18	14	35	22	37	64	34
ENSMUSG00000004341	1113	690	1774	658	1049	930	609	991	834	1598	968	510	695	921	1125	951	1197	1027
ENSMUSG00000004344	0	0	0	0	0	0	0	0	0	0	0	0	0	0	0	0	0	1
ENSMUSG00000004347	66	56	107	61	82	240	85	70	51	73	10	2	53	109	117	127	81	111
ENSMUSG00000004356	2544	2333	2724	2998	2275	2756	1779	1781	1488	1800	405	361	1482	1413	1343	2341	2152	1162
ENSMUSG00000004359	9	4	3	6	3	3	3	3	0	0	0	1	3	0	1	2	1	3
ENSMUSG00000004360	2	1	1	0	1	4	0	0	0	7	2	0	4	4	3	6	2	0
ENSMUSG00000004364	4321	3657	4633	3531	3514	3985	3737	4372	3793	2105	199	452	4314	3534	4088	4139	3706	3940
ENSMUSG00000004366	0	0	0	0	0	0	0	0	0	0	0	0	0	0	0	0	0	0
ENSMUSG00000004371	7	3	9	14	8	15	7	10	3	9	5	0	13	10	9	12	7	6
ENSMUSG00000004393	813	740	976	674	718	809	952	1034	828	1585	1949	1752	936	759	716	881	776	906
ENSMUSG00000004394	4059	3519	4668	3203	3631	4115	3608	4263	3602	6002	5535	2505	4389	3265	3708	3790	3621	3612
ENSMUSG00000004415	173	135	190	167	179	266	99	145	137	183	192	229	114	91	112	84	134	149
ENSMUSG00000004446	2056	1586	1840	1365	1476	1643	1787	1751	1639	1734	1144	729	1973	1184	1575	1552	1298	1445
ENSMUSG00000004451	1367	1328	1702	1261	1343	1557	1711	1605	1394	1578	528	272	1623	1233	1415	1278	1097	1520
ENSMUSG00000004455	2060	1825	2732	1865	1942	2284	2009	2245	1876	2766	1106	642	2172	1890	2149	2327	1933	2424
ENSMUSG00000004460	2968	2482	3193	2945	2897	3321	3579	3794	3492	3355	1993	952	4447	3491	3725	2711	2599	2449
ENSMUSG00000004462	717	693	942	660	674	771	734	754	649	666	254	141	819	563	713	702	661	709
ENSMUSG00000004473	84	53	119	86	105	168	120	106	80	241	243	322	122	144	170	119	85	187
ENSMUSG00000004500	191	157	218	158	173	185	211	216	182	147	172	86	149	153	167	268	214	259
ENSMUSG00000004508	523	395	620	478	434	566	562	684	587	756	289	101	709	493	650	756	719	653
ENSMUSG00000004530	1318	1233	1473	1239	1199	1445	1680	1777	1505	2466	1775	734	1879	1482	1596	1582	1466	1310
ENSMUSG00000004535	8862	7239	9647	6394	6964	7900	7589	8715	7940	3511	272	523	8901	7331	8167	8533	7604	8474
ENSMUSG00000004540	0	0	1	0	0	2	1	0	0	2	0	0	1	0	1	1	0	1
ENSMUSG00000004542	0	0	0	0	0	0	0	0	0	0	0	0	0	0	0	0	0	0
ENSMUSG00000004552	18	13	49	12	30	157	28	16	30	80	75	34	16	68	57	104	20	29
ENSMUSG00000004558	3096	2582	3799	2245	2776	3115	4263	3808	3632	4845	4443	1694	5772	3902	5007	4917	4352	3839
ENSMUSG00000004561	478	399	572	392	507	550	564	550	469	634	529	360	573	492	530	585	442	576
ENSMUSG00000004562	495	329	646	414	525	624	610	631	538	853	634	495	611	572	645	711	715	758
ENSMUSG00000004565	2202	1844	2701	1976	2106	2400	2400	2636	2531	3508	2865	1844	2490	2121	2395	2989	2567	2056
ENSMUSG00000004567	1965	1677	2263	1802	1960	2005	1919	2003	1830	2416	2449	1732	2038	1456	1767	1992	1567	2147
ENSMUSG00000004568	1967	1628	2491	1620	1921	2202	1899	2016	1995	3016	2163	868	1954	1653	2028	2644	2032	2858
ENSMUSG00000004591	2132	1759	2162	1598	1778	2189	1828	2002	1674	807	69	132	1879	1628	2012	2298	1815	2145
ENSMUSG00000004609	47	17	60	24	29	31	39	41	41	41	5	7	51	51	65	37	51	74
ENSMUSG00000004610	742	698	761	767	741	910	877	687	755	1073	1803	2057	862	623	589	481	586	648
ENSMUSG00000004612	17	2	9	16	21	21	10	5	6	18	39	45	17	16	11	16	9	32
ENSMUSG00000004626	3774	3260	4484	3303	3473	3801	4051	4095	3585	5282	4826	3964	4070	3166	3433	3721	3358	3820
ENSMUSG00000004630	2	5	2	2	2	2	0	1	4	4	0	2	3	0	1	1	2	2
ENSMUSG00000004631	117	68	175	120	176	197	131	111	118	230	56	40	150	190	194	176	135	202
ENSMUSG00000004633	443	376	582	353	405	504	439	487	488	612	361	187	392	385	480	543	388	365
ENSMUSG00000004637	412	335	484	367	382	423	296	328	291	631	565	241	348	266	286	360	297	470
ENSMUSG00000004642	538	481	726	511	647	757	543	615	454	407	50	52	510	377	470	630	549	605
ENSMUSG00000004651	0	0	0	1	0	0	0	0	0	0	0	0	0	0	0	1	0	0
ENSMUSG00000004654	18	7	22	14	10	14	10	13	20	13	3	9	7	16	18	12	37	12
ENSMUSG00000004655	29872	21748	35400	18635	25504	26091	23657	30836	29802	41889	52163	47128	27761	25763	28860	29635	29883	26714
ENSMUSG00000004661	121	64	123	108	87	165	127	116	101	227	76	54	119	87	100	133	113	221
ENSMUSG00000004665	612	517	857	606	761	992	789	658	518	1206	1119	809	730	757	856	597	442	1062
ENSMUSG00000004667	1617	1374	1869	1334	1483	1722	1666	1676	1604	2717	4201	3907	1834	1362	1494	1351	1335	1788
ENSMUSG00000004668	3922	3977	5626	3677	4179	4953	4784	3157	3241	2730	211	360	3184	3288	4179	6727	5116	9892
ENSMUSG00000004677	933	781	1104	838	943	1055	977	934	893	1341	582	263	940	868	940	1141	876	1080
ENSMUSG00000004698	21	19	18	14	25	33	16	24	18	10	4	2	27	23	21	37	16	32
ENSMUSG00000004707	18	24	18	14	16	16	13	15	9	16	9	2	20	23	27	16	13	49
ENSMUSG00000004730	73	187	305	68	95	115	95	99	75	84	25	16	137	102	122	83	67	181
ENSMUSG00000004748	618	494	758	542	590	747	734	785	693	1174	1414	1618	648	521	510	699	627	697
ENSMUSG00000004768	656	454	654	380	503	506	550	670	489	507	113	90	527	400	429	481	507	499
ENSMUSG00000004771	2178	1964	2337	1931	2208	2689	2277	2282	2029	1590	558	399	2388	1717	1921	1863	1866	2359
ENSMUSG00000004788	960	839	1112	873	881	1006	1098	1106	987	1741	2058	1657	1084	862	921	1048	877	964
ENSMUSG00000004789	13321	11365	14842	11147	11262	13283	13922	13425	12703	16364	12401	4942	14774	11256	12824	13637	11636	14017
ENSMUSG00000004791	11	11	14	14	29	34	17	19	18	57	28	17	46	29	28	27	19	22
ENSMUSG00000004798	1537	1266	1728	1226	1238	1524	1337	1712	1454	987	227	214	1683	1362	1630	1795	1403	1401
ENSMUSG00000004814	0	0	2	3	0	1	0	0	1	2	1	3	6	3	0	2	1	3
ENSMUSG00000004815	851	675	875	629	624	674	954	954	911	1160	241	80	819	589	828	1080	1028	844
ENSMUSG00000004821	0	0	0	0	0	0	0	0	0	0	0	0	0	0	0	0	0	0
ENSMUSG00000004837	233	137	298	200	273	325	191	196	184	323	199	221	181	186	230	240	182	284
ENSMUSG00000004842	6	1	7	9	0	6	3	5	6	3	0	0	16	2	6	4	8	5
ENSMUSG00000004843	1517	1378	1727	1268	1325	1723	1575	1631	1484	1212	194	351	1662	1327	1433	1773	1441	1503
ENSMUSG00000004846	911	843	1078	863	1052	1300	1002	1040	965	1606	1792	1098	1039	818	933	1248	964	1142
ENSMUSG00000004849	1915	1841	2276	1868	2048	2389	2230	2158	1955	3404	4716	4301	2346	1738	1918	1808	1637	1870
ENSMUSG00000004864	363	339	531	404	499	484	461	448	389	686	1085	707	567	385	480	525	424	409
ENSMUSG00000004865	2337	2053	2833	2360	2163	2541	2695	2862	2626	3207	1393	755	3026	2272	2602	2808	2507	2042
ENSMUSG00000004872	0	0	0	0	0	0	0	0	0	0	0	0	0	0	1	0	1	0
ENSMUSG00000004880	923	939	1141	947	867	1049	939	959	958	789	192	161	978	884	913	786	735	661
ENSMUSG00000004885	2	6	5	0	3	13	1	3	0	37	10	1	3	15	20	16	3	0
ENSMUSG00000004891	883	705	945	957	1070	1354	1014	817	694	923	537	609	943	861	923	840	556	1558
ENSMUSG00000004892	0	0	2	0	0	4	0	1	2	0	0	0	3	1	1	3	0	1
ENSMUSG00000004894	2	2	0	0	0	1	0	1	1	1	0	0	0	0	3	2	1	0
ENSMUSG00000004895	1397	1225	1731	1333	1371	1592	1356	1462	1262	2227	2450	1520	1507	1238	1332	1493	1176	1455
ENSMUSG00000004896	616	501	678	608	645	693	559	622	534	735	261	198	624	486	534	632	538	671
ENSMUSG00000004897	7812	6375	8560	6793	7162	8125	8187	8767	8319	11311	13915	8959	9360	7038	7678	8120	7545	7728
ENSMUSG00000004902	27	34	37	44	37	27	27	36	30	32	16	7	39	21	25	20	31	24
ENSMUSG00000004929	488	419	515	475	505	569	642	606	567	835	1280	881	596	470	524	622	463	625
ENSMUSG00000004931	1380	1171	1694	1352	1354	1445	1417	1734	1465	2568	3231	2689	1578	1236	1330	1661	1416	1338
ENSMUSG00000004933	24	25	26	27	36	31	28	24	37	45	40	47	34	26	26	21	25	24
ENSMUSG00000004934	867	868	1044	863	980	1038	1023	1107	1030	1484	2005	1682	1054	734	887	939	837	857
ENSMUSG00000004936	1509	1437	1974	1348	1553	1932	1730	1559	1488	1389	266	205	1470	1329	1403	1951	1376	2373
ENSMUSG00000004937	2368	2041	2824	2186	2250	2559	2652	2747	2502	4075	5375	4397	2815	2154	2416	2649	2277	2686
ENSMUSG00000004939	1	1	1	3	0	2	1	0	2	0	1	0	1	2	0	0	3	1
ENSMUSG00000004945	2183	1992	2657	2064	2108	2384	2327	2468	2094	2975	3636	2306	2748	1922	2276	2009	1954	2289
ENSMUSG00000004947	323	308	442	297	405	383	289	370	356	584	653	571	335	292	343	413	338	384
ENSMUSG00000004948	0	1	0	0	0	0	0	0	0	0	0	0	0	0	0	0	0	1
ENSMUSG00000004951	173	166	354	282	358	567	337	251	216	798	1367	612	441	773	618	519	225	349
ENSMUSG00000004952	165	144	279	138	184	218	166	167	159	308	158	184	177	205	239	196	142	275
ENSMUSG00000004961	3	5	4	3	3	3	0	1	2	5	13	12	4	1	3	5	1	6
ENSMUSG00000004980	16503	15010	20862	15701	16994	19567	17868	19142	16574	7735	783	1197	19936	16010	17480	18486	16655	19020
ENSMUSG00000004988	787	567	1226	634	992	1524	776	971	904	1954	1131	746	933	1427	1493	773	875	741
ENSMUSG00000004994	275	193	278	220	244	280	244	254	241	292	169	65	256	175	227	249	196	230
ENSMUSG00000004996	585	530	663	532	615	636	690	683	590	984	1376	1990	619	433	486	702	638	668
ENSMUSG00000005034	2101	1784	2504	1707	1845	2173	1763	2059	1826	1638	292	316	1829	1515	1848	2213	1835	2463
ENSMUSG00000005043	311	240	343	257	277	306	416	370	340	475	419	215	261	273	279	372	303	316
ENSMUSG00000005045	22	8	43	3	20	23	11	18	24	28	7	4	19	23	30	40	34	24
ENSMUSG00000005054	1605	1420	1812	1489	1462	1814	1645	1680	1476	2041	1790	1676	1734	1264	1294	1331	1255	1621
ENSMUSG00000005057	38	17	36	21	31	37	25	21	25	64	144	53	29	35	60	44	12	70
ENSMUSG00000005069	3281	2785	3541	2669	2795	2962	3035	3316	3234	4949	4101	2965	3382	2492	2727	3207	2868	3277
ENSMUSG00000005078	1117	1058	1406	1055	1124	1308	1082	1178	1025	1079	432	230	1232	915	1063	1061	1056	999
ENSMUSG00000005087	44	43	74	63	60	110	72	56	45	48	18	16	88	66	66	60	46	75
ENSMUSG00000005089	188	158	196	91	90	99	116	176	166	113	39	23	164	125	177	226	213	111
ENSMUSG00000005102	381	354	570	365	420	540	431	371	402	367	63	39	340	364	420	634	469	686
ENSMUSG00000005103	2910	2514	3399	2521	2755	3609	3103	3183	2768	5013	3104	1516	3151	2934	2987	3177	2693	3520
ENSMUSG00000005107	883	784	838	691	637	758	646	595	615	875	471	161	800	549	639	822	704	1261
ENSMUSG00000005124	81	78	147	93	102	122	181	96	71	85	42	17	113	93	97	78	49	155
ENSMUSG00000005125	39983	30060	35585	26851	25455	33000	28369	25952	27746	37226	44104	25273	39984	24149	32117	83572	56074	25661
ENSMUSG00000005131	116	86	121	97	119	120	125	108	111	34	1	1	135	89	100	134	101	123
ENSMUSG00000005142	6366	6212	7633	5480	5738	6341	5548	6102	5408	9238	11185	5697	6096	4396	5116	6220	4838	5639
ENSMUSG00000005148	42	48	96	69	76	201	56	64	50	227	54	13	73	140	116	139	57	49
ENSMUSG00000005150	667	514	786	523	602	648	710	669	640	799	589	372	732	580	589	577	570	627
ENSMUSG00000005161	4558	4462	5579	4618	4662	5680	5030	4986	4322	7870	11081	11153	5234	3898	4326	4232	3637	5315
ENSMUSG00000005198	3735	2960	3936	3020	3469	4102	3488	3871	3451	4986	4702	3023	3449	2867	3218	4718	3579	4162
ENSMUSG00000005202	6	10	8	5	11	9	5	5	0	6	10	10	3	1	2	4	2	30
ENSMUSG00000005204	1443	1222	1718	1194	1336	1520	1418	1646	1412	2534	1908	901	1625	1336	1401	1689	1398	1584
ENSMUSG00000005220	140	20	233	68	258	169	34	184	140	149	34	37	63	180	294	197	224	131
ENSMUSG00000005225	1636	1595	1948	1443	1495	1634	1804	1996	1626	2017	856	429	1837	1483	1584	1869	1556	983
ENSMUSG00000005232	7	11	11	1	15	3	5	3	2	5	0	0	1	0	3	6	2	7
ENSMUSG00000005233	780	651	786	594	581	835	589	583	713	333	46	34	699	411	595	801	630	1108
ENSMUSG00000005237	54	36	80	45	46	42	49	63	52	61	21	12	58	33	79	81	82	42
ENSMUSG00000005251	714	557	814	595	634	871	618	645	598	1416	814	439	568	611	635	688	496	991
ENSMUSG00000005267	40	21	59	30	46	76	56	39	43	25	1	3	41	47	75	67	56	87
ENSMUSG00000005268	2297	292	434	535	791	1760	261	357	1093	329	103	259	463	347	466	771	946	6228
ENSMUSG00000005299	5819	5186	6777	4942	5290	5938	6418	6646	5767	6751	5837	3346	6757	5199	5987	6064	5351	5539
ENSMUSG00000005312	4352	3967	5411	3888	3890	4729	4837	5243	4641	4359	1421	941	5303	4654	5086	5854	4783	4686
ENSMUSG00000005320	1572	1319	1726	1387	1487	1458	1667	1897	1639	2788	2470	1888	1841	1263	1507	1625	1660	1494
ENSMUSG00000005338	10	1	9	0	6	13	9	6	6	14	26	11	19	15	15	16	2	12
ENSMUSG00000005339	1	0	0	0	0	0	0	0	0	0	0	0	0	0	0	1	0	1
ENSMUSG00000005354	5286	4664	6136	4780	4941	5395	6009	6313	5507	8390	13699	12159	6884	5025	5505	4874	4741	5332
ENSMUSG00000005355	0	0	0	0	0	0	1	0	1	0	0	0	0	0	0	0	0	0
ENSMUSG00000005357	1	0	1	2	1	5	0	4	1	2	4	0	0	0	3	3	0	1
ENSMUSG00000005360	57	54	97	33	68	99	51	62	64	73	61	6	67	94	97	215	80	111
ENSMUSG00000005362	1100	940	1236	848	836	954	793	1006	853	582	40	64	961	848	900	1173	1009	1002
ENSMUSG00000005364	99	143	143	117	129	138	130	83	56	54	3	3	96	69	76	120	95	58
ENSMUSG00000005370	618	589	801	693	654	793	748	740	704	489	126	86	871	620	797	880	799	728
ENSMUSG00000005371	1398	1159	1681	1152	1264	1573	1238	1397	1209	662	65	74	1394	1311	1387	1698	1347	1536
ENSMUSG00000005373	6969	6573	8081	6976	7422	6920	7114	8063	6942	8977	3062	1317	9401	6500	6950	8621	7617	6111
ENSMUSG00000005374	561	528	702	573	656	755	648	634	553	833	769	410	649	499	530	708	580	607
ENSMUSG00000005397	1037	813	1434	1397	1923	2533	1236	819	679	841	277	231	1186	947	1103	1101	554	1975
ENSMUSG00000005410	120	149	209	148	164	342	181	159	149	306	265	256	157	132	153	188	105	168
ENSMUSG00000005413	851	1065	1196	1234	1015	1228	1352	1253	1005	1856	2137	1062	1411	1319	1096	1028	884	529
ENSMUSG00000005417	5933	4656	7274	5156	5722	6581	5644	6162	5320	8287	4254	1476	6317	5626	6491	6563	5803	6664
ENSMUSG00000005442	1496	1334	2111	1427	1485	1826	1661	1785	1791	2812	2087	1560	1876	1693	1875	2749	1875	2318
ENSMUSG00000005447	235	207	335	244	277	377	263	255	258	437	613	852	283	199	279	281	246	378
ENSMUSG00000005465	20	7	37	23	24	30	48	35	22	40	32	32	31	32	26	35	20	38
ENSMUSG00000005469	2074	1727	2311	1631	1912	2082	1995	2224	1951	3057	3982	2202	2168	1857	1932	2138	1775	2271
ENSMUSG00000005470	14	14	16	30	20	40	15	17	14	35	26	22	14	22	19	24	15	18
ENSMUSG00000005474	0	0	0	0	0	0	0	0	0	0	0	0	0	0	0	0	0	0
ENSMUSG00000005481	760	620	926	708	772	811	871	846	791	1338	1075	896	883	708	741	675	621	830
ENSMUSG00000005483	1208	1389	1823	1638	1637	1689	929	1236	872	5480	2961	925	1313	1687	1136	1075	880	1169
ENSMUSG00000005493	1	2	5	0	5	0	1	1	2	4	0	0	3	2	0	4	2	1
ENSMUSG00000005501	1004	897	1130	859	842	1082	977	1012	914	658	88	57	947	768	902	1198	953	1173
ENSMUSG00000005503	0	0	0	0	0	0	0	1	0	0	0	0	0	0	0	0	0	0
ENSMUSG00000005505	0	0	0	0	0	0	0	0	0	0	0	0	0	0	0	0	0	0
ENSMUSG00000005506	0	0	0	0	0	0	0	0	1	0	0	0	0	0	0	0	0	0
ENSMUSG00000005510	0	0	0	0	0	2	0	0	0	1	0	0	2	0	0	0	0	1
ENSMUSG00000005514	10693	8609	11757	8204	8374	9019	10450	13689	12867	21194	29257	21094	14270	11127	11795	10139	10699	11824
ENSMUSG00000005533	7999	8336	9906	7962	7438	7956	8499	8936	8112	7180	4706	2556	9895	6662	8596	9946	9809	5819
ENSMUSG00000005534	3275	2933	3396	2917	2933	3417	2741	2675	2757	1575	285	300	3052	2492	3046	3959	3314	3823
ENSMUSG00000005540	13	6	12	3	9	8	8	3	9	0	2	5	9	5	6	10	4	7
ENSMUSG00000005547	3094	2926	3252	1182	1462	1170	2681	2236	2147	4273	781	1021	2420	1702	1728	1795	2223	3595
ENSMUSG00000005553	1071	1217	1249	1133	1181	1462	1526	1170	1194	2213	2921	1802	1525	1197	1251	2094	1502	3748
ENSMUSG00000005566	2461	2296	2935	2237	2381	2918	2468	2620	2492	3916	4384	3031	2555	1990	2370	3169	2458	3151
ENSMUSG00000005575	2651	2436	3238	2617	2528	2991	3196	3538	3029	5134	8258	8683	3368	2563	2495	2758	2145	2948
ENSMUSG00000005580	306	299	380	291	298	284	319	342	304	355	194	97	296	266	318	407	283	306
ENSMUSG00000005583	234	210	387	255	323	316	289	252	237	144	48	37	290	249	284	255	200	322
ENSMUSG00000005609	1627	1509	2108	1541	1603	1870	1703	1794	1636	1498	412	259	1737	1387	1625	1943	1606	1420
ENSMUSG00000005610	27024	24467	32196	24667	23519	27287	27163	28852	25404	19079	1822	3121	28066	23850	27142	28964	24714	25421
ENSMUSG00000005611	191	175	271	231	267	276	214	214	158	260	113	90	250	186	261	238	144	314
ENSMUSG00000005615	2108	1906	2403	1871	1715	2122	2065	2294	2119	2431	594	354	2034	1894	2054	2334	2115	1855
ENSMUSG00000005621	1795	1471	2023	1363	1684	1866	1404	1969	1439	3382	1798	887	1526	1363	1359	1828	1360	1546
ENSMUSG00000005625	2767	2498	3187	2513	2505	2719	3119	3403	2997	4519	5757	4094	3607	2630	2889	2872	2771	2718
ENSMUSG00000005628	15	13	23	20	12	16	26	21	14	23	10	1	21	14	18	22	6	31
ENSMUSG00000005640	1675	1493	1602	1413	1278	1809	1465	1511	1355	1875	1536	823	1447	873	1014	1180	1166	1845
ENSMUSG00000005649	0	0	0	0	0	1	0	0	0	0	0	0	0	1	0	0	0	0
ENSMUSG00000005656	3504	3142	3850	3148	3308	3722	3679	4007	3346	2748	308	408	3923	3115	3486	3367	2983	3367
ENSMUSG00000005667	135	83	121	109	105	202	152	152	105	166	79	61	129	115	116	124	96	157
ENSMUSG00000005672	530	629	905	511	736	916	586	449	444	414	169	103	462	435	507	732	504	998
ENSMUSG00000005674	265	219	299	191	254	228	304	321	303	515	605	850	309	242	282	298	295	351
ENSMUSG00000005677	4	2	7	0	0	2	1	1	2	3	1	0	2	4	1	6	9	6
ENSMUSG00000005681	110	94	130	98	105	128	100	97	105	167	281	355	115	100	96	54	73	118
ENSMUSG00000005682	1272	1091	1566	1227	1277	1462	1212	1217	1092	1315	222	110	1455	1016	1268	1406	1113	1532
ENSMUSG00000005683	8063	7108	9730	7111	7651	9105	8547	8529	7240	10962	8641	3665	8877	7087	8169	8618	6884	9043
ENSMUSG00000005686	559	525	828	625	639	1272	630	611	522	797	329	115	580	647	751	885	580	894
ENSMUSG00000005687	1522	1300	1767	1205	1409	1500	1414	1499	1450	1452	560	383	1545	1140	1261	1434	1266	1493
ENSMUSG00000005696	0	0	3	3	2	4	0	2	2	2	0	0	6	2	3	0	2	1
ENSMUSG00000005698	1720	1483	1964	1468	1657	1919	1603	1780	1448	1279	250	150	1526	1412	1565	1860	1512	1873
ENSMUSG00000005699	191	150	226	150	180	225	198	222	234	254	486	683	238	159	189	218	227	212
ENSMUSG00000005705	7	13	16	16	16	27	17	13	12	14	5	6	7	13	14	19	14	20
ENSMUSG00000005716	664	970	937	739	565	761	772	716	623	885	1092	1056	712	451	517	716	524	1007
ENSMUSG00000005718	110	144	150	119	129	137	189	145	203	65	76	53	223	160	204	228	177	223
ENSMUSG00000005732	0	0	0	0	0	0	0	0	0	0	0	0	0	0	0	0	0	0
ENSMUSG00000005763	7	8	12	11	12	7	12	20	6	17	5	22	10	15	12	12	11	24
ENSMUSG00000005774	237	169	277	183	211	193	240	238	257	215	67	18	233	208	271	314	243	268
ENSMUSG00000005779	5005	4485	5826	4446	4783	5379	5422	5769	5164	8903	10862	9886	6397	4851	5118	4564	4361	5139
ENSMUSG00000005800	0	0	0	1	1	0	6	1	1	2	0	0	3	0	0	0	4	1
ENSMUSG00000005802	0	0	0	0	0	0	0	0	0	0	0	0	0	0	0	0	0	0
ENSMUSG00000005804	968	808	1161	779	840	967	910	1052	913	834	366	219	1017	754	924	1114	870	1061
ENSMUSG00000005813	1348	1301	1751	1208	1239	1390	1447	1792	1481	1813	315	231	1675	1499	1544	1700	1532	1264
ENSMUSG00000005823	845	827	1265	849	979	1111	988	1038	974	1650	2007	1164	1186	994	1160	1304	1041	1242
ENSMUSG00000005824	7	8	8	5	9	14	13	9	10	5	4	2	16	12	3	12	11	15
ENSMUSG00000005836	29	32	31	38	48	55	54	29	31	72	31	10	39	55	44	32	33	95
ENSMUSG00000005846	1359	1326	1758	1190	1374	1497	1244	1392	1321	915	105	120	1411	1281	1277	1546	1279	1536
ENSMUSG00000005864	0	0	0	0	0	0	0	0	0	0	0	0	0	0	0	1	0	0
ENSMUSG00000005871	1510	1269	1863	1429	1505	1897	1458	1401	1293	704	135	145	1283	1360	1526	1789	1506	1729
ENSMUSG00000005873	4118	3417	4832	3250	3439	3661	4103	4940	4386	5952	8231	8845	5283	4269	4704	4223	4236	2902
ENSMUSG00000005881	4284	3815	4878	3768	3907	4445	4076	4543	4225	7089	10474	9939	5210	3593	4141	4073	3763	4352
ENSMUSG00000005882	1961	1721	2175	1643	1690	1914	2039	2161	1787	2676	1923	1221	1962	1561	1755	2010	1751	2133
ENSMUSG00000005883	8	6	7	7	9	2	14	13	7	1	0	1	12	5	9	14	6	11
ENSMUSG00000005886	1808	1659	2132	1565	1442	1796	1674	2056	1621	1105	199	262	1802	1605	1829	2069	1841	1994
ENSMUSG00000005891	0	0	0	0	0	0	0	0	0	0	0	0	0	0	0	0	0	0
ENSMUSG00000005892	0	0	0	1	0	0	0	0	1	1	0	0	0	0	1	1	0	0
ENSMUSG00000005893	380	323	454	339	352	466	493	386	363	185	35	19	317	359	416	504	398	471
ENSMUSG00000005897	331	306	449	297	327	429	296	341	276	307	214	131	302	245	320	363	307	375
ENSMUSG00000005899	939	769	1108	827	879	1003	906	973	932	1321	829	565	957	797	882	1053	863	1007
ENSMUSG00000005907	829	667	870	650	724	723	769	761	728	598	172	112	708	577	696	824	719	765
ENSMUSG00000005917	0	0	0	0	0	1	0	0	0	2	0	0	0	0	0	1	1	0
ENSMUSG00000005936	1445	1192	1751	1335	1475	1642	1445	1405	1389	1570	925	510	1477	1157	1373	1459	1146	1460
ENSMUSG00000005947	51	55	70	67	93	74	72	57	67	74	52	60	69	36	60	75	57	88
ENSMUSG00000005949	992	938	1192	849	974	1125	950	939	732	892	689	342	761	583	691	923	650	1012
ENSMUSG00000005950	363	312	534	328	380	355	439	537	527	840	427	253	544	471	483	496	474	355
ENSMUSG00000005951	721	656	820	599	611	684	766	831	810	1054	895	361	708	505	618	827	758	777
ENSMUSG00000005952	4	1	4	4	2	6	2	0	4	6	3	0	1	5	1	3	0	2
ENSMUSG00000005958	180	195	254	158	192	228	196	199	220	310	332	223	217	173	180	282	195	352
ENSMUSG00000005968	744	738	923	590	591	670	730	1070	755	1540	842	399	881	664	833	1038	873	679
ENSMUSG00000005973	331	327	525	414	524	658	492	420	344	289	60	42	386	339	412	407	261	602
ENSMUSG00000005980	13406	9357	9887	5748	6069	6880	6108	11248	8539	12991	12198	10365	11554	8148	8225	5699	10881	7168
ENSMUSG00000005981	8130	6623	8947	6253	6254	6944	7399	8842	7923	11937	7363	5126	9421	7171	8033	8731	7743	8571
ENSMUSG00000005982	1125	939	1252	863	1005	1094	1059	1258	1146	1625	1553	816	1234	1028	1054	1195	998	1376
ENSMUSG00000005983	223	186	224	181	216	270	247	283	223	318	603	667	240	188	191	159	177	228
ENSMUSG00000005986	62	45	82	52	72	74	52	60	54	73	21	48	54	40	68	87	57	99
ENSMUSG00000005994	0	0	0	0	0	0	0	0	0	0	0	0	0	0	0	0	0	0
ENSMUSG00000006005	2798	2380	3479	2313	2533	2996	2572	2713	2498	1077	237	281	2527	2503	2812	3284	2604	2900
ENSMUSG00000006007	0	0	0	0	0	0	0	0	0	0	0	0	0	0	0	1	0	0
ENSMUSG00000006014	14	3	8	11	11	15	11	14	17	3	13	0	13	9	16	22	16	10
ENSMUSG00000006019	642	486	639	545	623	664	633	632	615	903	836	729	577	486	599	734	647	664
ENSMUSG00000006021	484	455	550	432	479	557	527	552	505	779	1181	1425	579	476	493	497	436	566
ENSMUSG00000006024	2492	2478	3184	2433	2610	2891	2827	2954	2523	4285	5083	4299	2711	2199	2329	2931	2212	2998
ENSMUSG00000006050	2260	1988	2595	2026	2128	2416	2378	2777	2299	3524	2997	1875	2521	1931	1980	2184	2153	2025
ENSMUSG00000006056	0	0	0	0	0	0	0	0	0	0	0	0	0	0	0	0	0	0
ENSMUSG00000006057	7187	6786	8764	7535	7670	8987	8682	7886	6842	10938	19230	21315	8695	6319	6757	5871	5347	8736
ENSMUSG00000006058	1748	1619	2018	1703	1700	2034	2023	2091	1832	2793	3831	2458	2321	1658	1809	1568	1475	1684
ENSMUSG00000006095	1307	1240	1529	1226	1234	1447	1596	1524	1408	2175	3325	2949	1665	1267	1428	1287	1130	1393
ENSMUSG00000006127	1438	1241	1648	1126	1341	1542	1236	1266	1236	1750	1473	965	1362	1060	1241	1585	1276	1927
ENSMUSG00000006134	1146	1164	1399	1043	1077	1348	1087	1150	1058	1453	316	143	971	886	943	1291	1026	1123
ENSMUSG00000006143	1	1	5	1	3	13	2	0	3	7	16	5	0	8	3	3	0	2
ENSMUSG00000006154	178	128	227	259	335	449	260	450	154	432	208	80	275	292	400	407	456	652
ENSMUSG00000006169	3671	3277	4019	3007	3054	3902	3572	4157	3617	3691	793	696	4515	3872	4277	4566	4037	4481
ENSMUSG00000006179	1	0	0	4	1	0	2	1	1	0	2	1	2	1	4	2	0	10
ENSMUSG00000006191	426	361	458	370	392	418	406	422	362	421	42	43	371	306	340	428	325	415
ENSMUSG00000006200	0	0	0	0	0	0	0	0	0	0	0	0	0	0	0	0	0	0
ENSMUSG00000006204	0	0	0	0	0	0	0	0	0	0	0	0	0	0	0	0	1	0
ENSMUSG00000006205	3890	2968	3486	2495	2269	2755	3569	4595	4168	5701	6066	3902	4365	3114	3554	5231	4433	2549
ENSMUSG00000006215	557	532	739	595	605	693	636	689	595	1232	1242	1686	655	535	603	661	561	699
ENSMUSG00000006216	4408	4032	4719	4020	4154	5120	4878	4402	4414	6611	7694	5556	5066	3553	3911	5503	4569	7692
ENSMUSG00000006218	101	102	187	89	124	132	111	148	98	261	279	339	141	119	140	111	178	52
ENSMUSG00000006219	216	180	343	292	369	390	427	293	228	430	141	106	322	265	329	321	232	506
ENSMUSG00000006221	166	140	161	146	165	163	265	199	203	191	117	50	212	153	147	250	202	308
ENSMUSG00000006235	64	46	165	58	97	273	93	77	81	292	168	100	82	234	218	173	136	113
ENSMUSG00000006241	107	70	95	85	93	119	147	127	114	194	143	136	160	107	125	152	99	165
ENSMUSG00000006262	2201	1872	2502	1758	1781	2084	1941	2132	1853	800	74	110	2134	1848	2115	2269	2159	1758
ENSMUSG00000006269	3722	3773	4575	3387	3531	4845	3694	3630	3274	3299	2613	1484	3943	2793	3111	4084	3319	6595
ENSMUSG00000006270	1	0	0	2	0	1	0	0	1	2	0	0	0	2	2	1	1	0
ENSMUSG00000006273	11987	11679	13914	10698	10064	12457	12562	13783	11437	17463	9117	5293	13378	10213	11307	10815	10020	12274
ENSMUSG00000006276	1109	991	1307	1035	1020	1225	1123	1103	1017	1477	666	342	1168	964	1132	1319	995	1359
ENSMUSG00000006281	911	783	1116	793	849	980	947	887	883	1224	799	403	933	771	963	1171	918	1219
ENSMUSG00000006288	864	675	911	726	840	945	869	845	751	951	579	572	841	596	819	957	804	984
ENSMUSG00000006289	660	580	756	576	630	759	613	611	534	823	738	540	652	520	571	597	462	798
ENSMUSG00000006299	4434	3822	5076	3872	3969	4387	4431	4754	4409	7277	10433	13061	5239	3864	4212	4070	3814	4455
ENSMUSG00000006301	695	517	952	697	776	989	871	793	718	1543	1296	637	780	797	901	1150	765	988
ENSMUSG00000006304	5276	4746	6472	4643	5153	5709	5840	6146	5134	6121	3121	2326	6693	5177	5628	5161	4674	5456
ENSMUSG00000006307	1330	1177	1710	1416	1455	1688	1507	1584	1437	2422	1196	644	1442	1262	1416	1950	1506	1675
ENSMUSG00000006310	88	52	73	49	67	77	83	87	92	69	51	27	74	67	77	92	77	74
ENSMUSG00000006311	0	0	0	0	0	0	0	0	0	0	0	0	0	0	0	0	0	0
ENSMUSG00000006313	68	40	126	58	104	460	77	56	108	248	329	266	43	186	147	242	83	126
ENSMUSG00000006315	3045	3224	4051	3119	3284	3714	3768	3846	3363	4750	7878	7948	4232	2935	3179	3045	2925	3577
ENSMUSG00000006333	8198	7663	10110	7916	8834	10725	8991	9030	8129	11967	16788	12852	10195	7894	8286	8570	7427	10856
ENSMUSG00000006335	319	316	425	307	376	386	374	389	358	525	572	458	431	261	322	369	322	283
ENSMUSG00000006342	8524	7232	8496	5892	5968	6853	5863	9145	9004	12995	22710	14253	11364	7586	8373	7035	7340	6633
ENSMUSG00000006344	182	140	185	208	197	317	160	115	115	297	259	320	201	162	145	202	114	277
ENSMUSG00000006345	37608	34995	45615	29970	29054	28307	37317	50487	45853	73482	125060	77508	54014	38728	43308	40313	41034	24756
ENSMUSG00000006356	1090	904	1643	1025	1379	1811	1436	1240	1151	2340	2861	3060	1260	1372	1445	1404	1211	1871
ENSMUSG00000006360	208	154	242	238	236	345	287	229	212	247	374	301	266	202	207	223	169	340
ENSMUSG00000006362	213	170	337	227	365	310	270	289	326	423	324	205	317	328	383	413	329	546
ENSMUSG00000006369	116	102	205	159	197	274	197	135	121	324	339	225	238	215	236	272	116	367
ENSMUSG00000006373	6800	5935	7662	5830	6170	7443	6230	6750	6051	4176	473	536	6974	5398	6368	7244	6074	9585
ENSMUSG00000006378	1567	1594	1814	1431	1377	1709	1635	1466	1471	2420	3606	4959	1718	1171	1327	1121	964	2476
ENSMUSG00000006386	733	547	1012	863	1324	1273	1023	767	812	751	137	126	820	964	1009	1009	772	1759
ENSMUSG00000006389	2	0	2	0	3	1	1	4	6	5	11	5	1	5	2	1	3	0
ENSMUSG00000006390	2641	2436	3130	2501	2568	2953	3385	3276	3102	3581	5145	3081	3205	2182	2619	2241	2042	2427
ENSMUSG00000006392	1048	921	1213	926	922	1154	1112	1192	1028	1213	848	625	1225	950	988	1007	785	971
ENSMUSG00000006395	2741	2207	3156	2784	2472	2763	2576	2660	2648	3162	4375	6969	3209	2130	2430	2202	2182	2012
ENSMUSG00000006398	34	59	84	123	90	193	56	45	45	110	91	79	66	40	39	65	34	63
ENSMUSG00000006403	10	16	20	16	26	20	35	27	14	53	11	1	63	30	44	37	18	13
ENSMUSG00000006412	1268	1164	1492	1177	1201	1433	1298	1564	1273	1368	756	425	1470	1240	1240	1126	1219	1180
ENSMUSG00000006418	2030	1716	2628	1694	2051	2036	2000	2357	1963	3776	3602	3205	2292	1808	1979	2181	2045	2021
ENSMUSG00000006423	1239	1057	1529	1072	1069	1254	1146	1209	1089	599	39	72	1151	991	1194	1355	1192	1234
ENSMUSG00000006435	13	20	35	17	23	45	26	31	25	59	41	36	19	19	29	20	27	29
ENSMUSG00000006442	461	447	566	443	468	508	619	689	585	1001	1350	1519	621	485	511	609	467	570
ENSMUSG00000006445	134	95	219	140	182	348	154	169	133	1233	341	83	142	319	306	368	213	221
ENSMUSG00000006456	577	455	625	547	514	695	459	520	491	771	947	549	651	543	498	554	398	626
ENSMUSG00000006457	27	14	46	30	35	34	27	31	22	29	33	18	24	30	37	26	23	42
ENSMUSG00000006462	6	3	9	9	6	6	9	5	4	4	16	6	10	7	9	10	7	4
ENSMUSG00000006463	452	476	661	470	539	549	555	542	493	533	444	272	549	418	481	627	509	627
ENSMUSG00000006464	540	422	635	506	542	603	535	574	519	605	293	142	515	420	511	648	546	592
ENSMUSG00000006469	1852	1853	2076	1878	1898	2433	1839	1481	1168	1749	1408	1779	1263	818	965	988	584	1982
ENSMUSG00000006471	434	338	535	399	419	465	457	490	469	699	381	231	455	435	476	650	502	537
ENSMUSG00000006476	1387	1139	1528	1258	1354	1448	1542	1540	1469	2355	1953	2579	1670	1316	1349	1684	1360	1871
ENSMUSG00000006488	0	0	0	0	0	0	0	0	0	0	0	0	0	0	0	0	0	0
ENSMUSG00000006490	0	0	0	0	0	0	0	0	0	0	0	0	0	0	0	0	1	0
ENSMUSG00000006494	1310	1073	1701	1040	1185	1503	986	1013	971	969	112	94	989	931	1109	1626	1377	1926
ENSMUSG00000006498	2615	2155	3036	2116	2274	2599	2457	2534	2169	3911	3397	1793	2523	2362	2399	3084	2184	3138
ENSMUSG00000006517	1503	1236	1671	1391	1346	1525	2164	2141	1917	2824	5048	4989	2451	1630	1863	1190	1300	1608
ENSMUSG00000006519	12047	11700	14020	12091	11300	13223	13572	13925	12254	21800	44372	76767	15253	10470	11169	10047	9663	10589
ENSMUSG00000006522	21	27	39	30	39	39	43	30	34	46	21	10	49	28	28	51	35	18
ENSMUSG00000006526	398	338	506	372	459	538	529	479	458	613	670	450	432	377	438	461	403	465
ENSMUSG00000006527	671	693	837	619	577	652	700	761	683	514	117	77	768	558	784	896	775	667
ENSMUSG00000006529	138	161	229	153	139	129	147	168	163	184	278	108	170	123	152	116	166	61
ENSMUSG00000006538	653	433	760	269	643	532	558	656	374	1809	912	920	605	327	490	919	632	737
ENSMUSG00000006542	341	179	235	277	241	364	239	328	190	524	141	84	529	355	387	254	402	244
ENSMUSG00000006546	0	2	0	0	0	0	0	0	1	0	0	0	0	1	0	1	1	0
ENSMUSG00000006567	158	101	203	163	158	159	152	154	161	189	123	55	187	164	181	214	226	205
ENSMUSG00000006570	6	6	12	8	5	16	13	9	10	15	21	21	9	8	9	7	7	17
ENSMUSG00000006574	1093	1724	2521	1627	2488	3190	2168	1382	1140	2143	1911	1596	880	1174	1254	2059	1257	4276
ENSMUSG00000006575	719	672	989	732	811	848	902	938	899	1419	2221	2002	1119	857	895	848	813	614
ENSMUSG00000006576	674	611	787	657	705	895	1058	832	785	873	325	257	942	554	712	1015	806	1291
ENSMUSG00000006585	132	176	225	100	132	209	207	167	174	177	258	184	141	121	126	249	214	162
ENSMUSG00000006586	52	53	62	60	53	52	56	59	53	17	3	10	74	27	66	46	49	31
ENSMUSG00000006587	13	10	8	18	14	26	19	20	16	25	15	11	31	16	26	17	13	34
ENSMUSG00000006589	1657	1529	1952	1477	1558	1776	1794	1893	1639	2633	4150	5397	2035	1298	1526	1481	1364	1506
ENSMUSG00000006599	1594	1486	2044	1493	1548	1655	1464	1642	1422	1045	123	121	1571	1247	1411	1503	1241	1338
ENSMUSG00000006611	548	491	740	533	678	776	629	530	479	756	609	336	591	444	517	629	510	1014
ENSMUSG00000006638	7	5	3	6	1	3	6	10	1	2	3	0	4	6	4	11	8	5
ENSMUSG00000006641	1005	1188	1580	1087	1382	1332	1007	1018	955	1573	1801	936	904	699	855	791	686	1746
ENSMUSG00000006642	6	7	13	24	13	14	7	12	12	56	4	2	18	27	13	14	4	17
ENSMUSG00000006649	529	379	475	478	489	681	434	437	328	778	408	229	645	303	396	592	304	1029
ENSMUSG00000006651	189	194	192	210	227	278	215	226	177	383	578	501	250	162	215	271	163	341
ENSMUSG00000006673	1317	1257	1521	1109	1293	1438	1271	1393	1214	1247	374	259	1285	1187	1240	1429	1274	1446
ENSMUSG00000006675	72	58	89	50	73	101	84	78	71	134	134	66	70	63	93	88	70	132
ENSMUSG00000006676	4025	3397	4795	3736	4007	4475	4031	4433	3733	6307	3570	2123	4520	3622	4175	4798	3810	4668
ENSMUSG00000006678	144	112	155	130	91	187	122	126	107	76	2	4	103	105	129	170	105	150
ENSMUSG00000006699	7166	6563	8872	6549	6818	8756	7485	7910	6586	8318	3494	2607	7987	6471	7194	7194	6512	7415
ENSMUSG00000006705	714	700	1001	786	745	791	807	899	715	1043	590	223	1009	864	872	741	641	609
ENSMUSG00000006711	80	65	63	100	84	79	82	72	75	63	13	11	80	53	63	43	30	91
ENSMUSG00000006715	401	354	506	359	364	439	379	465	409	329	55	58	379	290	364	435	409	374
ENSMUSG00000006717	3177	2861	3717	3250	3218	3812	3360	3506	3044	2948	875	635	3988	2766	2990	2727	2420	3438
ENSMUSG00000006720	32	33	38	24	37	49	22	33	21	14	4	2	26	26	25	38	30	35
ENSMUSG00000006724	51	189	225	486	388	393	578	176	178	131	136	52	352	233	249	695	165	457
ENSMUSG00000006728	1899	1755	2233	1834	2027	2385	2079	1854	1662	2506	2505	1805	1941	1421	1584	1900	1526	2246
ENSMUSG00000006731	216	140	284	199	224	324	268	231	228	470	397	273	217	272	289	383	276	535
ENSMUSG00000006732	951	982	1024	962	934	1023	1310	1340	1173	1700	2565	2381	1488	994	1049	1201	951	912
ENSMUSG00000006736	1303	1230	1495	1265	1314	1515	1464	1443	1311	2636	3101	2874	1488	1219	1410	1558	1242	1642
ENSMUSG00000006740	4420	3975	5393	3992	4284	5001	4822	5290	4379	1721	173	224	4633	4387	4837	4477	4297	4029
ENSMUSG00000006763	265	239	374	234	280	304	267	264	254	346	314	183	291	219	265	327	234	322
ENSMUSG00000006764	0	1	1	0	0	0	0	0	0	0	0	0	0	0	0	0	0	0
ENSMUSG00000006777	29	30	89	54	65	169	49	54	52	193	84	16	35	146	133	63	48	45
ENSMUSG00000006782	178	129	270	168	248	245	216	193	173	384	294	261	190	174	224	215	170	334
ENSMUSG00000006784	57	64	94	78	70	53	73	74	83	76	54	39	68	60	68	110	97	61
ENSMUSG00000006800	649	471	730	542	651	860	775	699	733	1096	1037	369	802	650	803	960	746	1116
ENSMUSG00000006818	10954	9713	12256	9952	10118	11715	10951	11548	9637	10982	8215	4639	12602	8923	10311	10632	9107	10828
ENSMUSG00000006850	269	226	347	236	292	290	303	335	297	369	367	469	371	245	332	421	350	395
ENSMUSG00000006906	610	451	655	468	492	606	568	589	535	548	380	227	595	403	483	593	525	587
ENSMUSG00000006920	2029	1653	2250	1569	1916	2000	1868	1983	1824	2568	1886	1082	2411	1915	2370	2489	1942	2252
ENSMUSG00000006930	127	121	201	122	137	192	120	174	138	217	95	63	149	160	172	202	201	215
ENSMUSG00000006931	152	102	231	128	207	304	157	146	137	277	222	238	151	165	165	290	204	357
ENSMUSG00000006932	8469	7132	9908	6803	7380	9060	7914	8671	7686	6421	641	788	7459	7037	8012	8966	7360	9688
ENSMUSG00000006941	1227	1189	1490	1133	1248	1394	1266	1336	1161	1576	1237	754	1346	1030	1084	996	944	1205
ENSMUSG00000006948	0	0	0	1	0	0	0	0	0	0	0	0	0	0	0	0	0	0
ENSMUSG00000006958	274	198	271	194	207	152	258	307	255	456	291	225	284	154	204	323	332	236
ENSMUSG00000006998	6041	5242	6916	5321	5459	6242	6116	6918	6224	7611	5531	2469	7109	5738	6328	6178	5764	5804
ENSMUSG00000007021	29	27	28	15	18	26	32	30	26	21	13	13	28	17	30	27	28	34
ENSMUSG00000007029	1402	1240	1716	1365	1315	1738	1615	1605	1513	2635	3244	2437	1561	1372	1463	1867	1435	1778
ENSMUSG00000007030	8	2	17	14	14	26	11	9	14	31	13	5	4	10	20	18	11	14
ENSMUSG00000007033	15	22	26	12	22	19	18	26	24	8	3	2	15	10	14	17	20	23
ENSMUSG00000007034	3712	3318	4132	3137	3146	3473	3890	4175	3860	4785	5875	3066	4348	3394	3928	3710	3405	3181
ENSMUSG00000007035	45	46	67	60	41	52	46	43	44	49	15	9	43	40	41	49	36	63
ENSMUSG00000007036	2253	1810	2550	1852	1984	2345	2015	2074	1832	3855	4580	7795	2036	1711	1905	2151	1682	2680
ENSMUSG00000007038	15167	15834	18594	13735	15323	16315	16110	13826	13264	20453	22843	28962	14943	9320	11817	14196	12183	12981
ENSMUSG00000007039	421	315	552	313	438	539	427	424	412	603	694	1068	401	316	378	448	369	647
ENSMUSG00000007041	2268	1761	2525	1836	2170	2401	2353	2497	2134	3756	3911	2567	2616	2092	2319	2178	1997	2326
ENSMUSG00000007050	249	247	272	238	244	312	267	329	271	400	613	587	295	208	251	251	221	268
ENSMUSG00000007080	44	49	61	50	74	104	50	32	50	46	32	20	34	39	47	68	34	51
ENSMUSG00000007097	144	142	197	164	240	263	141	142	138	222	1284	217	252	285	320	401	103	436
ENSMUSG00000007107	0	0	0	1	1	0	1	0	0	1	0	0	0	1	1	0	2	3
ENSMUSG00000007122	7	8	12	24	12	19	21	13	17	21	5	1	17	7	12	15	11	11
ENSMUSG00000007207	52	29	67	62	76	83	88	60	52	109	26	29	60	38	55	73	36	81
ENSMUSG00000007209	0	0	0	0	0	0	0	0	0	0	0	0	0	0	0	0	1	1
ENSMUSG00000007216	180	134	216	145	136	172	159	200	167	182	209	192	234	164	210	190	192	237
ENSMUSG00000007279	7	7	8	1	15	47	2	1	12	35	9	2	2	20	20	24	2	8
ENSMUSG00000007338	1218	1134	1430	1081	1203	1347	1379	1521	1270	1815	1156	715	1382	1047	1141	1212	1112	1389
ENSMUSG00000007379	46	36	54	34	58	64	55	29	45	33	5	4	41	59	50	27	43	63
ENSMUSG00000007411	3311	3004	3840	3041	3012	3275	3450	3992	3281	3890	1256	816	3751	3255	3528	3529	3211	2859
ENSMUSG00000007415	3534	3279	4450	3508	3446	3700	3949	4411	3683	5512	3048	1465	4414	3944	3978	3679	3483	2994
ENSMUSG00000007440	0	0	0	0	0	0	0	0	0	0	0	0	1	0	0	0	0	0
ENSMUSG00000007457	0	0	0	0	0	0	0	0	0	0	0	0	0	0	0	0	0	0
ENSMUSG00000007458	6503	5659	7836	5386	5710	6235	5965	7024	6092	6993	3127	1868	6837	5938	6390	6261	6088	5935
ENSMUSG00000007476	512	489	592	525	589	657	581	651	495	854	766	223	632	507	495	457	514	493
ENSMUSG00000007480	0	0	0	0	0	0	0	0	0	1	1	0	0	0	0	6	0	0
ENSMUSG00000007564	4140	3496	4740	3522	3885	4825	4528	4628	4178	7158	8612	6961	4626	3912	4310	4542	3783	5195
ENSMUSG00000007570	373	397	525	407	406	472	461	476	460	629	824	1370	441	348	467	612	472	569
ENSMUSG00000007589	382	335	443	334	315	381	462	465	458	587	412	246	454	382	402	470	461	417
ENSMUSG00000007591	16	18	11	15	17	19	18	13	28	11	4	12	16	14	19	15	17	21
ENSMUSG00000007594	1	0	0	0	0	3	1	1	1	5	1	2	2	1	2	1	1	1
ENSMUSG00000007603	906	838	1175	933	995	1032	945	1157	955	1730	1471	1878	1210	933	965	1247	1042	1337
ENSMUSG00000007610	512	435	700	440	516	580	586	551	501	687	730	715	480	449	559	656	472	815
ENSMUSG00000007613	1593	1499	1967	1442	1476	1838	1654	1794	1581	849	78	123	1607	1646	1595	1959	1754	1934
ENSMUSG00000007617	506	472	577	514	460	523	559	589	566	330	24	34	653	538	597	508	442	445
ENSMUSG00000007646	74	68	107	92	85	96	91	105	92	93	64	35	125	112	106	73	79	73
ENSMUSG00000007653	1	0	0	0	0	0	2	0	0	0	0	0	0	1	0	0	0	1
ENSMUSG00000007655	888	900	1069	959	1019	1323	993	878	793	863	232	218	1099	868	933	1207	841	1622
ENSMUSG00000007656	4369	4107	5601	4590	4352	4847	4728	5333	4471	4276	2975	2419	5671	4402	4718	3707	3821	3074
ENSMUSG00000007659	3248	3038	3943	3408	3133	3744	3014	3440	3144	6112	6254	5063	4015	2713	3482	3723	3966	3257
ENSMUSG00000007670	2270	2003	2534	1909	2181	2486	2160	2435	2170	3086	2007	994	2416	1887	2130	2844	2210	2708
ENSMUSG00000007682	0	2	2	1	0	24	7	1	5	5	4	8	3	39	46	20	2	29
ENSMUSG00000007721	1347	1356	1639	1425	1522	1656	1987	1941	1781	2525	3913	3297	2037	1581	1649	1423	1291	1376
ENSMUSG00000007739	4246	3871	5208	3674	3902	4723	3807	4270	3785	3553	324	433	4554	3669	4158	4358	3892	4453
ENSMUSG00000007777	829	767	976	802	779	967	884	1027	865	775	69	90	976	689	826	795	878	698
ENSMUSG00000007783	57	36	57	55	86	87	71	66	51	92	45	66	58	48	53	79	31	86
ENSMUSG00000007805	2	1	1	0	1	4	1	2	4	13	2	5	4	5	2	2	1	8
ENSMUSG00000007812	1048	1105	1460	829	1134	1171	1030	1506	930	663	271	166	1002	646	979	1399	961	896
ENSMUSG00000007815	5941	4961	6996	5095	5297	6541	6086	6637	5917	9474	7352	4798	6648	5641	6043	6306	5579	6243
ENSMUSG00000007817	3034	3175	3946	2962	3061	3826	3055	3321	3301	3108	2347	1654	3837	2799	3685	4680	3776	4624
ENSMUSG00000007827	310	281	391	306	333	345	370	390	294	90	41	34	331	234	288	425	365	320
ENSMUSG00000007833	2345	1982	2666	2091	2035	2313	2294	2700	2409	3763	5396	5685	2702	2129	2394	2246	2307	2409
ENSMUSG00000007836	3690	3487	4512	3407	3735	4568	3780	4334	3781	3854	2345	1007	4055	3548	3550	4775	3518	4598
ENSMUSG00000007837	758	616	898	783	746	818	846	935	826	1411	2235	2715	1034	710	824	898	801	862
ENSMUSG00000007850	6222	4993	8011	5477	6354	6458	6037	6676	5285	1823	129	198	6708	5697	6645	6758	5802	8563
ENSMUSG00000007867	408	348	418	340	390	412	392	455	418	459	349	260	415	267	324	422	359	344
ENSMUSG00000007872	1446	1046	1610	1307	1736	1303	1302	1180	1405	1638	2539	2653	1379	1050	1236	1955	1259	2632
ENSMUSG00000007877	8	7	4	3	3	4	9	7	7	9	7	4	7	5	1	7	2	11
ENSMUSG00000007880	2515	2502	3278	2614	2807	3192	2594	2707	2656	3784	2480	1254	2753	2260	2722	3310	2555	2813
ENSMUSG00000007888	9	2	15	8	4	72	65	13	14	172	115	52	19	112	75	87	14	5
ENSMUSG00000007891	7078	7417	9239	7595	7350	9402	10022	8653	7841	13099	21074	19930	9088	6715	7630	8678	6804	9313
ENSMUSG00000007892	9570	9197	11729	9853	10651	12362	12527	10729	10005	14249	26316	22097	12804	9398	9914	8896	7818	12682
ENSMUSG00000007907	0	0	0	0	0	0	0	0	0	0	0	0	0	0	0	0	0	0
ENSMUSG00000007908	70	88	95	70	76	100	73	53	58	41	7	5	61	31	40	99	83	107
ENSMUSG00000007944	0	2	1	2	1	1	2	0	2	0	0	0	0	1	2	0	0	2
ENSMUSG00000007946	0	0	0	2	0	0	1	0	0	2	0	0	1	0	0	0	1	0
ENSMUSG00000007950	394	344	537	385	457	548	484	412	398	648	831	983	423	389	409	601	432	856
ENSMUSG00000007987	598	506	720	536	564	672	654	623	618	835	1279	1648	635	538	597	561	501	599
ENSMUSG00000007989	162	156	229	163	192	265	132	114	111	72	7	5	121	140	189	185	139	170
ENSMUSG00000008028	5	2	4	8	2	2	6	4	4	4	2	5	4	8	5	7	6	6
ENSMUSG00000008035	556	486	794	531	522	790	572	713	494	1533	901	419	848	993	872	726	674	658
ENSMUSG00000008036	1693	1498	2049	1691	1837	2083	2042	2035	1804	2969	4829	5500	2235	1584	1636	1535	1393	1823
ENSMUSG00000008090	940	1021	1175	793	876	893	866	1014	1003	1391	2009	1525	839	551	694	1262	967	1031
ENSMUSG00000008129	16	2	12	8	18	14	7	9	8	15	12	24	11	14	9	10	19	28
ENSMUSG00000008136	341	299	602	414	546	564	461	360	308	485	159	105	538	366	486	454	345	881
ENSMUSG00000008140	3190	2959	3897	2954	2988	3606	3274	3677	3321	5874	10383	11249	4104	3133	3513	3756	3224	3837
ENSMUSG00000008153	16	8	13	14	22	25	12	16	9	26	153	61	10	42	52	54	14	42
ENSMUSG00000008167	455	509	610	476	475	541	487	470	481	795	1109	1503	638	404	416	486	478	498
ENSMUSG00000008193	7	19	15	10	6	18	7	11	14	5	9	15	10	7	6	14	2	14
ENSMUSG00000008200	1238	1118	1488	1061	1226	1408	1317	1427	1186	820	55	40	1388	1058	1262	1542	1434	1545
ENSMUSG00000008206	399	298	618	322	503	501	377	453	389	418	284	226	341	363	444	510	435	653
ENSMUSG00000008226	1651	1394	1873	1315	1275	1362	1493	1971	1589	1034	142	157	1967	1463	1713	1583	1518	1268
ENSMUSG00000008301	1036	927	1175	878	891	1103	939	992	879	834	161	191	1026	878	889	982	894	985
ENSMUSG00000008305	323	289	411	297	365	473	284	294	238	496	161	75	325	338	344	442	302	520
ENSMUSG00000008307	94	80	104	76	74	49	62	82	62	54	5	3	67	67	76	122	108	75
ENSMUSG00000008318	14	23	16	10	20	17	17	12	13	24	22	31	14	11	11	17	7	25
ENSMUSG00000008333	696	598	820	599	707	935	663	678	602	398	113	96	730	492	561	592	519	711
ENSMUSG00000008348	4111	3747	4464	3757	3713	3628	4586	4568	4153	7161	10234	3900	5249	3839	4265	3424	4045	3311
ENSMUSG00000008373	632	566	695	554	597	762	762	738	668	927	709	270	644	569	634	700	579	735
ENSMUSG00000008384	304	247	361	294	384	407	409	360	352	1488	993	1078	436	307	311	301	336	433
ENSMUSG00000008393	1379	1064	1520	974	1160	1407	1095	1228	1182	1523	1568	783	1283	1002	1185	1287	1136	1452
ENSMUSG00000008398	359	320	526	411	511	615	519	377	386	454	289	210	427	443	457	507	366	709
ENSMUSG00000008429	1290	1143	1519	1026	1158	1267	1158	1213	1133	1007	430	311	1269	1061	1210	1480	1200	1353
ENSMUSG00000008435	709	701	949	694	793	937	742	788	641	1091	446	264	689	571	642	903	711	882
ENSMUSG00000008438	1	5	1	2	11	3	2	4	4	1	0	0	6	5	5	12	5	4
ENSMUSG00000008450	397	346	425	326	346	419	394	438	376	472	396	250	430	292	360	319	269	396
ENSMUSG00000008461	0	0	0	2	1	0	4	7	1	6	3	0	7	2	1	11	2	1
ENSMUSG00000008475	3613	3181	4320	3058	3300	3767	3334	3711	3271	3159	699	503	3784	3095	3291	3395	3271	3255
ENSMUSG00000008482	3	1	0	1	0	1	0	0	2	2	0	0	1	0	0	1	2	1
ENSMUSG00000008489	0	0	0	0	1	2	0	0	0	0	0	0	1	0	0	0	1	0
ENSMUSG00000008496	106	223	271	103	121	120	167	132	105	109	139	61	172	104	134	171	102	127
ENSMUSG00000008540	1595	1709	1985	1359	1515	1875	1706	1674	1739	1926	732	528	1828	1208	1571	2371	1720	3203
ENSMUSG00000008575	3408	2514	3330	3132	3356	3984	3604	3281	3427	2536	761	461	3540	2815	3364	3016	3264	3617
ENSMUSG00000008590	0	0	0	0	0	0	0	1	1	0	0	0	0	0	0	0	0	0
ENSMUSG00000008601	347	328	473	381	402	550	413	401	310	793	1030	1193	401	419	412	491	390	554
ENSMUSG00000008604	1665	1634	2201	1608	1641	1980	1783	1950	1750	2882	2480	1303	2022	1617	1897	2353	1773	2167
ENSMUSG00000008658	87	108	111	90	79	100	53	66	41	49	18	16	59	30	51	45	26	105
ENSMUSG00000008668	6447	6037	7928	6723	7295	8383	7645	7020	6263	9977	10066	5655	7552	5919	6213	6481	5566	8458
ENSMUSG00000008682	10606	10070	13061	9834	10537	12359	10915	11195	10213	14160	17289	16709	12257	9426	9967	9966	8963	13784
ENSMUSG00000008683	3678	3244	4507	3401	3924	4607	3848	3781	3271	5016	3008	2352	4116	3160	3630	3320	3135	4393
ENSMUSG00000008690	2557	2029	2953	2149	2170	2558	2412	2698	2607	4878	7149	9454	2913	2258	2466	2687	2389	2571
ENSMUSG00000008730	2968	2323	3506	2472	2992	3632	2681	3060	2627	2773	548	445	2808	2916	3174	3704	3179	2944
ENSMUSG00000008734	375	306	538	380	441	871	346	430	429	1034	646	181	386	522	555	821	514	675
ENSMUSG00000008763	1705	1632	2335	1668	1669	2072	1602	1679	1556	1044	157	165	1721	1631	1788	2004	1563	2029
ENSMUSG00000008789	0	0	0	0	0	0	0	0	0	0	0	0	0	0	0	0	0	0
ENSMUSG00000008813	0	0	1	1	0	1	0	0	0	0	0	0	1	0	0	1	0	0
ENSMUSG00000008822	449	417	473	383	443	519	458	479	436	470	152	145	548	360	474	435	364	480
ENSMUSG00000008843	0	0	1	0	0	0	0	2	0	0	0	0	0	0	0	2	0	0
ENSMUSG00000008845	15	11	13	4	9	22	10	4	19	18	3	3	48	26	20	39	17	17
ENSMUSG00000008855	2341	1982	2787	1933	2091	2293	1918	2049	2042	3525	4559	4710	2362	1887	2106	2589	2216	2313
ENSMUSG00000008859	1503	1254	1791	1253	1375	1606	1561	1710	1547	942	171	162	1701	1386	1540	1484	1344	1507
ENSMUSG00000008874	0	0	0	0	0	0	0	0	0	0	0	0	1	0	0	0	0	0
ENSMUSG00000008892	2815	2399	3329	2707	2718	3068	2910	3135	2823	3425	1409	640	3319	2442	2830	2815	2626	2896
ENSMUSG00000008932	3	1	6	5	4	0	7	8	3	9	2	3	2	1	1	6	8	7
ENSMUSG00000008958	816	790	1060	748	845	1069	895	985	862	1190	1442	1017	965	708	871	1038	783	908
ENSMUSG00000008976	1430	1290	1733	1114	1255	1483	1236	1379	1225	576	59	139	1295	1153	1255	1580	1229	1372
ENSMUSG00000008999	1397	1461	1730	1349	1393	1796	1684	1439	1463	1776	2044	1230	1631	1024	1370	1577	1320	1849
ENSMUSG00000009013	1374	1308	1989	1897	1834	2327	2066	1910	1551	2310	1673	1464	2404	2021	1951	1257	1172	1448
ENSMUSG00000009030	815	786	1073	733	781	1009	857	857	808	395	41	102	856	751	783	968	863	851
ENSMUSG00000009035	584	547	916	633	846	1181	774	804	696	1264	1059	570	735	875	948	1126	739	1229
ENSMUSG00000009047	0	0	0	0	0	0	0	0	0	0	0	0	0	0	0	0	0	0
ENSMUSG00000009070	0	3	2	0	0	0	2	1	0	1	0	0	0	0	0	0	0	1
ENSMUSG00000009073	2893	2388	3187	2440	2594	3009	2847	2976	2742	3653	2344	787	3000	2540	2928	3525	2895	3327
ENSMUSG00000009075	2	2	7	12	7	6	8	6	8	4	3	0	7	7	15	21	13	8
ENSMUSG00000009076	265	229	275	223	224	313	304	293	253	405	556	529	282	193	235	222	196	285
ENSMUSG00000009079	5792	4759	6467	4893	5363	6050	5547	5827	5150	3624	1142	589	6253	4666	5321	5668	4995	6411
ENSMUSG00000009090	3509	3194	3769	3021	3181	3767	3861	3714	3583	5581	5501	3125	3580	2841	3296	3637	2990	4200
ENSMUSG00000009092	19	20	31	30	22	27	40	32	47	63	68	34	36	34	33	37	32	14
ENSMUSG00000009093	5	1	1	3	1	2	4	0	2	1	1	2	3	3	5	5	3	0
ENSMUSG00000009097	2	4	6	9	17	11	9	8	7	13	12	2	8	4	7	6	3	13
ENSMUSG00000009108	3	6	14	4	3	6	7	8	8	7	9	1	12	3	4	6	14	10
ENSMUSG00000009112	1161	1020	1386	1061	1001	1208	1191	1195	1139	2032	1118	521	1231	1073	1243	1436	1288	1241
ENSMUSG00000009114	3	2	4	1	3	10	3	2	4	2	6	5	5	3	3	5	5	10
ENSMUSG00000009115	6	5	3	9	8	5	11	5	9	4	2	1	8	2	8	10	13	4
ENSMUSG00000009145	451	368	525	419	394	474	528	432	531	649	414	273	534	323	426	523	426	593
ENSMUSG00000009185	1	0	0	4	2	10	3	1	3	9	2	6	8	13	2	14	11	1
ENSMUSG00000009216	10	6	13	6	5	9	13	3	12	5	18	4	11	5	13	9	13	6
ENSMUSG00000009246	3	0	2	2	1	2	2	0	2	0	1	0	1	5	3	0	3	4
ENSMUSG00000009248	3	2	1	2	2	4	3	2	3	1	5	0	0	0	1	0	0	2
ENSMUSG00000009281	265	581	776	477	651	783	559	216	197	522	549	620	206	214	222	901	286	1254
ENSMUSG00000009291	9312	7881	10573	7501	7743	9176	8724	9149	8473	12787	13028	5835	9706	7616	8759	10151	8511	9284
ENSMUSG00000009292	22	11	41	32	47	47	47	24	22	52	6	8	42	30	41	57	29	74
ENSMUSG00000009293	676	586	826	640	717	820	696	793	658	1475	1425	1284	755	763	725	947	710	781
ENSMUSG00000009350	0	1	0	0	0	0	0	0	0	0	0	1	0	0	0	1	0	0
ENSMUSG00000009356	9	16	30	22	18	24	31	10	16	22	33	36	12	11	11	22	12	26
ENSMUSG00000009376	4379	4103	5579	3901	3901	4398	4340	5565	4300	3217	272	515	5408	5292	5294	4654	4222	3810
ENSMUSG00000009378	4137	3675	4435	3604	3490	4053	4206	4567	3724	1777	184	639	3872	3051	3666	4075	3220	3469
ENSMUSG00000009394	232	269	288	256	258	399	263	212	190	308	258	162	220	160	196	224	181	431
ENSMUSG00000009406	239	197	294	171	232	258	226	252	208	347	325	351	173	188	223	263	221	258
ENSMUSG00000009418	315	329	547	345	449	711	441	397	356	472	279	142	414	447	558	608	408	594
ENSMUSG00000009470	4291	3816	4839	3916	3479	4292	3924	4416	3699	2233	310	280	3978	3382	3978	4283	3649	3695
ENSMUSG00000009471	0	0	0	0	0	0	0	0	0	0	0	0	0	0	0	0	0	0
ENSMUSG00000009487	1	0	3	1	1	0	0	2	1	0	0	0	0	0	0	0	0	0
ENSMUSG00000009535	586	495	676	491	486	615	619	680	577	451	31	52	627	569	589	670	578	540
ENSMUSG00000009545	722	809	992	754	823	1069	951	833	798	1232	1217	567	793	644	782	1236	932	1587
ENSMUSG00000009549	1298	1071	1476	1124	1340	1584	1268	1448	1212	1702	1010	446	1452	1149	1252	1271	1157	1480
ENSMUSG00000009551	4	5	9	8	10	17	5	2	2	16	7	0	2	6	3	8	9	9
ENSMUSG00000009555	1560	1302	1704	1320	1508	1473	1558	1697	1483	2055	1728	945	1647	1279	1458	1605	1564	1571
ENSMUSG00000009563	768	666	884	651	704	905	757	845	723	1194	1632	1879	804	639	676	793	714	721
ENSMUSG00000009566	2110	1700	2158	1741	1809	1807	2074	2162	2366	2390	2812	2547	2202	1468	1700	2575	2605	2104
ENSMUSG00000009569	514	500	696	528	619	703	633	628	497	522	143	68	599	475	636	924	676	643
ENSMUSG00000009575	2604	2323	3460	2436	2738	3563	2896	2760	2698	2387	538	277	2938	2625	3077	3142	2837	3431
ENSMUSG00000009580	1	0	0	0	0	0	0	0	1	0	0	0	0	1	2	1	0	0
ENSMUSG00000009585	297	213	399	242	392	635	264	271	229	534	194	104	276	429	433	344	256	358
ENSMUSG00000009588	1	0	0	0	0	0	0	0	0	0	2	0	0	0	0	0	0	0
ENSMUSG00000009596	0	0	0	0	0	0	0	0	0	0	0	0	1	0	0	0	0	0
ENSMUSG00000009614	14187	12469	15432	10731	10346	11664	12729	14439	14109	23959	34471	28554	16622	11781	14135	13511	11828	14791
ENSMUSG00000009621	1186	1218	1530	1070	1148	1307	1271	1364	1125	2029	1531	1001	1242	1162	1268	1288	1026	1530
ENSMUSG00000009628	4	6	4	8	5	14	12	10	4	1	0	1	3	9	8	14	9	26
ENSMUSG00000009630	1524	1447	1849	1516	1530	1834	1463	1740	1437	2203	1108	400	1792	1554	1606	1786	1400	1841
ENSMUSG00000009633	638	569	867	855	771	621	974	596	1287	597	878	495	1065	916	840	957	1378	729
ENSMUSG00000009640	412	395	515	391	422	449	468	486	454	574	676	376	496	382	456	494	423	534
ENSMUSG00000009646	11	2	1	2	3	2	10	10	15	10	18	47	17	16	10	13	23	13
ENSMUSG00000009647	763	619	821	664	718	818	703	685	718	913	374	205	678	601	665	844	741	790
ENSMUSG00000009654	9	9	11	7	24	7	2	3	2	1	0	7	6	3	3	4	0	13
ENSMUSG00000009670	0	0	0	0	3	5	2	2	0	0	0	0	0	0	0	5	0	1
ENSMUSG00000009681	1660	1795	2245	1560	1546	1967	1753	1872	1457	2374	2180	1204	1531	1367	1479	1844	1562	1789
ENSMUSG00000009687	229	123	237	177	241	307	312	278	243	320	359	320	263	222	256	305	214	274
ENSMUSG00000009731	30	35	48	48	34	58	39	20	30	30	22	2	32	31	22	42	31	46
ENSMUSG00000009733	991	861	1067	855	953	946	1062	964	927	970	267	187	1058	654	897	1165	961	1077
ENSMUSG00000009734	0	0	0	0	0	0	0	1	0	0	0	0	0	1	0	1	0	1
ENSMUSG00000009741	1700	1447	2044	1486	1553	1717	1556	1718	1490	1577	324	176	1671	1385	1545	2029	1603	1813
ENSMUSG00000009772	3654	2061	2770	2056	2139	2129	2205	2811	3429	4301	2767	1381	3873	3159	3467	3859	3359	3317
ENSMUSG00000009828	336	297	470	326	382	417	363	387	303	282	137	60	417	296	417	469	360	519
ENSMUSG00000009863	10660	9192	12641	8798	9513	10389	10094	11154	9619	18099	27426	35286	12381	9303	10412	9259	8864	11136
ENSMUSG00000009876	28	19	38	28	42	33	26	27	18	41	56	48	28	19	24	23	17	26
ENSMUSG00000009894	1739	1467	1770	1483	1493	1832	1820	1900	1767	2832	3586	2134	2069	1523	1750	1681	1582	1888
ENSMUSG00000009900	0	0	0	0	1	0	0	0	1	0	0	0	0	0	0	0	1	0
ENSMUSG00000009905	947	799	1039	678	796	852	757	938	814	719	232	145	832	704	789	953	913	751
ENSMUSG00000009907	2300	1892	2758	1900	2024	2273	2015	2065	2066	1038	111	137	2198	1776	2029	2460	2147	2341
ENSMUSG00000009927	6133	5677	7837	5974	6574	7533	6765	6480	5856	7619	5844	4438	7415	5743	6001	5738	5495	7138
ENSMUSG00000009941	0	1	3	0	1	0	0	0	1	0	0	0	0	0	0	1	0	0
ENSMUSG00000009995	1612	1421	1948	1348	1606	1717	1630	1770	1616	2092	1153	737	1825	1347	1567	1889	1766	1964
ENSMUSG00000010021	6	1	4	3	8	14	4	5	3	8	4	4	9	13	12	8	11	11
ENSMUSG00000010025	6954	6816	8624	6685	6173	5420	7204	8006	6932	7151	1861	1379	7923	6171	7016	9915	7881	4166
ENSMUSG00000010044	725	640	796	566	605	639	560	632	610	790	828	668	706	461	537	529	574	485
ENSMUSG00000010045	1210	1163	1375	1058	1268	1320	1242	1451	1213	2364	3109	2018	1440	1211	1219	1417	1180	1300
ENSMUSG00000010047	1694	1516	1926	1521	1457	1518	1711	1956	1757	2878	3377	3049	1987	1502	1618	1916	1849	1737
ENSMUSG00000010048	2062	1647	2198	1831	1704	1801	2105	3294	2949	3834	4447	4146	2513	1935	1950	2292	2710	1456
ENSMUSG00000010051	177	117	169	153	159	158	154	166	137	188	150	45	204	145	189	206	250	141
ENSMUSG00000010054	996	910	1220	868	949	997	1053	1283	1079	1790	2505	3023	1216	954	1043	1053	986	944
ENSMUSG00000010057	982	798	1088	829	898	935	985	1101	927	1632	1695	1609	1065	765	898	928	889	969
ENSMUSG00000010064	1854	860	1620	955	996	1087	1141	1482	1563	2157	4259	2656	2363	1580	2251	2130	2321	1301
ENSMUSG00000010066	12	3	4	1	10	11	6	8	8	13	11	5	12	9	8	17	8	18
ENSMUSG00000010067	284	250	299	226	238	246	242	289	249	406	123	70	334	251	247	355	302	299
ENSMUSG00000010080	953	818	1401	987	1156	1762	1205	1143	1058	2590	2263	1868	949	1433	1385	1643	1226	1532
ENSMUSG00000010086	0	0	0	0	0	0	0	0	0	0	0	0	0	0	0	0	0	2
ENSMUSG00000010095	6234	6076	6853	6165	6392	9122	6269	5403	4760	7948	8822	6598	5086	3779	4071	4661	3227	7260
ENSMUSG00000010097	3758	3220	4556	3492	3790	4048	3800	4148	3568	5013	4538	5302	4394	3432	3591	4104	3490	4063
ENSMUSG00000010110	1726	1593	2123	1647	1806	1844	1644	1802	1606	2460	1686	1000	2053	1617	1647	1793	1639	1860
ENSMUSG00000010122	21843	19263	23855	18964	17857	17435	20990	25181	21811	29784	20034	6691	26313	18450	21011	22289	21503	15957
ENSMUSG00000010136	1	0	0	0	0	0	1	0	0	1	0	0	1	0	0	0	1	1
ENSMUSG00000010142	12	12	23	8	11	19	17	11	11	13	3	3	11	14	10	14	7	25
ENSMUSG00000010154	160	122	226	128	180	283	208	224	201	387	433	330	204	231	245	297	197	212
ENSMUSG00000010175	290	194	472	233	393	423	204	255	264	203	45	36	180	302	377	399	474	339
ENSMUSG00000010205	0	0	0	0	0	0	0	0	0	0	0	0	0	0	0	0	0	0
ENSMUSG00000010277	12686	10983	15053	10973	11028	11969	11829	12115	11210	16940	8103	1834	12029	10587	12638	13207	11395	12045
ENSMUSG00000010290	463	467	664	424	470	453	397	444	400	359	56	42	461	371	392	491	410	504
ENSMUSG00000010307	1258	903	1782	938	1549	1182	543	1404	864	2187	3160	6153	769	775	1022	928	1232	785
ENSMUSG00000010311	4	4	4	6	5	10	0	5	4	14	1	0	1	7	5	3	1	7
ENSMUSG00000010342	6	5	9	9	4	3	0	4	6	4	0	2	3	7	4	7	5	5
ENSMUSG00000010358	282	265	346	281	344	396	372	355	313	528	514	850	362	261	271	295	274	318
ENSMUSG00000010362	641	492	709	556	530	553	532	625	612	1020	1792	3531	733	554	596	698	627	740
ENSMUSG00000010376	2774	2525	3207	2492	2815	3082	2961	3094	2695	3022	2445	1428	3270	2488	2598	2221	2160	2343
ENSMUSG00000010392	1335	1251	1582	1197	1261	1569	1283	1508	1293	1451	353	197	1386	1265	1326	1590	1375	1467
ENSMUSG00000010406	634	626	883	682	726	798	885	848	737	990	1121	903	938	644	726	668	642	917
ENSMUSG00000010435	1	0	1	2	0	2	2	0	0	3	0	0	0	0	1	1	0	1
ENSMUSG00000010453	3570	3007	3964	2859	3138	3526	3257	3145	2954	3696	1262	497	3267	2641	2849	3424	2813	4043
ENSMUSG00000010461	16	13	20	27	16	26	16	26	10	8	0	2	20	9	15	32	12	26
ENSMUSG00000010476	6	12	15	1	11	7	4	8	14	2	1	1	8	10	13	14	3	9
ENSMUSG00000010492	19	17	23	14	10	16	16	16	18	21	2	7	12	15	19	18	13	21
ENSMUSG00000010505	0	1	0	0	0	0	1	1	2	0	0	0	0	2	3	0	1	0
ENSMUSG00000010517	1453	1190	1567	1182	1203	1423	1527	1686	1468	1971	861	577	1685	1338	1477	1577	1466	1574
ENSMUSG00000010529	47	31	50	47	41	47	41	36	26	50	78	28	33	27	29	34	17	71
ENSMUSG00000010538	42	26	18	25	31	24	34	29	35	32	43	44	42	21	30	32	26	32
ENSMUSG00000010554	879	820	985	733	746	831	918	1069	893	893	262	124	948	866	859	1051	891	766
ENSMUSG00000010592	5	1	0	0	3	2	2	0	1	0	0	0	0	0	0	2	1	0
ENSMUSG00000010601	2	0	1	0	0	2	0	0	0	0	0	0	1	2	0	0	0	1
ENSMUSG00000010607	581	545	621	545	527	534	692	726	679	980	1774	3037	717	511	568	682	638	622
ENSMUSG00000010608	5025	4544	5605	5104	5369	6569	5802	5057	5002	1998	790	592	5740	4355	4846	4686	4362	5108
ENSMUSG00000010609	458	508	598	453	460	555	574	566	522	834	1033	892	507	398	506	463	409	462
ENSMUSG00000010651	11208	11810	14243	9303	9154	9959	11320	8791	13872	13129	19908	11610	15373	8426	11487	20509	12584	19151
ENSMUSG00000010660	186	148	199	179	197	244	233	216	174	405	239	190	219	277	243	303	244	379
ENSMUSG00000010663	3207	2275	2973	2686	2647	3344	3605	2468	2538	3948	2559	1582	2904	2177	2766	2540	2060	3580
ENSMUSG00000010721	456	436	586	357	449	533	412	408	367	332	47	40	341	318	334	492	425	522
ENSMUSG00000010751	67	63	93	62	90	123	83	65	57	99	64	48	78	94	69	91	65	143
ENSMUSG00000010755	529	451	707	572	576	613	715	785	694	937	486	196	702	672	688	755	684	623
ENSMUSG00000010760	192	129	197	217	210	184	448	371	458	458	894	526	434	296	355	250	288	345
ENSMUSG00000010796	0	0	0	0	0	0	0	0	0	0	0	0	0	0	0	0	0	0
ENSMUSG00000010797	7	8	11	9	5	16	6	4	5	3	9	9	8	11	13	15	2	25
ENSMUSG00000010803	0	1	0	0	0	0	0	0	0	0	0	0	0	0	0	0	0	1
ENSMUSG00000010825	2	0	0	0	4	3	1	0	0	3	0	2	2	0	2	3	0	2
ENSMUSG00000010830	58	33	91	57	79	94	56	59	38	117	60	50	47	55	62	37	31	64
ENSMUSG00000010911	359	349	441	287	357	420	389	378	345	352	138	120	424	345	341	312	268	450
ENSMUSG00000010914	1224	1115	1364	1053	1103	1336	1393	1453	1256	1318	493	214	1486	1262	1298	1383	1186	1198
ENSMUSG00000010936	840	712	1021	781	837	921	998	1099	907	1365	1611	929	1007	775	895	1039	819	1026
ENSMUSG00000011008	100	56	139	62	78	90	72	87	109	73	23	15	108	56	88	78	104	182
ENSMUSG00000011034	2630	3302	4114	3539	3022	3432	3841	2731	2647	3668	2105	937	2863	1977	2610	4316	3373	3642
ENSMUSG00000011052	0	0	0	0	0	0	1	0	0	0	0	0	0	0	1	1	0	0
ENSMUSG00000011096	1940	1741	2358	1780	1863	2045	2269	2643	2292	3388	5791	6021	2554	1864	2201	2287	1990	2247
ENSMUSG00000011114	844	773	1078	737	817	1019	845	928	878	1256	1152	552	940	865	968	1001	826	1136
ENSMUSG00000011118	1	0	2	0	0	0	0	0	0	0	0	0	1	0	0	2	0	0
ENSMUSG00000011148	200	151	281	135	224	172	145	203	176	285	353	169	181	149	229	220	213	315
ENSMUSG00000011158	1165	1015	1388	1146	1122	1268	1237	1202	1039	1203	662	262	1170	890	1021	1184	1043	1350
ENSMUSG00000011171	2	2	5	6	8	9	7	5	6	3	1	2	2	3	4	14	3	10
ENSMUSG00000011179	18564	17916	20985	16881	13639	16161	30811	48252	31392	58533	59056	19284	42145	33927	33019	18593	24657	12125
ENSMUSG00000011254	204	199	210	195	153	170	216	214	189	187	72	29	217	167	183	210	146	170
ENSMUSG00000011256	91	52	72	71	83	103	78	48	73	75	30	7	95	77	91	65	45	121
ENSMUSG00000011257	2005	2151	2502	2016	2031	2393	2237	2238	2034	2479	2663	981	2156	1637	1925	2579	1682	2136
ENSMUSG00000011263	775	617	980	763	1084	1231	1124	923	941	1356	956	967	953	932	1036	1056	935	2331
ENSMUSG00000011267	28	22	50	55	29	50	36	45	27	27	33	17	42	21	27	37	43	34
ENSMUSG00000011305	188	197	289	180	164	156	242	270	294	268	536	394	184	157	160	629	540	176
ENSMUSG00000011306	1082	920	1386	867	967	991	1102	1398	1106	1640	1392	867	1157	928	1069	1283	1369	1108
ENSMUSG00000011349	0	0	0	2	0	0	0	0	0	0	0	0	0	0	0	0	0	1
ENSMUSG00000011350	0	0	0	0	0	0	0	0	0	0	0	0	0	0	0	0	0	0
ENSMUSG00000011382	599	406	734	379	441	392	656	693	676	487	95	107	752	615	730	850	940	541
ENSMUSG00000011427	280	274	374	213	321	266	242	276	247	256	33	27	251	202	281	359	304	278
ENSMUSG00000011463	1	1	0	2	2	2	2	0	0	1	0	0	2	1	0	3	0	0
ENSMUSG00000011486	0	0	0	0	2	0	2	0	1	0	0	0	1	2	0	2	0	2
ENSMUSG00000011589	0	0	4	12	6	4	1	0	4	4	2	1	1	1	1	2	1	3
ENSMUSG00000011632	0	0	1	0	0	3	0	1	0	0	0	2	0	1	0	0	1	0
ENSMUSG00000011658	447	364	476	399	473	511	493	520	464	613	615	629	580	399	423	475	398	498
ENSMUSG00000011751	8	7	16	4	6	4	3	6	5	6	12	4	13	17	11	8	12	8
ENSMUSG00000011752	2652	2353	2969	2420	2414	3031	2757	2741	2564	4144	4312	2574	2560	2189	2434	2807	2393	2851
ENSMUSG00000011831	3312	2941	3526	2944	2797	3301	3207	3272	2855	1124	122	138	3102	2397	2769	3101	2740	3326
ENSMUSG00000011832	523	463	635	452	562	600	606	549	540	726	594	299	519	383	464	566	474	718
ENSMUSG00000011837	455	428	565	436	503	502	533	550	513	783	1211	1392	549	407	471	582	473	498
ENSMUSG00000011877	1628	1329	1944	1308	1469	1676	1849	1909	1686	2642	3360	2519	1720	1431	1598	2223	1745	1924
ENSMUSG00000011884	1966	1437	2392	1621	1920	2057	1846	2120	1886	2603	3557	2178	2203	1668	2067	2016	1807	1712
ENSMUSG00000011958	906	770	1145	849	1064	1270	913	959	763	724	71	51	959	845	877	1049	884	1205
ENSMUSG00000011960	1117	1030	1472	955	1188	1424	1010	1154	993	1394	384	159	991	948	971	1208	1016	1064
ENSMUSG00000012017	503	331	676	472	578	636	667	585	485	892	717	1087	691	578	718	661	415	1098
ENSMUSG00000012042	4	5	7	14	6	9	2	5	10	10	4	2	2	3	3	4	4	0
ENSMUSG00000012076	486	447	566	395	455	498	479	538	443	388	67	55	491	344	463	648	513	566
ENSMUSG00000012114	927	712	1105	845	861	998	900	930	823	1339	942	561	991	882	875	1162	864	1102
ENSMUSG00000012117	1743	1663	1961	1537	1502	1768	1931	2089	1994	3136	3730	2253	2188	1828	1881	1814	1656	1639
ENSMUSG00000012126	67	55	87	66	54	102	88	79	87	91	75	61	80	47	63	104	87	103
ENSMUSG00000012187	3405	2549	3665	2215	1869	1522	2960	4104	3938	6314	9724	8272	4618	3147	3458	3119	3771	464
ENSMUSG00000012211	0	0	1	0	1	0	0	0	0	1	1	0	2	0	0	0	1	0
ENSMUSG00000012282	0	0	1	0	0	0	0	0	0	0	0	0	0	0	0	0	0	0
ENSMUSG00000012296	655	578	856	646	722	755	688	749	580	1239	939	522	794	611	681	740	566	731
ENSMUSG00000012350	736	692	1178	656	906	1799	658	923	690	659	44	38	597	1218	1167	1174	899	907
ENSMUSG00000012396	2	2	1	1	1	4	2	2	8	1	0	0	3	3	2	5	2	4
ENSMUSG00000012405	3904	3671	5022	3657	3906	4705	4247	4513	3872	5258	6825	9372	4661	3503	4034	3757	3623	4674
ENSMUSG00000012422	1094	1006	1366	1056	1117	1278	1247	1310	1086	772	187	152	1260	998	1094	1052	894	934
ENSMUSG00000012428	48	31	62	42	69	60	54	36	40	61	39	19	79	71	127	154	68	60
ENSMUSG00000012429	402	334	519	309	341	452	381	418	373	237	52	66	434	339	367	337	292	308
ENSMUSG00000012443	0	0	0	0	0	0	0	0	0	0	0	0	0	0	0	0	0	0
ENSMUSG00000012483	232	227	332	227	271	316	291	266	238	218	45	48	253	190	219	219	244	227
ENSMUSG00000012519	43	31	59	35	46	62	56	43	25	32	8	10	43	48	39	59	32	78
ENSMUSG00000012520	0	0	1	0	0	0	0	0	0	0	0	0	0	0	0	0	0	1
ENSMUSG00000012535	1513	1262	1693	1280	1276	1514	1556	1501	1342	1230	252	175	1338	1244	1386	1642	1430	1598
ENSMUSG00000012609	317	244	405	318	331	325	291	312	334	448	219	102	329	294	384	390	268	368
ENSMUSG00000012640	631	542	814	549	655	625	533	442	436	226	11	14	521	461	533	593	424	693
ENSMUSG00000012705	0	0	2	2	0	24	3	3	3	15	748	72	76	81	129	145	12	63
ENSMUSG00000012819	5	2	6	2	4	1	2	0	2	1	4	3	1	4	4	8	0	4
ENSMUSG00000012848	5631	5699	6847	5833	6111	7510	6474	6118	5744	10114	14025	10758	7027	4651	5763	6126	5412	5969
ENSMUSG00000012889	2	12	7	1	6	14	7	8	11	17	10	15	24	10	17	10	4	30
ENSMUSG00000013033	1108	868	1115	934	1041	1069	1025	1042	1016	1355	1272	816	979	813	906	1026	862	1130
ENSMUSG00000013076	560	488	891	659	793	1019	615	563	567	957	462	167	726	752	799	835	593	981
ENSMUSG00000013083	3	1	3	8	0	2	2	1	6	9	7	4	3	1	4	1	3	6
ENSMUSG00000013089	594	509	535	571	522	512	547	531	557	708	570	248	724	440	530	409	367	674
ENSMUSG00000013091	9	6	10	4	16	22	15	18	19	29	15	11	15	16	17	18	12	17
ENSMUSG00000013150	310	308	427	328	338	477	364	374	335	510	507	280	370	316	356	415	345	377
ENSMUSG00000013155	165	118	178	127	171	215	164	189	148	152	200	138	202	118	127	182	151	133
ENSMUSG00000013158	2	1	8	6	3	5	4	4	2	5	1	6	3	2	2	7	6	5
ENSMUSG00000013160	3416	3326	4027	3466	3389	4206	3761	3956	3267	6240	8586	8662	4084	3005	3379	3194	2771	3592
ENSMUSG00000013236	637	451	702	526	688	883	704	616	543	830	361	209	624	476	585	736	493	1001
ENSMUSG00000013275	745	786	1120	700	751	879	706	811	648	1060	531	191	712	621	699	933	774	971
ENSMUSG00000013338	8	9	17	6	10	88	9	6	15	62	24	3	5	46	19	59	17	13
ENSMUSG00000013353	0	0	1	0	0	1	0	0	0	0	0	0	1	0	0	0	1	0
ENSMUSG00000013367	11	11	12	25	21	18	49	18	14	19	24	17	26	10	19	21	15	36
ENSMUSG00000013415	112	133	143	142	164	163	275	209	183	288	243	95	423	277	366	225	170	39
ENSMUSG00000013418	13	6	4	6	14	16	5	5	7	13	0	1	5	4	7	3	2	5
ENSMUSG00000013419	554	415	612	474	509	620	464	490	504	702	914	1040	402	325	378	707	475	806
ENSMUSG00000013465	1754	1591	2082	1614	1696	1934	1988	2101	1957	2732	2693	1724	2015	1657	1815	2125	1920	2044
ENSMUSG00000013483	114	122	141	111	132	123	132	78	110	139	109	135	83	36	62	118	81	114
ENSMUSG00000013495	739	621	867	623	660	725	592	737	655	790	755	533	728	561	652	760	637	798
ENSMUSG00000013523	6	1	5	1	6	5	3	8	4	4	3	0	3	2	3	8	2	6
ENSMUSG00000013539	0	0	0	0	0	0	0	0	0	0	0	0	0	0	0	0	0	0
ENSMUSG00000013562	1	0	1	0	1	0	3	2	1	2	0	0	5	2	3	4	2	0
ENSMUSG00000013584	65	73	92	86	93	172	270	77	58	96	62	47	121	120	79	89	44	368
ENSMUSG00000013593	13448	12196	16255	12081	12638	14403	13141	14190	12443	20372	21412	13459	15927	11503	12882	13170	11395	13863
ENSMUSG00000013611	508	290	365	276	238	474	187	468	331	550	543	159	392	318	360	346	251	175
ENSMUSG00000013622	2623	2447	2954	2421	2442	2753	2456	2575	2508	3576	3767	2270	3035	2049	2296	2272	2177	2603
ENSMUSG00000013629	375	307	457	395	413	487	451	454	469	693	538	318	354	380	420	532	360	554
ENSMUSG00000013643	4	0	0	0	2	2	1	3	5	6	12	1	3	0	2	3	0	0
ENSMUSG00000013646	1125	1099	1460	875	1055	1197	1074	1233	1180	1850	1998	1761	1419	1121	1185	1191	1132	1195
ENSMUSG00000013653	0	0	0	0	0	0	0	0	0	0	0	0	0	0	0	0	0	0
ENSMUSG00000013662	2866	2496	3343	2280	2497	2867	2499	2840	2294	1146	74	143	2643	2210	2474	2930	2494	2846
ENSMUSG00000013663	3186	3036	3886	2870	2991	3290	2883	3107	2666	1458	143	246	3092	2915	3246	3165	2763	3261
ENSMUSG00000013668	0	0	0	0	0	0	0	0	0	0	0	0	0	0	0	0	0	0
ENSMUSG00000013698	1054	848	1287	933	1075	1483	1131	1078	1051	2060	1487	915	1226	1261	1346	1190	889	1855
ENSMUSG00000013701	1627	1383	1823	1384	1367	1580	1603	1820	1541	2130	1156	473	1799	1403	1565	1652	1514	1647
ENSMUSG00000013707	30	27	41	16	23	48	18	19	37	30	37	39	32	27	29	32	26	37
ENSMUSG00000013736	914	773	952	639	762	877	761	876	688	314	29	56	800	678	826	857	793	733
ENSMUSG00000013766	7	5	6	10	12	13	4	7	4	13	14	13	5	3	10	9	13	9
ENSMUSG00000013787	3913	3354	4333	3239	3374	3811	3935	4132	3926	6117	7222	6120	4392	3361	3926	4529	3943	4324
ENSMUSG00000013822	1328	1232	1560	1294	1359	1602	1496	1635	1438	2338	3513	4151	1641	1220	1321	1252	1132	1319
ENSMUSG00000013833	1068	920	1282	941	1067	1177	1077	1169	1077	1465	2265	1201	1194	924	1048	1190	954	1432
ENSMUSG00000013846	267	230	343	278	349	491	374	276	262	506	364	104	355	335	363	530	301	655
ENSMUSG00000013858	4454	4112	5294	3927	3982	4565	4673	5117	4818	6391	8818	8511	5541	4143	4559	5055	4528	4762
ENSMUSG00000013878	422	379	455	351	306	438	377	369	384	122	26	33	419	325	365	457	405	484
ENSMUSG00000013921	60	29	58	56	78	77	69	49	37	116	127	98	62	57	80	72	35	98
ENSMUSG00000013928	1	4	3	2	1	4	0	2	0	2	1	0	2	2	1	1	1	2
ENSMUSG00000013936	1	0	0	2	1	3	1	0	0	1	0	0	0	0	0	1	0	0
ENSMUSG00000013973	139	115	147	131	134	115	98	142	103	129	48	15	126	102	121	130	153	139
ENSMUSG00000013974	1	1	11	5	3	4	6	4	6	4	7	4	6	8	7	6	2	7
ENSMUSG00000013997	4239	3740	4708	3588	3554	3714	4328	5436	4433	6537	5259	2822	5574	3916	4399	4379	4209	3164
ENSMUSG00000014030	22	10	12	6	14	12	14	15	6	9	1	1	12	7	13	6	7	9
ENSMUSG00000014039	241	203	336	244	238	268	198	216	184	303	66	45	242	222	235	275	227	234
ENSMUSG00000014074	631	621	826	616	635	813	572	620	582	565	174	180	606	552	574	646	537	484
ENSMUSG00000014075	402	332	420	335	373	433	385	386	322	242	34	27	382	269	315	313	351	322
ENSMUSG00000014077	4399	3973	5030	3551	3753	4239	4046	4712	4587	4959	2420	1148	4600	3885	4180	7317	5817	5508
ENSMUSG00000014104	0	0	0	0	0	0	0	0	0	0	0	0	0	0	0	0	0	0
ENSMUSG00000014158	3729	3217	4072	3102	3197	3638	4032	4971	4490	6810	8894	7017	5391	4078	4460	3960	3845	3671
ENSMUSG00000014164	2133	2448	2517	2247	2217	2618	2456	2039	2057	1921	711	310	2806	1883	2274	3145	2153	4447
ENSMUSG00000014177	1330	1272	1706	1102	1218	1571	1287	1396	1227	824	68	114	1413	1120	1339	1505	1339	1696
ENSMUSG00000014195	2605	2031	3023	2404	2671	2989	2366	2396	2063	2058	324	301	2649	2042	2386	2799	2431	3189
ENSMUSG00000014198	2	0	4	3	2	2	5	2	1	5	1	5	5	1	4	2	3	5
ENSMUSG00000014226	1216	1221	1609	1296	1357	1642	1333	1599	1276	709	81	173	1846	1597	1706	1401	1198	1247
ENSMUSG00000014232	308	268	328	279	271	300	325	368	358	341	45	47	387	276	295	294	337	331
ENSMUSG00000014243	489	347	500	350	415	372	429	475	386	709	754	587	508	338	433	375	371	357
ENSMUSG00000014245	246	190	291	299	285	276	329	315	310	311	312	294	306	212	290	444	328	265
ENSMUSG00000014294	3651	3496	4110	3809	3920	4447	4530	4172	3738	4263	4583	2648	4851	3519	3657	2917	2774	3556
ENSMUSG00000014301	665	634	773	663	643	825	779	804	679	908	809	441	815	616	715	676	603	748
ENSMUSG00000014303	4167	3822	5067	3387	3947	4148	4794	5296	4853	6161	5461	4625	4875	3833	4511	4834	4610	5373
ENSMUSG00000014313	13069	11985	15257	13289	13678	16094	14246	13225	11456	9968	4034	1860	14145	10238	11065	10094	9883	13346
ENSMUSG00000014329	3526	2934	3939	3297	3625	4225	4194	4262	3819	3744	1793	944	3929	3273	4239	4266	4080	4355
ENSMUSG00000014349	2210	2076	2772	1966	2115	2735	2211	2621	2351	3857	2867	1693	2558	2178	2288	2690	2333	2627
ENSMUSG00000014351	0	1	1	0	1	1	2	0	1	4	3	3	2	3	0	0	1	1
ENSMUSG00000014353	2072	1693	2190	1498	1708	1894	1920	2181	1742	1204	88	144	1609	1408	1555	2116	1723	1677
ENSMUSG00000014355	1773	1550	2147	1613	1763	1998	1922	1928	1778	2230	658	527	1792	1786	1874	2133	1719	2148
ENSMUSG00000014361	1898	1564	2126	1677	1823	1969	1922	2083	1934	1462	349	320	2034	1525	1777	2135	1887	2249
ENSMUSG00000014402	1674	1351	1945	1374	1532	1843	1597	1861	1555	1935	1134	870	1860	1420	1705	1686	1584	1723
ENSMUSG00000014418	2988	2734	3532	2765	2829	2862	3154	3497	2967	3150	746	483	3663	2792	3265	3215	2997	2680
ENSMUSG00000014426	1602	1316	2007	1339	1444	1568	1642	1816	1524	1981	1226	457	1690	1192	1613	1702	1464	1631
ENSMUSG00000014444	1293	1000	1724	1248	1445	1687	1524	1398	1434	3201	1474	683	1603	1751	1939	2754	1914	1763
ENSMUSG00000014453	7	6	4	0	1	9	5	2	1	7	10	3	6	17	7	13	1	7
ENSMUSG00000014470	744	585	810	622	705	744	731	785	680	1084	1210	1438	729	572	652	795	687	841
ENSMUSG00000014496	1436	1309	1702	1187	1350	1497	1510	1524	1398	962	61	74	1485	1261	1473	1894	1625	1808
ENSMUSG00000014498	862	856	1053	833	910	1184	900	884	882	1125	625	431	805	776	918	1324	987	988
ENSMUSG00000014503	159	155	265	155	155	200	169	175	160	122	15	19	197	151	213	206	152	196
ENSMUSG00000014504	897	855	1091	781	883	920	962	1038	818	643	89	69	1105	864	876	830	801	742
ENSMUSG00000014529	1	0	0	0	0	0	0	0	0	0	0	0	0	0	1	0	0	1
ENSMUSG00000014542	0	0	0	0	0	1	0	0	0	0	0	0	0	0	0	0	0	0
ENSMUSG00000014543	1	1	6	1	0	2	2	0	0	1	0	0	1	1	1	1	1	1
ENSMUSG00000014547	776	697	859	560	736	813	869	772	665	811	230	133	685	627	692	887	680	621
ENSMUSG00000014550	1050	1085	1660	1151	983	1015	1053	1189	1158	1047	174	137	1090	919	1108	991	1006	1075
ENSMUSG00000014551	932	815	1195	907	1029	1222	1244	1006	951	1341	1087	587	1102	880	943	826	732	1074
ENSMUSG00000014554	636	495	713	522	593	711	534	625	539	690	469	406	636	489	517	597	547	717
ENSMUSG00000014592	521	511	627	467	498	619	571	575	457	456	216	184	618	405	500	610	536	726
ENSMUSG00000014599	219	151	313	225	295	376	333	259	227	533	359	171	350	300	347	316	190	378
ENSMUSG00000014601	1245	1025	1402	1047	1113	1160	1484	1616	1458	1827	1222	639	1565	1147	1439	1568	1368	1281
ENSMUSG00000014602	12	10	25	11	20	20	35	13	10	18	14	3	21	17	21	42	16	30
ENSMUSG00000014603	0	0	0	0	0	0	0	0	0	0	0	0	0	0	0	0	0	0
ENSMUSG00000014606	5131	4294	5640	4129	4566	5280	5233	5357	5029	6670	8836	6082	5290	3972	4594	4707	4517	5542
ENSMUSG00000014609	20	23	34	25	15	11	20	12	14	5	2	2	18	6	9	10	17	9
ENSMUSG00000014633	369	352	489	387	403	484	473	471	405	579	645	529	454	361	418	350	359	411
ENSMUSG00000014668	595	590	714	476	609	727	601	584	557	687	176	90	569	523	581	628	491	580
ENSMUSG00000014686	0	1	1	3	2	0	1	1	0	3	0	0	2	2	0	0	1	1
ENSMUSG00000014704	49	47	44	34	29	31	45	37	31	41	3	1	53	21	48	51	54	62
ENSMUSG00000014725	3	1	10	1	6	16	4	2	7	2	2	0	0	12	9	11	8	5
ENSMUSG00000014747	6	2	6	5	8	2	1	6	5	5	2	0	13	3	5	5	6	4
ENSMUSG00000014748	2681	2440	3242	2404	2519	2845	2840	2877	2547	3817	5712	3991	3007	2274	2602	2743	2413	3037
ENSMUSG00000014763	935	884	1171	789	863	998	831	1016	909	1108	259	133	981	941	981	1053	849	1111
ENSMUSG00000014767	575	484	689	475	494	545	537	563	453	544	117	100	496	407	475	603	526	651
ENSMUSG00000014769	3644	3083	4190	3184	3294	3917	3614	4019	3337	5160	3910	2052	4458	3169	3555	3112	3113	3326
ENSMUSG00000014771	0	0	0	0	0	0	0	0	0	0	0	0	0	0	0	0	0	0
ENSMUSG00000014773	218	210	285	194	237	277	256	280	274	400	110	47	260	234	267	218	206	245
ENSMUSG00000014776	199	204	276	167	214	197	388	261	256	380	534	386	256	200	256	268	175	466
ENSMUSG00000014778	572	436	802	565	668	654	688	648	550	565	196	181	681	425	575	776	578	902
ENSMUSG00000014782	2	3	2	4	6	10	1	1	2	4	3	0	7	3	3	4	1	5
ENSMUSG00000014786	68	54	74	88	79	119	70	71	40	69	23	19	60	41	48	72	44	110
ENSMUSG00000014791	1065	937	1264	970	1021	1030	1134	1246	1204	1645	1661	1147	1205	858	1043	1312	1200	1224
ENSMUSG00000014813	167	177	211	171	160	345	230	107	111	300	104	42	177	137	97	231	199	187
ENSMUSG00000014837	34	39	46	43	54	30	59	46	57	83	50	10	70	52	52	73	54	84
ENSMUSG00000014846	69	75	68	63	101	129	55	76	44	120	129	168	95	45	67	95	54	82
ENSMUSG00000014850	793	686	798	585	618	654	768	781	725	336	41	41	764	550	696	875	775	705
ENSMUSG00000014852	1	3	6	5	2	0	8	6	1	2	1	3	6	4	5	3	4	25
ENSMUSG00000014856	1104	1060	1377	1081	1076	1261	1263	1315	1209	1941	3027	3964	1471	973	1089	1095	958	996
ENSMUSG00000014859	903	771	1090	809	890	1013	923	876	838	1340	1098	644	925	769	802	1042	837	952
ENSMUSG00000014867	5643	5028	6816	5114	5322	5989	6357	6680	6317	9065	10325	5693	6922	5602	6077	5782	5417	5828
ENSMUSG00000014873	615	442	578	425	562	574	579	593	566	548	214	95	559	412	425	592	486	723
ENSMUSG00000014905	1507	1789	2209	1616	1900	2063	1473	1775	1419	1333	227	244	1835	1784	1614	1802	1623	1832
ENSMUSG00000014907	535	461	616	446	421	596	470	582	506	357	143	175	518	479	475	646	508	512
ENSMUSG00000014932	948	855	1180	826	895	1044	839	913	769	211	21	32	815	659	806	1135	979	950
ENSMUSG00000014956	4580	4085	5590	4097	4365	5430	4493	4745	4088	1884	213	633	4767	4102	4553	5015	4490	4654
ENSMUSG00000014959	2143	1958	2627	2045	2098	2531	2497	2659	2383	3651	3624	1569	2712	2146	2333	2182	2051	2067
ENSMUSG00000014980	399	364	479	356	422	508	406	397	348	462	193	157	409	303	361	411	336	432
ENSMUSG00000015001	5	1	5	1	1	3	0	3	3	0	0	2	0	1	5	0	1	0
ENSMUSG00000015002	2166	1945	2501	2048	2125	2499	2310	2266	1990	1637	552	451	2083	1836	2016	2410	2133	2131
ENSMUSG00000015013	955	862	1067	894	822	1046	905	976	914	1429	1932	1336	1103	801	792	799	837	891
ENSMUSG00000015016	2417	2011	2701	1950	1893	1999	2306	2572	2328	3836	5590	3545	2768	2038	2223	2421	2071	2296
ENSMUSG00000015023	731	738	859	652	708	786	700	818	686	1062	484	287	729	630	673	902	713	789
ENSMUSG00000015027	4046	3099	4620	2894	2868	2771	3277	5071	4190	6902	11329	6010	5196	4055	4428	3967	4443	1064
ENSMUSG00000015053	769	695	930	733	775	1068	702	735	789	1394	935	435	699	693	685	959	779	1056
ENSMUSG00000015083	408	327	441	390	347	429	412	444	506	695	1105	1263	541	441	468	460	593	267
ENSMUSG00000015085	149	97	188	107	107	160	169	146	129	205	303	200	179	118	167	182	173	147
ENSMUSG00000015087	2882	2511	3127	2608	2758	2890	3317	3484	3135	5143	5775	4426	3666	2940	3248	3141	2908	3395
ENSMUSG00000015090	87	45	162	101	169	187	96	95	97	166	167	165	50	85	104	87	76	129
ENSMUSG00000015092	4633	4024	5446	4529	4658	5153	5919	6120	5140	7532	12816	10479	6091	4428	4813	4158	3899	4934
ENSMUSG00000015093	185	111	142	166	184	189	153	146	124	261	382	482	173	75	132	150	88	312
ENSMUSG00000015094	920	695	1180	846	1023	1034	1203	1245	1015	1948	2859	2874	1293	1050	1181	1207	923	1232
ENSMUSG00000015095	2351	2155	2836	2130	2260	2456	2556	2642	2530	4131	4970	4226	3016	2269	2508	2736	2407	2740
ENSMUSG00000015112	4057	3778	4676	3426	3590	4050	4071	4100	3896	3781	1281	811	4400	3418	3891	4525	4193	4874
ENSMUSG00000015120	1637	1362	2008	1333	1609	1671	1450	1649	1466	2148	1078	692	1548	1508	1640	2035	1565	1859
ENSMUSG00000015126	448	391	502	379	433	456	526	539	494	619	623	855	521	357	398	426	380	522
ENSMUSG00000015127	344	226	366	315	294	268	353	328	412	335	77	67	367	336	384	375	291	383
ENSMUSG00000015133	600	493	738	527	569	757	677	728	588	1114	858	430	585	593	734	715	638	812
ENSMUSG00000015134	35	14	80	24	52	1025	19	19	20	1110	217	7	59	1033	951	403	19	49
ENSMUSG00000015143	932	817	1271	956	1160	1420	1228	1133	908	1646	1210	611	1088	1024	1208	1268	888	1624
ENSMUSG00000015149	2342	1910	2727	2023	2245	2515	2120	2509	2034	3197	4246	2936	2583	1882	2155	2592	1989	2709
ENSMUSG00000015165	4624	3821	5728	3943	4632	4993	4560	4639	4431	6835	3316	1768	5309	4389	4906	6312	5308	5055
ENSMUSG00000015176	997	954	1303	953	1067	1162	1159	1224	1186	1267	569	224	1203	1119	1039	1304	1010	1120
ENSMUSG00000015189	1102	1002	1380	1047	1073	1147	917	1143	971	539	72	115	1091	856	1118	1220	1079	1096
ENSMUSG00000015202	642	614	753	605	633	787	610	545	563	878	396	212	654	581	635	724	570	676
ENSMUSG00000015214	868	750	973	743	815	935	867	933	801	586	59	68	835	797	852	973	866	965
ENSMUSG00000015217	920	700	1044	638	703	807	921	1061	960	816	160	120	980	742	831	1043	881	842
ENSMUSG00000015222	267	146	313	140	247	349	197	215	222	132	7	1	167	304	352	352	270	271
ENSMUSG00000015224	629	444	604	399	442	495	519	504	491	294	21	13	478	365	379	455	593	390
ENSMUSG00000015242	0	0	0	0	0	0	0	0	0	0	0	0	0	0	0	0	1	0
ENSMUSG00000015243	1142	523	738	447	590	950	483	576	595	239	77	102	436	403	564	946	628	981
ENSMUSG00000015247	648	580	817	568	560	714	558	647	544	634	229	244	665	521	502	623	546	577
ENSMUSG00000015289	707	680	804	592	753	857	759	854	753	1013	1289	1269	753	609	702	579	578	704
ENSMUSG00000015291	3405	2742	3946	3175	3367	3997	3488	3786	3382	4529	2365	1645	3869	3044	3408	3744	3357	4211
ENSMUSG00000015305	1333	1138	1478	1386	1471	1497	1691	1750	1390	1455	323	364	1576	1417	1604	1746	1329	1165
ENSMUSG00000015312	97	92	155	134	152	217	92	100	64	179	132	57	117	109	137	158	104	140
ENSMUSG00000015314	1	3	8	0	1	6	7	4	1	0	0	0	9	2	7	9	5	3
ENSMUSG00000015316	3	1	0	3	3	0	1	3	1	2	2	0	1	1	5	3	0	8
ENSMUSG00000015335	332	315	440	340	307	337	396	440	393	459	637	713	401	313	361	383	363	338
ENSMUSG00000015337	585	529	631	554	532	552	808	880	736	1139	1722	2614	861	614	678	734	723	658
ENSMUSG00000015340	142	134	182	135	144	180	191	166	144	129	41	37	234	174	223	225	146	347
ENSMUSG00000015341	1417	1302	1837	1277	1411	1807	1356	1541	1276	1197	244	208	1576	1252	1474	1530	1366	1426
ENSMUSG00000015342	23	18	28	23	24	49	31	32	22	37	20	6	32	50	35	46	34	27
ENSMUSG00000015354	90	61	82	60	93	81	71	42	50	101	47	24	92	58	63	59	33	268
ENSMUSG00000015355	41	25	52	22	38	49	35	34	25	23	7	0	37	24	40	38	21	64
ENSMUSG00000015357	4461	4023	5038	3379	3125	3448	4247	4721	4610	2500	213	328	5708	4100	4795	9298	6893	3382
ENSMUSG00000015363	1859	1585	2202	1672	1773	1907	2008	2146	1851	3380	3922	4020	2494	1964	2187	2115	1948	2221
ENSMUSG00000015365	0	0	2	0	0	0	0	0	0	0	0	0	0	0	0	0	0	0
ENSMUSG00000015377	452	377	601	446	466	495	465	457	420	642	426	338	556	353	447	509	518	549
ENSMUSG00000015396	53	37	54	38	47	49	45	55	68	99	55	10	99	58	80	56	42	85
ENSMUSG00000015405	2212	2145	2603	1916	1945	2562	1572	1558	1585	1233	103	126	1563	1253	1375	1860	1682	1771
ENSMUSG00000015437	2	0	1	4	9	6	2	7	2	3	4	3	2	6	5	10	3	9
ENSMUSG00000015441	0	2	0	0	0	0	0	0	0	0	0	0	0	0	0	1	0	0
ENSMUSG00000015443	0	0	0	0	0	0	0	0	0	0	0	0	0	0	0	0	0	0
ENSMUSG00000015451	37	30	35	28	36	36	74	166	76	209	91	59	164	104	108	100	66	17
ENSMUSG00000015452	44	72	115	102	76	87	65	46	44	101	59	16	68	41	55	63	39	93
ENSMUSG00000015461	1107	911	1332	944	1061	1232	1221	1445	1241	1978	2079	1609	1420	1261	1366	1307	1042	1416
ENSMUSG00000015467	58	66	62	56	68	89	63	57	84	105	71	81	77	54	70	47	65	67
ENSMUSG00000015468	558	411	729	684	771	896	565	581	508	879	538	416	685	714	730	716	581	900
ENSMUSG00000015474	2231	2156	2669	2313	2040	2284	2860	3238	2828	4115	7220	6199	3637	2637	2632	2007	2528	1417
ENSMUSG00000015476	53	42	76	62	75	61	68	71	40	117	34	45	91	99	68	79	76	84
ENSMUSG00000015478	1578	1207	1765	1288	1345	1493	1446	1877	1597	1873	2357	1497	1966	1478	1736	1634	1530	1673
ENSMUSG00000015484	293	203	263	203	176	244	377	454	300	307	303	158	222	149	168	161	204	205
ENSMUSG00000015488	1665	1512	2029	1490	1591	1913	1683	1725	1663	1532	1695	1487	1889	1456	1669	1881	1725	2013
ENSMUSG00000015501	466	441	625	423	471	517	434	449	466	542	217	216	574	715	620	602	458	587
ENSMUSG00000015519	0	0	0	0	0	0	0	0	0	0	0	0	0	0	0	0	0	0
ENSMUSG00000015522	1152	1021	1339	950	1131	1251	1127	1078	1054	1024	231	119	1123	1018	1149	1363	1063	1402
ENSMUSG00000015533	32	22	28	29	8	181	12	18	12	72	3	4	13	113	109	111	16	40
ENSMUSG00000015536	3238	2870	3402	2418	2658	2892	3331	3371	2955	2253	196	229	4016	2558	3071	2958	2659	3048
ENSMUSG00000015542	863	665	942	724	724	852	878	924	918	1041	1295	954	1122	744	845	842	902	862
ENSMUSG00000015568	30513	39727	57363	39521	38111	35708	50128	61987	43442	39309	13590	8033	52973	36108	41885	36381	39141	11625
ENSMUSG00000015575	3033	2853	3773	3141	3068	3876	3454	3663	3057	3743	4810	2447	3777	2826	3189	3049	2642	3401
ENSMUSG00000015579	0	0	0	0	0	0	0	0	0	0	0	0	0	0	1	1	0	0
ENSMUSG00000015597	1301	1166	1425	961	1110	1209	1117	1222	1098	806	181	150	1108	920	1174	1550	1312	1239
ENSMUSG00000015599	277	303	329	249	210	162	370	626	376	626	497	252	440	313	376	476	605	221
ENSMUSG00000015605	732	717	982	759	766	938	721	829	707	1548	1519	964	739	799	760	955	705	873
ENSMUSG00000015619	483	558	597	458	572	1083	539	465	484	711	504	162	523	442	537	617	443	663
ENSMUSG00000015627	8	3	20	4	17	17	15	20	25	19	33	17	21	10	20	31	11	39
ENSMUSG00000015647	3487	2923	4393	3354	3590	4645	4413	4121	4172	7612	2666	1624	4590	4394	4525	5685	4876	5328
ENSMUSG00000015652	96	113	105	121	141	196	166	122	128	189	58	24	96	96	81	95	60	228
ENSMUSG00000015653	3698	3896	4513	3586	3963	4824	4300	3957	3491	2304	387	459	2992	2590	2870	3861	2521	5614
ENSMUSG00000015656	42565	48067	60918	49506	53077	53724	23543	39760	23743	80973	27682	13872	60446	51974	51433	34427	27726	43335
ENSMUSG00000015659	97	117	145	83	122	138	113	117	107	47	14	11	112	86	111	156	141	165
ENSMUSG00000015665	0	0	0	0	0	0	0	0	0	0	0	0	0	0	0	0	0	0
ENSMUSG00000015668	819	660	888	634	704	911	925	922	866	1212	965	540	901	713	721	681	654	733
ENSMUSG00000015671	3078	2569	3307	2640	2793	3122	3112	3425	2927	3621	1377	906	3660	2396	2995	2711	2685	2556
ENSMUSG00000015672	927	807	961	854	854	996	906	1066	861	841	143	143	1025	725	890	852	772	855
ENSMUSG00000015697	1174	1016	1393	1004	1053	1255	1023	1085	1015	1233	348	163	1063	875	1016	1333	1029	1226
ENSMUSG00000015702	85	65	119	104	123	132	102	179	102	156	138	52	122	123	171	125	154	122
ENSMUSG00000015709	1113	1183	1474	1197	1185	1525	1680	1412	1374	1433	679	259	1126	881	1080	2037	1589	1821
ENSMUSG00000015714	5879	5135	6903	4920	5073	5912	6208	7103	5988	8522	6946	2818	6727	5387	5851	6422	5790	6836
ENSMUSG00000015721	0	0	1	0	0	0	0	0	0	0	0	0	0	0	0	0	0	0
ENSMUSG00000015733	3408	3129	4052	2770	2914	3499	3303	3557	3329	2204	200	299	3663	3001	3293	3776	3371	3634
ENSMUSG00000015745	275	265	386	287	370	434	386	312	307	542	566	674	386	274	333	385	268	481
ENSMUSG00000015747	489	361	502	397	393	569	533	624	539	780	520	439	569	489	531	510	452	519
ENSMUSG00000015748	611	579	783	613	633	768	629	667	576	585	148	94	566	533	522	595	485	609
ENSMUSG00000015749	2122	1888	2495	1832	1881	2396	2252	2250	2109	1266	186	188	2182	1943	1971	2299	2104	2571
ENSMUSG00000015750	1897	1544	1969	1366	1587	1679	1721	1928	1710	2847	3374	2764	1856	1494	1554	1793	1608	2314
ENSMUSG00000015755	2468	2069	2929	1881	2191	2552	2238	2439	2102	1808	390	342	2424	1958	2162	3056	2378	2347
ENSMUSG00000015757	700	657	855	643	711	841	661	637	608	300	25	37	663	624	685	752	567	694
ENSMUSG00000015759	1443	1377	1949	1440	1384	1735	1727	1719	1603	1705	1098	720	1998	1404	1625	1444	1413	1455
ENSMUSG00000015766	5307	4516	5359	4061	4387	5136	4922	5118	4394	3696	553	747	5426	4681	5221	5287	4774	5172
ENSMUSG00000015776	1461	1301	1811	1145	1259	1439	1437	1518	1439	2791	2876	2548	1373	1321	1303	1500	1320	1712
ENSMUSG00000015787	0	0	0	0	0	0	0	0	0	1	0	0	0	0	0	0	0	0
ENSMUSG00000015790	1291	1052	1480	968	1092	1168	1093	1302	1192	1889	1702	1141	1485	1127	1149	1222	1182	1432
ENSMUSG00000015804	2941	2622	3596	2539	2397	2548	3400	4092	3375	4623	5145	2590	4132	3218	3249	3280	3276	2501
ENSMUSG00000015806	5248	4497	5320	4381	4342	5141	5175	5050	4551	5893	4406	2841	6031	4188	4693	3429	3315	4309
ENSMUSG00000015812	45	51	64	75	41	77	57	45	47	17	4	6	43	37	69	49	55	69
ENSMUSG00000015829	0	0	0	0	2	0	0	0	1	0	0	0	0	0	1	1	0	0
ENSMUSG00000015837	16871	15179	19987	13938	14887	15385	16827	19874	17218	28994	33186	21541	19891	15277	16256	21041	16886	13613
ENSMUSG00000015839	2615	2504	3483	2480	2753	3322	2261	2435	2523	3063	619	635	3295	2668	3123	3132	2502	3669
ENSMUSG00000015843	17	10	19	8	18	16	23	13	10	7	29	13	9	3	6	18	10	42
ENSMUSG00000015846	4090	3720	4533	3328	3354	4021	4066	4582	4064	5542	6561	3111	4514	3549	3982	4805	3999	3777
ENSMUSG00000015850	129	75	161	134	172	221	122	131	72	299	172	121	149	187	131	133	87	201
ENSMUSG00000015852	9	59	102	9	11	8	8	9	6	7	37	4	17	20	8	15	2	5
ENSMUSG00000015854	1	0	0	0	2	0	3	0	0	0	7	0	3	0	0	5	0	0
ENSMUSG00000015869	1475	1200	1657	1220	1325	1441	1248	1503	1366	2186	2571	1821	1568	1168	1387	1542	1325	1630
ENSMUSG00000015879	20	18	31	25	32	19	22	18	12	16	4	0	19	9	11	20	28	39
ENSMUSG00000015880	8	17	23	25	21	48	10	10	13	5	0	1	11	8	9	14	10	20
ENSMUSG00000015882	427	379	501	382	369	501	362	375	331	92	3	14	271	273	329	406	370	349
ENSMUSG00000015889	1228	1092	1400	1000	1153	1418	1090	1253	1020	1490	726	390	1157	921	1042	1365	1028	1614
ENSMUSG00000015890	105	90	173	91	133	183	73	66	53	104	59	51	54	50	50	113	78	92
ENSMUSG00000015932	6203	5547	7675	5470	6065	7603	5749	6467	5461	7992	1055	784	6356	5370	6017	6381	5532	6297
ENSMUSG00000015937	1672	1423	1887	1441	1626	1769	1701	1803	1606	2170	1792	940	1829	1457	1638	1741	1542	1733
ENSMUSG00000015942	317	316	427	307	417	432	362	351	364	556	565	550	360	289	343	400	349	443
ENSMUSG00000015943	481	416	573	483	483	508	556	610	567	868	1445	2356	676	495	558	511	485	586
ENSMUSG00000015947	37	13	19	24	21	32	50	35	23	46	27	23	46	34	36	34	28	59
ENSMUSG00000015950	41	43	75	36	46	63	56	58	53	75	32	19	63	39	55	65	39	85
ENSMUSG00000015957	71	7	132	21	78	52	7	95	81	156	127	30	28	107	139	60	123	30
ENSMUSG00000015961	2900	2394	3189	2365	2603	2987	3025	3427	2888	1944	225	299	2861	2493	2843	3341	2850	2801
ENSMUSG00000015962	516	381	465	418	471	584	780	423	454	359	76	65	424	389	407	501	485	149
ENSMUSG00000015966	321	254	319	244	252	292	247	308	302	426	186	109	317	201	251	351	321	273
ENSMUSG00000015968	341	238	422	277	343	330	325	388	338	304	65	41	369	292	373	398	383	288
ENSMUSG00000015970	8581	7131	9985	6842	6858	7094	8786	10471	9346	9986	2469	1391	9051	7398	9205	12674	9987	6509
ENSMUSG00000015971	1206	1073	1376	940	1062	1183	1082	1378	1124	1535	753	365	1386	1029	1162	1290	1162	1255
ENSMUSG00000015980	0	0	0	0	0	0	0	0	0	0	0	0	0	0	0	0	0	0
ENSMUSG00000015981	0	0	0	0	0	0	0	0	0	0	0	0	0	0	0	0	0	0
ENSMUSG00000015994	1764	1674	2217	1581	1836	2030	1836	1958	1689	2580	867	385	1984	1581	1760	1921	1648	2102
ENSMUSG00000016024	81	96	168	147	144	184	97	95	68	198	224	97	159	139	117	176	91	188
ENSMUSG00000016028	1003	820	1128	861	793	1010	1074	942	1064	1368	1097	448	894	834	917	1390	975	1528
ENSMUSG00000016087	348	262	398	291	361	369	368	309	292	269	40	46	403	294	322	351	359	385
ENSMUSG00000016128	255	165	313	203	320	401	275	291	262	319	66	37	273	410	459	443	345	400
ENSMUSG00000016150	0	0	1	0	0	0	0	0	0	0	0	0	0	0	0	1	0	0
ENSMUSG00000016179	50	84	74	67	80	111	59	19	35	37	10	27	28	13	24	48	15	131
ENSMUSG00000016181	330	336	399	310	355	394	335	353	343	390	219	115	343	272	286	369	305	334
ENSMUSG00000016194	3095	2680	5122	2727	3245	3058	2153	4181	2602	3399	655	549	2745	2965	2959	2170	2505	1593
ENSMUSG00000016200	432	442	527	429	363	404	516	552	443	373	50	54	532	483	491	540	448	360
ENSMUSG00000016206	71	41	105	73	82	87	84	67	61	141	98	123	115	77	85	75	87	152
ENSMUSG00000016239	95	65	98	53	64	78	102	72	87	75	9	14	116	161	129	150	107	130
ENSMUSG00000016252	6202	5626	7461	6713	6496	7545	7690	7163	6484	10778	17260	22470	8097	5710	6208	5078	5014	6243
ENSMUSG00000016253	992	939	1155	882	950	1165	1181	1311	1189	1438	1242	623	1201	914	1012	1185	1050	1169
ENSMUSG00000016255	2	3	0	5	2	2	5	10	4	7	2	3	5	4	6	11	10	3
ENSMUSG00000016256	4303	4574	5460	4361	4325	4898	5421	4981	4472	6031	7854	4279	5301	3658	4085	4253	3840	5300
ENSMUSG00000016262	44	35	74	44	73	70	75	78	41	68	18	9	55	66	58	76	41	112
ENSMUSG00000016283	6	3	0	1	6	10	2	2	2	3	0	1	1	2	3	3	6	24
ENSMUSG00000016308	993	909	1283	899	1007	1164	1042	1098	885	1196	673	416	1142	979	1053	927	898	1083
ENSMUSG00000016319	30016	25707	33327	25034	27082	31397	27116	28565	25215	36262	19485	10772	31240	22385	26024	26437	23080	31025
ENSMUSG00000016327	2	0	3	0	2	1	2	6	1	0	1	0	2	3	0	0	3	0
ENSMUSG00000016344	1450	1365	1731	1268	1426	1537	1762	1938	1688	2241	3797	2930	2007	1546	1646	1470	1415	1439
ENSMUSG00000016346	0	0	0	0	3	0	0	0	0	1	0	3	0	0	0	0	1	1
ENSMUSG00000016349	0	0	0	0	0	0	0	0	0	1	0	0	0	0	1	0	1	0
ENSMUSG00000016356	101	69	114	94	86	107	80	103	103	82	43	19	89	80	78	110	107	74
ENSMUSG00000016382	1687	1314	2060	1498	1769	2763	1550	1527	1373	1271	101	180	1489	1715	1842	2178	1597	2447
ENSMUSG00000016386	322	283	390	288	297	377	344	361	325	507	292	149	417	290	417	265	295	183
ENSMUSG00000016409	479	511	525	486	555	711	563	536	494	320	94	44	467	442	443	517	478	496
ENSMUSG00000016427	3777	3627	4621	4044	3948	4262	4446	4233	3758	4035	1866	1647	4389	3351	3545	3117	2992	3359
ENSMUSG00000016458	319	219	241	273	315	384	227	200	137	283	70	60	281	172	210	255	154	446
ENSMUSG00000016477	183	183	253	138	131	174	220	262	227	199	61	39	221	170	220	284	241	218
ENSMUSG00000016481	1554	1270	1887	1330	1408	1792	1495	1661	1449	1804	802	630	1677	1383	1599	1549	1343	1839
ENSMUSG00000016487	2163	1913	2644	1897	2120	2501	2204	1970	1825	1587	124	155	1800	1917	2181	2793	2206	2087
ENSMUSG00000016493	99	105	143	80	121	152	103	90	75	17	1	3	107	66	119	164	128	171
ENSMUSG00000016494	459	385	699	526	806	1047	585	428	411	698	243	74	425	484	539	607	490	890
ENSMUSG00000016495	703	603	831	643	775	818	644	699	631	472	135	69	756	576	717	656	661	691
ENSMUSG00000016496	105	78	110	90	148	147	106	108	108	99	14	12	147	121	135	147	82	266
ENSMUSG00000016498	4	0	3	1	1	0	1	0	1	1	5	0	2	0	1	1	0	1
ENSMUSG00000016503	256	300	316	254	220	257	290	327	278	442	511	419	334	245	258	299	245	347
ENSMUSG00000016510	614	551	657	477	518	540	670	755	644	780	453	245	732	528	615	653	580	571
ENSMUSG00000016520	507	522	713	498	542	672	588	522	462	446	197	128	401	420	452	701	485	586
ENSMUSG00000016524	0	0	0	0	0	0	0	1	0	0	0	0	0	0	1	0	1	0
ENSMUSG00000016526	46	48	59	41	67	77	47	67	55	67	24	11	77	49	72	93	83	64
ENSMUSG00000016528	3316	2784	3880	2650	2813	3293	3506	3607	3346	5825	7916	5625	3512	3159	3335	5049	3798	3554
ENSMUSG00000016529	0	7	4	0	0	1	0	0	0	0	0	0	1	0	0	0	0	0
ENSMUSG00000016534	23799	22049	27453	20560	20765	23973	21176	23949	19665	17289	2252	4199	23514	17792	21071	23086	19550	20365
ENSMUSG00000016541	2186	1922	2535	1747	1994	2468	2122	2312	2000	3068	2294	1218	2233	1794	2069	2122	1913	2305
ENSMUSG00000016552	237	190	248	178	185	215	244	280	224	296	149	49	229	193	225	426	387	361
ENSMUSG00000016554	918	763	972	764	845	934	1028	1044	953	1622	1967	1452	1044	890	862	922	855	950
ENSMUSG00000016559	6939	6071	8809	6521	7808	9371	7521	7753	7242	6746	2434	2054	8273	7564	7082	7595	6911	7426
ENSMUSG00000016619	1591	1512	2052	1440	1603	1851	1639	1781	1593	2032	843	427	1768	1524	1616	1723	1404	1500
ENSMUSG00000016624	130	100	165	83	145	106	149	115	154	154	44	17	137	119	121	164	112	151
ENSMUSG00000016626	0	0	0	0	0	0	0	0	0	0	0	0	0	0	0	0	0	0
ENSMUSG00000016637	357	257	354	333	365	452	320	305	309	522	784	839	322	274	279	309	281	503
ENSMUSG00000016664	4916	4271	5514	4141	4665	5447	5008	5021	4638	4478	1435	651	4759	4088	4755	5631	4788	6133
ENSMUSG00000016756	1891	1369	2043	1343	1300	1285	1699	1984	1812	718	128	113	1939	1659	2007	1726	1873	1837
ENSMUSG00000016757	583	537	732	573	627	706	814	773	730	918	1544	911	740	535	643	732	575	643
ENSMUSG00000016758	328	331	412	357	312	272	430	482	517	288	551	519	521	314	370	408	377	397
ENSMUSG00000016763	26	15	56	22	72	65	35	44	23	122	46	17	26	46	60	61	28	33
ENSMUSG00000016831	1068	944	1315	846	1019	1103	1017	1106	990	1745	860	371	1182	1060	1106	1329	1037	1142
ENSMUSG00000016833	286	265	297	259	262	291	311	274	279	196	26	82	302	180	208	187	223	237
ENSMUSG00000016918	79	75	103	110	99	137	93	68	45	73	17	19	127	73	86	138	72	186
ENSMUSG00000016921	5879	5289	6933	5658	5783	6606	5929	6353	5481	6529	1848	1051	6255	4929	5212	6398	5715	6261
ENSMUSG00000016933	1680	1337	2069	1344	1496	1849	1365	1381	1289	1952	976	411	1304	1188	1257	1849	1447	1745
ENSMUSG00000016940	1519	1269	1646	1177	1198	1327	1472	1952	1711	1793	1561	662	2081	1450	1533	1702	1441	1437
ENSMUSG00000016942	4	1	7	6	5	2	2	3	0	5	8	1	0	2	4	2	4	593
ENSMUSG00000016946	450	399	560	412	458	611	472	472	421	632	396	180	465	354	371	435	366	464
ENSMUSG00000016982	0	0	0	1	0	0	0	0	0	0	0	0	0	0	0	0	0	0
ENSMUSG00000016984	298	275	373	213	288	318	307	294	288	74	19	37	305	212	317	304	229	285
ENSMUSG00000016995	84	47	63	52	52	80	78	97	75	138	145	112	118	78	95	120	90	157
ENSMUSG00000016998	0	0	0	0	0	0	0	0	0	0	0	0	0	0	0	0	0	0
ENSMUSG00000017000	0	0	0	0	0	0	0	0	0	0	0	0	0	0	0	0	0	0
ENSMUSG00000017002	3	2	4	5	2	5	4	6	3	3	19	5	8	7	16	12	17	11
ENSMUSG00000017003	0	0	0	0	0	0	0	0	0	0	0	0	0	0	0	0	0	0
ENSMUSG00000017004	0	0	0	0	0	0	0	0	0	0	0	0	0	0	0	0	0	0
ENSMUSG00000017007	1	1	2	2	0	0	3	7	2	4	0	1	1	2	3	3	2	4
ENSMUSG00000017009	9976	8469	11032	8083	9505	10650	9410	9743	9180	16443	9165	5220	11741	8236	10193	9828	8693	9860
ENSMUSG00000017049	0	0	0	0	0	0	0	0	0	0	0	0	0	0	0	0	0	0
ENSMUSG00000017057	1471	1136	1562	1152	1221	1364	1676	1870	1572	1476	62	115	1671	1597	1573	1277	1305	1392
ENSMUSG00000017064	0	0	0	0	0	0	0	0	0	0	0	0	0	0	0	1	0	0
ENSMUSG00000017119	7521	6107	7720	5558	6074	6811	5785	6157	5841	4348	676	871	6204	5025	6060	7258	6051	6618
ENSMUSG00000017132	844	827	1191	845	955	1124	920	967	749	1524	692	274	877	817	911	1054	866	1057
ENSMUSG00000017144	267	199	318	237	271	274	239	215	263	390	10	14	327	373	323	258	229	312
ENSMUSG00000017146	27	28	41	32	30	77	31	30	29	24	5	1	13	24	17	43	28	24
ENSMUSG00000017165	0	0	0	0	0	0	0	0	0	0	0	0	0	0	0	0	0	0
ENSMUSG00000017167	155	122	162	213	185	219	157	144	111	183	66	32	182	137	183	177	119	244
ENSMUSG00000017176	192	157	286	201	270	344	224	252	199	411	276	402	210	200	218	201	227	529
ENSMUSG00000017188	1934	1609	2123	1781	1864	2161	2366	2300	2134	3349	4778	4890	2489	1772	1975	1746	1730	2124
ENSMUSG00000017195	2	2	2	8	1	12	0	0	0	1	3	1	1	4	0	2	1	7
ENSMUSG00000017204	0	0	0	0	0	0	1	0	1	0	0	2	2	1	1	1	1	1
ENSMUSG00000017210	1049	899	1191	969	978	1168	1221	1233	1152	1389	1554	1067	1315	1035	1226	1362	1145	1196
ENSMUSG00000017211	0	0	0	0	0	0	1	0	0	0	0	0	0	0	0	0	0	0
ENSMUSG00000017221	4996	4044	5135	3846	3958	4830	4531	5180	4938	7360	9232	6176	5624	4181	4754	4805	4153	6489
ENSMUSG00000017264	1137	945	1199	930	1140	1221	1235	1384	1146	1642	1047	534	1189	1095	1139	1274	1116	1296
ENSMUSG00000017286	1621	1418	1815	1277	1376	1695	1405	1555	1465	1479	298	97	1633	1282	1445	1613	1384	1626
ENSMUSG00000017288	1555	1368	1673	1305	1481	1666	1636	1740	1669	1998	1711	916	1628	1395	1447	1594	1386	1746
ENSMUSG00000017291	1897	1703	2219	1659	1686	2033	1852	1914	1763	876	114	146	1847	1765	2082	1939	1800	1986
ENSMUSG00000017299	326	270	373	301	318	310	290	364	306	526	385	215	317	289	299	334	317	305
ENSMUSG00000017300	0	0	0	0	0	0	0	0	0	0	0	0	0	0	0	0	0	0
ENSMUSG00000017307	597	510	736	568	551	662	660	704	718	1052	1548	1271	805	595	684	758	684	815
ENSMUSG00000017309	702	515	969	665	1084	1101	809	643	657	1027	853	607	686	713	766	757	637	1477
ENSMUSG00000017310	0	0	0	0	0	1	0	0	0	0	2	0	0	2	0	0	0	0
ENSMUSG00000017311	0	0	0	0	0	0	0	0	0	0	0	0	0	0	0	0	0	0
ENSMUSG00000017314	132	141	180	156	149	178	166	133	142	271	265	161	174	145	162	205	161	273
ENSMUSG00000017316	0	0	0	1	2	1	0	0	0	1	0	1	0	0	1	1	2	0
ENSMUSG00000017344	9	4	22	7	11	8	6	12	8	7	28	10	11	17	10	9	11	6
ENSMUSG00000017376	663	615	870	564	637	836	696	740	617	578	94	54	756	616	702	810	653	777
ENSMUSG00000017386	1907	1838	2508	1985	2063	2175	2152	2560	2163	4221	4460	3543	2304	1790	2016	2186	2157	1928
ENSMUSG00000017390	310	257	580	255	479	540	257	290	267	666	580	236	252	434	522	453	407	568
ENSMUSG00000017400	3	5	4	0	1	3	1	3	1	1	2	1	3	4	1	5	0	2
ENSMUSG00000017404	3475	3170	4279	3424	3469	4287	4031	3870	3500	6222	8916	9728	4140	3255	3449	3092	2984	4106
ENSMUSG00000017405	584	458	756	497	545	604	591	624	568	890	719	956	634	522	607	705	574	767
ENSMUSG00000017412	342	207	428	245	372	351	356	431	340	139	9	20	320	307	437	540	480	700
ENSMUSG00000017417	10	9	11	8	13	20	13	9	6	30	19	13	9	14	25	10	12	15
ENSMUSG00000017418	556	578	721	516	574	698	490	466	430	376	34	40	458	361	437	506	403	588
ENSMUSG00000017421	2840	2500	3404	2531	2746	3104	2608	2860	2397	2216	343	295	2983	2608	2846	2767	2254	2859
ENSMUSG00000017428	2476	2250	3034	2266	2282	2609	2710	2973	2514	3121	1601	687	3073	2424	2645	3527	2842	2081
ENSMUSG00000017446	142	97	156	150	209	196	165	118	133	261	313	172	181	103	167	217	88	271
ENSMUSG00000017453	12144	10049	13021	9130	9803	10294	9364	12359	10700	10375	4535	3225	13882	9505	10670	9568	10115	8947
ENSMUSG00000017466	1077	778	1618	1110	1638	1738	1343	1166	994	2295	2019	889	1598	1586	1531	1582	867	2019
ENSMUSG00000017478	1818	1503	2196	1583	1803	1842	1843	2047	1879	2531	1118	405	1968	1655	1764	2223	1853	2063
ENSMUSG00000017485	1806	1483	2234	1685	1792	2088	1889	1776	1647	536	63	113	1819	1659	1971	2150	1689	2277
ENSMUSG00000017491	44	43	69	49	78	82	63	39	30	44	4	3	47	57	95	96	52	112
ENSMUSG00000017493	28216	25095	26299	22364	22000	23502	31517	36474	32527	46552	63845	54130	36379	25991	27431	26832	25298	31138
ENSMUSG00000017499	5	9	19	19	19	50	18	25	10	35	27	5	13	17	18	18	13	19
ENSMUSG00000017548	1464	1432	1838	1266	1401	1606	1404	1589	1408	542	49	81	1406	1366	1385	1706	1660	1504
ENSMUSG00000017550	49	54	97	57	64	83	91	81	67	23	1	1	61	53	76	89	75	68
ENSMUSG00000017561	390	294	561	413	441	553	358	468	418	536	139	61	355	350	360	411	384	441
ENSMUSG00000017588	0	1	0	0	0	0	0	0	0	1	0	0	0	0	1	0	0	0
ENSMUSG00000017607	7	6	8	9	17	46	13	7	14	34	22	10	11	38	15	26	22	14
ENSMUSG00000017615	1744	1703	2100	1619	1779	2206	2015	1849	1620	2681	1858	875	1844	1580	1663	1892	1621	1859
ENSMUSG00000017631	1939	1585	2350	1700	1908	2160	2230	2236	2188	2849	1455	496	2296	1916	2336	2757	2139	2797
ENSMUSG00000017639	2057	1702	2209	1534	1579	2122	2085	2047	2169	2029	1614	510	2232	1376	2279	2856	2696	3049
ENSMUSG00000017652	58	34	93	42	67	64	64	55	39	86	54	84	61	44	64	51	36	101
ENSMUSG00000017664	1086	1100	1343	1082	1011	1242	1271	1261	1145	2022	3101	3952	1311	1025	1094	1163	954	1150
ENSMUSG00000017667	103	69	124	89	104	118	75	61	68	113	21	19	75	88	98	125	78	145
ENSMUSG00000017670	880	777	1092	702	877	1083	1069	1101	931	1462	883	495	970	747	880	1368	1137	1284
ENSMUSG00000017677	1889	1349	2021	1399	1554	1873	1758	1717	1646	876	41	84	1895	1721	1933	3002	2429	2263
ENSMUSG00000017679	652	571	801	604	613	802	636	576	555	852	166	97	629	534	586	692	592	657
ENSMUSG00000017686	1797	1733	2140	1512	1637	1700	1699	1836	1747	1586	200	177	1807	1388	1595	2062	1919	1730
ENSMUSG00000017688	287	267	289	186	166	193	257	222	259	96	46	42	229	209	199	303	153	140
ENSMUSG00000017692	77	75	99	98	83	108	98	91	89	113	41	33	114	89	117	121	101	156
ENSMUSG00000017697	48	39	52	66	51	90	49	40	31	59	54	50	45	46	45	45	33	78
ENSMUSG00000017707	12426	11199	15734	11352	12907	16635	12671	15381	12184	11590	1784	1630	14110	14017	14553	18110	15011	15678
ENSMUSG00000017713	409	344	482	349	390	371	450	530	471	472	559	334	584	375	439	558	455	499
ENSMUSG00000017715	715	559	820	623	673	751	838	916	799	1205	1068	500	958	842	883	814	827	781
ENSMUSG00000017716	30	52	63	88	93	132	36	29	34	39	25	19	47	27	28	31	29	34
ENSMUSG00000017718	504	373	360	298	191	263	336	592	565	789	781	780	687	441	492	404	505	334
ENSMUSG00000017720	2	0	2	2	3	2	1	4	2	3	0	0	2	1	3	0	5	1
ENSMUSG00000017721	2655	2539	3484	2324	2592	2957	2490	2738	2603	4063	6679	4664	2754	2325	2645	2750	2290	2944
ENSMUSG00000017723	2284	2069	2753	2464	2737	3685	2916	2449	2094	4407	6960	8020	2677	1956	2216	2697	2212	5447
ENSMUSG00000017724	41	65	65	53	60	59	78	60	72	101	75	68	63	37	52	62	39	123
ENSMUSG00000017733	0	0	0	0	0	1	0	0	0	0	0	0	1	0	0	0	2	0
ENSMUSG00000017734	64	78	115	65	88	116	98	102	94	103	61	77	91	90	100	116	128	151
ENSMUSG00000017737	10	6	13	20	23	41	16	6	16	33	61	20	40	31	26	19	9	42
ENSMUSG00000017740	99	60	100	63	71	95	83	129	96	132	52	39	158	126	130	100	107	142
ENSMUSG00000017747	1700	1140	1648	1189	1235	1284	1515	1764	1681	2426	3367	1986	1902	1364	1540	1726	1801	1392
ENSMUSG00000017754	122	100	194	122	218	206	132	120	138	306	394	304	175	164	194	229	113	372
ENSMUSG00000017756	4573	4257	5243	3735	3818	4160	4801	5380	5046	7220	5876	3377	5346	3597	4624	4485	4412	4826
ENSMUSG00000017760	8118	8781	10355	8316	8789	10084	8970	8303	7088	11342	14757	9619	7757	5450	6190	7797	5728	8443
ENSMUSG00000017764	171	164	228	149	151	165	198	214	222	314	416	337	242	181	196	265	205	209
ENSMUSG00000017765	405	265	491	364	452	540	507	472	425	960	594	359	451	467	506	657	438	673
ENSMUSG00000017767	0	0	1	0	0	0	1	0	0	1	0	0	0	5	1	2	0	0
ENSMUSG00000017774	3891	3104	4747	3120	3930	4535	4562	4136	4069	7493	5990	2734	4022	4012	4272	5058	4228	6219
ENSMUSG00000017776	4431	4112	5379	3759	3940	4593	4187	4447	3934	2493	326	453	4370	3938	4438	5134	4177	4970
ENSMUSG00000017778	7191	6533	8446	7228	7465	8636	7432	7810	6401	9361	6435	5407	8121	5918	6275	5594	5516	6857
ENSMUSG00000017781	3009	2555	3423	2553	2991	3296	3297	3324	2767	3816	2098	1296	3237	2704	2880	3250	2759	3706
ENSMUSG00000017801	1039	866	1124	859	925	984	1064	1335	1183	2055	1736	1253	1187	990	1019	916	1057	900
ENSMUSG00000017817	71	55	92	84	108	97	125	107	90	201	207	195	136	112	106	149	87	86
ENSMUSG00000017830	47	37	65	37	53	99	56	57	36	60	27	17	58	52	71	56	44	84
ENSMUSG00000017831	1828	1593	2236	1399	1506	1701	1588	2025	1647	861	60	62	1784	1573	1783	2082	1759	1908
ENSMUSG00000017832	9	9	10	4	16	25	15	7	21	11	20	14	12	9	3	19	9	5
ENSMUSG00000017837	884	637	919	679	728	870	769	804	669	1290	1803	2015	707	577	671	799	621	791
ENSMUSG00000017843	2343	2289	2914	2030	2184	2564	2422	2339	2172	2371	917	637	2389	1834	2143	2835	2081	2956
ENSMUSG00000017858	1299	1137	1501	1092	1256	1312	1158	1246	1112	1580	872	466	1351	1129	1146	1370	1003	1294
ENSMUSG00000017861	79	67	95	83	64	113	68	69	51	68	18	11	75	44	49	86	83	74
ENSMUSG00000017868	5278	5409	6462	5413	5109	5588	4988	4993	4733	5743	3915	1730	6359	3723	5112	4330	4032	5459
ENSMUSG00000017897	50	42	60	79	79	102	72	38	31	80	89	38	62	66	76	57	42	118
ENSMUSG00000017922	0	0	0	0	0	0	0	0	0	0	0	0	0	0	0	0	0	0
ENSMUSG00000017929	3644	4118	5743	3784	4335	4643	4605	7511	3553	12892	6906	3840	5078	5361	4191	3359	2937	2251
ENSMUSG00000017943	2	4	2	0	1	5	1	0	4	3	2	3	1	3	5	4	4	2
ENSMUSG00000017950	24178	22471	27892	19344	18656	20045	20022	26177	20861	35654	18891	7005	25818	21385	22415	23115	21914	21731
ENSMUSG00000017969	115	73	159	122	175	196	147	108	120	237	234	395	169	134	139	192	77	341
ENSMUSG00000017978	441	476	555	423	375	557	474	389	363	394	56	49	402	334	417	654	441	1052
ENSMUSG00000017999	953	826	1117	794	938	1008	991	1095	1011	1238	579	219	1116	939	1075	1187	919	1068
ENSMUSG00000018001	616	424	841	626	774	831	621	577	521	869	184	101	616	645	717	721	584	1004
ENSMUSG00000018008	180	155	294	170	215	219	270	241	209	313	208	217	338	230	244	270	210	319
ENSMUSG00000018012	197	172	208	229	200	220	165	172	151	218	224	340	198	104	166	115	75	207
ENSMUSG00000018040	1058	945	1252	1020	1010	1093	1230	1292	1202	1915	2273	1213	1227	947	1095	1153	1084	1010
ENSMUSG00000018042	5000	3928	5098	3769	4243	4530	5218	5655	5166	6779	7980	4044	6291	4920	5095	5181	4964	4083
ENSMUSG00000018068	1388	906	1273	949	968	1141	1194	1219	1124	621	85	47	1310	1093	1313	1389	1167	1149
ENSMUSG00000018076	839	672	997	779	846	920	840	834	754	678	194	112	793	802	926	1024	828	823
ENSMUSG00000018102	3966	3416	4627	3563	3740	4215	4425	5493	4893	4501	2535	1605	5841	4142	4648	4404	4110	3803
ENSMUSG00000018126	3151	2625	3648	2740	3211	3586	3911	3831	3474	4163	2409	2029	3935	2804	3036	3760	3438	4365
ENSMUSG00000018143	802	681	978	771	831	875	822	1038	883	1580	934	539	1110	846	1112	1080	924	1038
ENSMUSG00000018160	1296	1127	1518	1186	1283	1440	1230	1343	1189	1051	232	163	1260	1094	1351	1454	1254	1450
ENSMUSG00000018166	2644	2025	2477	1715	1901	1950	2540	2552	2636	1662	930	515	3649	2218	3405	3089	2422	3168
ENSMUSG00000018167	1024	809	1179	787	874	927	890	1052	959	1779	2131	2381	1125	830	988	1020	949	958
ENSMUSG00000018168	16	10	9	15	7	17	15	10	16	15	1	2	14	24	8	28	8	24
ENSMUSG00000018169	99	112	142	112	150	128	97	88	91	198	207	160	138	121	120	142	99	210
ENSMUSG00000018171	3571	2998	4062	3075	3110	3732	3652	4343	3345	5230	1067	651	4259	3261	3612	3767	3736	3181
ENSMUSG00000018189	875	785	1039	709	863	947	845	974	804	348	59	92	946	631	750	855	787	771
ENSMUSG00000018196	1218	1095	1404	1119	1185	1269	1126	1278	1067	984	499	347	1224	881	1076	1116	1087	1098
ENSMUSG00000018199	1083	991	1433	1015	1175	1279	996	889	819	400	168	271	904	786	936	1147	1000	1215
ENSMUSG00000018209	964	802	1143	803	1007	1129	912	958	851	772	287	155	884	779	836	1066	869	987
ENSMUSG00000018211	3339	2185	4695	2345	3898	3348	2066	3193	2863	5599	6098	6524	2972	2901	3584	2949	3248	3773
ENSMUSG00000018217	318	282	467	384	436	552	394	296	266	507	354	355	359	344	331	304	261	524
ENSMUSG00000018238	5	2	4	6	4	1	6	4	6	7	0	0	4	7	0	6	1	7
ENSMUSG00000018239	175	153	226	189	161	207	201	202	173	158	35	33	208	135	160	187	161	184
ENSMUSG00000018259	1	0	0	0	0	0	0	0	0	0	0	0	0	0	0	2	0	0
ENSMUSG00000018263	0	0	0	0	0	0	0	0	0	0	0	1	0	0	0	2	0	0
ENSMUSG00000018286	3190	2898	3614	2965	3242	3517	3785	3908	3385	5537	8785	15394	4139	3057	3306	2875	2791	3492
ENSMUSG00000018287	1284	1009	1410	1166	1238	1486	1415	1481	1367	1230	723	491	1532	1139	1261	1272	1177	1411
ENSMUSG00000018293	6075	5841	7775	5920	6815	8055	7922	7475	6533	12455	18596	15313	8050	6215	6549	5782	5206	6914
ENSMUSG00000018322	646	525	674	551	594	698	565	630	622	756	782	434	766	600	666	732	610	797
ENSMUSG00000018326	6744	6156	8013	6363	6780	8020	7348	7500	6438	6926	2429	1222	7742	6036	6932	6916	6014	7344
ENSMUSG00000018334	143	96	146	161	165	187	161	131	133	210	152	82	166	120	198	198	135	291
ENSMUSG00000018339	569839	502423	530814	527509	484119	564599	644013	579004	500897	798900	1260675	1595056	635487	401574	467186	466064	397138	629017
ENSMUSG00000018340	1785	1475	2052	1688	2047	2899	2419	2009	1840	3035	3088	1391	1628	1768	1922	2366	1624	3940
ENSMUSG00000018341	5	7	1	7	6	7	6	2	5	2	3	0	6	6	7	6	7	5
ENSMUSG00000018347	183	184	246	171	218	248	221	199	216	308	174	88	218	151	198	233	175	209
ENSMUSG00000018362	512	425	616	531	537	782	606	696	574	636	62	91	600	550	551	552	502	503
ENSMUSG00000018363	1799	1605	2131	1516	1678	1883	1684	1955	1660	1876	218	173	1697	1630	1765	2187	1762	1724
ENSMUSG00000018372	397	308	421	370	368	455	313	383	332	214	52	21	338	302	335	304	309	440
ENSMUSG00000018377	0	0	0	1	0	3	0	1	1	2	0	0	1	1	1	2	0	1
ENSMUSG00000018378	0	0	0	0	0	0	1	0	0	0	0	0	0	0	0	0	0	0
ENSMUSG00000018379	0	0	0	0	0	0	0	0	0	0	0	0	0	0	0	0	0	0
ENSMUSG00000018381	20	11	26	15	13	23	27	15	25	27	20	27	21	21	22	22	11	26
ENSMUSG00000018387	72	59	142	52	82	39	88	230	132	177	141	78	160	105	133	201	317	57
ENSMUSG00000018395	559	522	687	597	540	682	667	592	528	343	133	90	620	499	634	593	514	619
ENSMUSG00000018398	594	458	950	573	726	885	750	715	639	913	464	250	713	612	821	1036	756	956
ENSMUSG00000018401	1759	1651	2198	1821	1772	2052	1765	2031	1746	2542	903	440	2297	1893	2192	1762	1548	2125
ENSMUSG00000018405	303	234	314	266	257	305	366	347	337	451	512	779	325	223	313	392	323	399
ENSMUSG00000018411	6092	5133	6213	5105	5186	5725	6130	6943	6860	7973	7997	3266	8233	5065	6590	6397	6201	4878
ENSMUSG00000018412	1441	1254	1724	1296	1338	1529	1193	1287	1172	1249	443	345	1409	1162	1341	1621	1233	1673
ENSMUSG00000018415	1264	1152	1605	1074	1149	1298	1117	1359	1226	969	318	182	1247	1091	1252	1567	1302	1350
ENSMUSG00000018417	323	241	481	354	486	638	260	357	270	212	29	36	360	489	476	450	313	551
ENSMUSG00000018425	2272	1838	2465	1764	1799	2068	1805	1843	1746	1334	167	224	1858	1547	1754	2249	1949	2176
ENSMUSG00000018427	445	275	443	349	352	473	510	461	565	360	47	24	804	625	704	1203	820	600
ENSMUSG00000018428	3499	3237	4315	2937	3061	3323	3377	3664	3577	3735	2482	972	3393	2781	3068	5462	4620	3082
ENSMUSG00000018433	446	436	538	427	413	501	407	506	416	573	152	109	478	392	468	552	496	544
ENSMUSG00000018442	1535	1440	1910	1606	1565	1746	1764	2051	1571	2068	1368	742	2035	1521	1667	1468	1472	1353
ENSMUSG00000018446	3078	2973	3527	2649	2953	3366	3336	3418	2826	3658	2993	1769	3464	2597	2826	2975	2483	3511
ENSMUSG00000018449	660	521	642	525	550	633	605	515	540	717	671	975	616	399	428	512	504	588
ENSMUSG00000018451	5	2	9	6	9	2	4	8	10	3	2	0	5	4	5	4	4	10
ENSMUSG00000018459	23906	21245	22730	15824	14428	15173	21818	26838	28705	34838	56670	26419	31451	19915	24358	27157	24856	32253
ENSMUSG00000018470	20	29	33	29	31	44	27	28	21	19	13	4	17	17	20	35	34	37
ENSMUSG00000018474	15048	13301	15788	14883	13245	14640	18351	18017	16816	18412	9760	3680	19829	15378	16690	16286	14450	12378
ENSMUSG00000018476	1134	975	1284	1022	1252	1341	1461	1392	1217	2435	1277	532	1203	1003	1109	1420	1256	1535
ENSMUSG00000018479	0	0	0	0	0	0	0	0	1	0	0	1	0	1	0	1	0	0
ENSMUSG00000018481	1573	1365	1858	1352	1490	1601	1448	1583	1486	1136	229	250	1494	1334	1507	1704	1600	1446
ENSMUSG00000018486	58	29	122	54	125	436	41	108	133	649	445	128	49	254	189	197	156	85
ENSMUSG00000018500	74	52	74	66	76	79	82	69	68	86	43	30	61	42	53	80	85	96
ENSMUSG00000018501	6215	5677	7020	5649	5903	6609	6837	6610	6115	5333	2718	1680	7028	5648	6375	7939	6766	5543
ENSMUSG00000018507	46	39	59	49	49	36	66	54	59	110	115	105	56	57	58	121	60	67
ENSMUSG00000018509	514	497	590	418	399	485	549	574	518	759	954	944	529	364	429	655	492	432
ENSMUSG00000018537	688	682	983	711	814	955	734	782	685	942	820	618	789	526	702	1024	727	943
ENSMUSG00000018541	475	469	586	463	535	646	578	535	508	817	579	340	454	405	457	481	445	537
ENSMUSG00000018543	0	2	6	4	1	8	2	1	0	4	1	0	2	2	4	9	4	11
ENSMUSG00000018547	465	433	564	425	441	594	548	528	474	688	381	102	522	473	573	681	506	629
ENSMUSG00000018548	995	844	1218	764	877	958	883	889	816	750	209	166	909	767	896	1072	935	835
ENSMUSG00000018554	971	915	1032	1011	1027	1260	1009	898	822	992	718	668	982	662	796	1204	872	1314
ENSMUSG00000018559	1616	1517	1928	1581	1602	1879	1829	1930	1673	2950	4510	4046	1944	1556	1707	1708	1545	1732
ENSMUSG00000018565	860	711	1002	673	859	825	837	874	820	1077	1381	783	921	695	818	874	696	819
ENSMUSG00000018566	891	743	1042	716	868	1006	1004	947	881	1419	1817	1328	885	768	973	1119	895	1411
ENSMUSG00000018567	8857	8819	11349	8937	9226	10753	10364	10517	9381	11922	16955	10921	10888	7974	8718	8073	7647	9126
ENSMUSG00000018569	537	521	714	526	575	756	645	625	548	1579	1451	1343	595	716	691	677	574	933
ENSMUSG00000018570	47	66	89	60	72	62	80	52	75	84	63	31	55	45	64	73	95	66
ENSMUSG00000018572	877	811	1165	736	1022	1039	844	963	872	2168	1811	1375	945	799	772	969	916	883
ENSMUSG00000018574	4044	3687	4907	3307	3367	3817	3718	3865	3765	5809	5113	3056	4189	3294	4030	5297	4475	3916
ENSMUSG00000018581	33	21	69	30	36	92	37	34	35	62	13	4	24	49	67	75	68	78
ENSMUSG00000018583	3385	2965	4002	3037	3191	3704	3626	3969	3558	4273	2574	1456	3766	3282	3372	3727	3196	3413
ENSMUSG00000018585	2432	2222	2744	2496	2414	2846	2888	2668	2284	4058	6814	9438	2899	1971	2050	1782	1721	2486
ENSMUSG00000018589	0	0	0	0	0	0	0	0	0	0	0	0	0	0	0	0	1	0
ENSMUSG00000018593	4723	4490	6433	7606	8657	11769	5705	3651	3055	6003	6275	4745	3771	2763	3342	3596	2048	4566
ENSMUSG00000018595	1	1	4	1	3	1	0	0	0	0	0	0	0	2	2	2	0	0
ENSMUSG00000018599	480	380	575	431	473	591	570	573	488	912	1023	1293	618	486	596	532	560	542
ENSMUSG00000018604	126	94	214	145	221	530	162	180	146	437	199	57	191	356	410	414	190	265
ENSMUSG00000018620	0	0	0	0	1	0	0	1	0	0	0	0	0	1	1	0	0	0
ENSMUSG00000018623	1	0	0	0	0	0	4	0	3	0	1	0	1	1	0	3	2	1
ENSMUSG00000018634	0	0	0	0	0	0	0	0	0	0	0	0	1	0	0	1	0	0
ENSMUSG00000018648	315	269	342	271	324	366	470	340	269	506	498	397	383	300	315	323	262	444
ENSMUSG00000018651	338	338	426	305	364	419	378	413	346	284	52	18	395	251	310	387	341	403
ENSMUSG00000018654	52	62	83	32	69	56	180	80	64	91	52	7	100	92	90	129	77	118
ENSMUSG00000018656	1	0	0	0	0	0	3	0	0	1	0	0	0	0	0	0	0	0
ENSMUSG00000018659	1715	1646	2015	1592	1680	1677	1733	2062	1714	3129	4649	3423	2068	1584	1642	1565	1613	1775
ENSMUSG00000018661	982	853	1263	848	911	1012	1043	1172	1067	1608	1430	783	1135	873	1013	1416	1089	1152
ENSMUSG00000018666	1790	1564	2073	1735	1920	2148	1896	2038	1758	1052	304	241	1941	1492	1730	1874	1655	1951
ENSMUSG00000018669	1603	1252	1766	1290	1347	1498	1494	1725	1763	2434	3465	2431	2072	1584	1499	1492	1535	1536
ENSMUSG00000018672	555	554	798	579	648	754	590	578	536	830	1455	1215	612	463	583	524	492	825
ENSMUSG00000018677	18534	17768	23151	17939	17973	19432	21960	23739	22126	34591	63831	62656	27215	19517	21825	20218	18993	17198
ENSMUSG00000018678	311	272	328	266	282	368	318	355	298	544	529	295	366	386	354	451	330	473
ENSMUSG00000018697	687	631	731	574	636	706	675	633	628	582	453	305	712	473	609	635	491	741
ENSMUSG00000018698	934	886	956	843	883	1112	994	860	796	710	435	287	805	579	691	1166	780	1332
ENSMUSG00000018707	7751	6188	8668	6701	6803	7995	7324	7274	7247	10287	8326	3911	7213	6627	7525	9451	7985	8424
ENSMUSG00000018727	162	143	221	129	145	209	156	138	130	178	107	57	145	113	161	186	169	238
ENSMUSG00000018733	148	135	206	138	128	145	146	172	136	143	54	34	152	123	162	185	136	149
ENSMUSG00000018736	3854	3268	4315	3195	3315	3670	3402	3951	3585	3888	1190	555	3758	3140	3314	2969	3029	3507
ENSMUSG00000018740	459	365	483	366	469	493	457	473	447	510	678	360	517	411	511	456	414	681
ENSMUSG00000018750	1280	1107	1562	1050	1372	1409	1392	1379	1372	1622	948	352	1453	1290	1554	1750	1545	2071
ENSMUSG00000018752	17	7	12	7	12	8	12	10	16	16	10	15	5	11	11	10	5	14
ENSMUSG00000018761	1887	1641	2313	1543	1624	1920	1606	1862	1975	3059	4602	4798	2135	1613	1773	1740	1557	1756
ENSMUSG00000018765	2235	1944	2655	2011	2329	2490	2288	2581	2301	3743	2693	1478	2415	2009	2264	2835	2363	2579
ENSMUSG00000018770	25778	25480	31964	26634	27731	32139	28234	27691	23104	35024	46282	32012	31794	21824	23719	20684	19984	26955
ENSMUSG00000018774	80	81	113	76	107	116	95	81	73	111	167	105	97	96	102	85	67	134
ENSMUSG00000018776	1	1	1	2	1	1	3	2	2	2	0	6	1	2	4	5	3	2
ENSMUSG00000018796	7419	6946	8330	6137	6333	7623	5825	5954	6404	4934	1871	1262	5006	4580	5244	14168	7891	11964
ENSMUSG00000018800	497	433	638	376	416	491	390	421	367	210	25	44	384	373	392	584	492	676
ENSMUSG00000018809	469	449	571	381	406	429	436	487	448	545	443	279	507	323	414	531	458	509
ENSMUSG00000018819	218	175	236	231	274	282	230	169	179	356	386	194	256	195	229	223	130	357
ENSMUSG00000018820	1207	943	1314	884	1031	1230	979	1125	1045	1735	1124	835	1091	894	996	1326	1143	1262
ENSMUSG00000018821	339	292	387	315	343	448	483	447	404	776	1176	2172	481	360	385	324	312	452
ENSMUSG00000018822	21	15	31	25	19	26	53	26	26	46	73	88	148	53	61	45	21	57
ENSMUSG00000018830	683	583	957	948	949	1245	759	1001	853	882	457	419	949	778	911	1885	940	1102
ENSMUSG00000018841	629	528	659	458	473	511	518	644	514	786	838	666	665	462	549	732	630	631
ENSMUSG00000018844	4	3	6	9	5	5	5	3	5	4	3	6	5	1	7	5	1	7
ENSMUSG00000018845	105	107	168	103	160	169	113	88	81	132	130	69	135	139	139	130	80	177
ENSMUSG00000018846	2835	2578	3386	2547	2321	2558	2912	3199	2785	1379	99	96	2806	2681	2726	2930	2934	2572
ENSMUSG00000018848	1412	1222	1579	1188	1213	1446	1501	1679	1375	1165	218	208	1505	1232	1340	1372	1192	1353
ENSMUSG00000018849	8861	5503	8937	5295	6729	7723	8113	9868	9712	9271	6746	2411	8212	7907	9150	12107	10677	11564
ENSMUSG00000018861	590	569	872	616	568	611	665	602	570	685	685	526	662	410	539	632	544	702
ENSMUSG00000018862	6	3	10	4	2	0	2	10	10	8	8	30	6	7	2	5	3	2
ENSMUSG00000018865	2	4	4	3	4	4	15	5	2	6	5	7	11	4	4	10	1	11
ENSMUSG00000018868	0	0	0	0	0	0	0	0	0	0	0	0	0	0	0	0	0	0
ENSMUSG00000018882	1392	1261	1487	1315	1286	1604	1520	1590	1459	2021	1654	879	1611	1236	1388	1429	1290	1209
ENSMUSG00000018893	0	0	1	3	1	0	3	1	0	0	2	0	6	1	2	3	0	1
ENSMUSG00000018899	363	198	449	319	454	505	402	391	324	589	392	230	565	441	554	429	368	897
ENSMUSG00000018900	9166	8370	9893	8326	8009	9334	8162	8478	7356	8696	4436	1715	9330	6388	7768	9909	7521	10368
ENSMUSG00000018906	692	569	884	672	721	754	814	881	742	1288	1016	506	1068	797	945	886	702	705
ENSMUSG00000018907	0	0	0	0	0	0	0	1	0	0	0	0	0	0	0	0	0	0
ENSMUSG00000018909	1981	1661	2649	1895	2197	2313	2495	2368	2204	3285	2702	1128	2674	2134	2821	3406	2887	2978
ENSMUSG00000018914	0	0	0	0	0	0	0	0	0	0	0	0	0	0	0	0	0	0
ENSMUSG00000018916	0	0	0	0	0	0	0	0	0	0	0	0	0	1	0	0	0	1
ENSMUSG00000018919	4	1	0	1	0	0	1	0	1	0	3	0	2	4	1	2	0	4
ENSMUSG00000018920	784	579	743	708	755	1034	902	777	673	1301	1218	2280	801	765	823	638	560	996
ENSMUSG00000018921	680	598	818	632	627	738	779	736	742	1053	1241	599	720	667	630	792	633	735
ENSMUSG00000018923	340	276	370	326	330	358	364	446	370	653	751	841	433	307	350	343	353	364
ENSMUSG00000018924	2	2	0	2	1	1	4	3	6	1	13	0	6	1	3	6	3	5
ENSMUSG00000018925	0	0	1	2	1	3	3	2	2	2	0	0	2	1	3	2	3	2
ENSMUSG00000018927	54	64	72	77	103	111	85	56	46	87	72	39	132	77	105	108	65	127
ENSMUSG00000018930	11	9	4	9	2	14	10	10	5	12	16	1	14	11	13	13	4	7
[truncated: 51,384 more rows]
